# Supplementary material for: Synthesis, characterization and anticancer activities of Zn2+, Cu2+, Co2+ and Ni2+ complexes involving chiral amino alcohols
Source: RSC Adv. 2022 Nov 9;12(49):32119–28. doi: 10.1039/d2ra05576g (PMC9644435; doi:10.1039/d2ra05576g)
Supplement: RA-012-D2RA05576G-s002 [file RA-012-D2RA05576G-s002.cif]

# Electronic Supplementary Material (ESI) for RSC Advances.
# This journal is © The Royal Society of Chemistry 2022

####################################################################### 
# 
# This file contains crystal structure data downloaded from the 
# Cambridge Structural Database (CSD) hosted by the Cambridge 
# Crystallographic Data Centre (CCDC).
# 
# Full information about CCDC data access policies and citation 
# guidelines are available at http://www.ccdc.cam.ac.uk/access/V1 
# 
# Audit and citation data items may have been added by the CCDC. 
# Please retain this information to preserve the provenance of 
# this file and to allow appropriate attribution of the data. 
# 
#######################################################################

data_90506dm
_audit_block_doi                 10.5517/ccdc.csd.cc2bfnr6
_database_code_depnum_ccdc_archive 'CCDC 2158088'
loop_
_citation_id
_citation_doi
_citation_year
1 10.1515/ncrs-2022-0147 2022
loop_
_audit_author_name
_audit_author_address
'Zhongjun Gao'
;Jining University
China
;
_audit_update_record             
;
2022-03-12 deposited with the CCDC.	2022-10-27 downloaded from the CCDC.
;
_audit_creation_date             2022-03-11
_audit_creation_method           
;
Olex2 1.2
(compiled 2018.05.29 svn.r3508 for OlexSys, GUI svn.r5506)
;
_shelx_SHELXL_version_number     2018/3
_chemical_name_common            ?
_chemical_name_systematic        
;
 ? 
;
_chemical_formula_moiety         'C27 H25 N O3 Sn, C H4 O, C H2 Cl2'
_chemical_formula_sum            'C29 H31 Cl2 N O4 Sn'
_chemical_formula_weight         647.14
_chemical_melting_point          ?
loop_
_atom_type_symbol
_atom_type_description
_atom_type_scat_dispersion_real
_atom_type_scat_dispersion_imag
_atom_type_scat_source
C C 0.0033 0.0016 'International Tables Vol C Tables 4.2.6.8 and 6.1.1.4'
H H 0.0000 0.0000 'International Tables Vol C Tables 4.2.6.8 and 6.1.1.4'
Cl Cl 0.1484 0.1585 'International Tables Vol C Tables 4.2.6.8 and 6.1.1.4'
N N 0.0061 0.0033 'International Tables Vol C Tables 4.2.6.8 and 6.1.1.4'
O O 0.0106 0.0060 'International Tables Vol C Tables 4.2.6.8 and 6.1.1.4'
Sn Sn -0.6537 1.4246 'International Tables Vol C Tables 4.2.6.8 and 6.1.1.4'

_shelx_space_group_comment       
;
The symmetry employed for this shelxl refinement is uniquely defined
by the following loop, which should always be used as a source of
symmetry information in preference to the above space-group names.
They are only intended as comments.
;
_space_group_crystal_system      monoclinic
_space_group_IT_number           14
_space_group_name_H-M_alt        'P 1 21/c 1'
_space_group_name_Hall           '-P 2ybc'
loop_
_space_group_symop_operation_xyz
'x, y, z'
'-x, y+1/2, -z+1/2'
'-x, -y, -z'
'x, -y-1/2, z-1/2'

_cell_length_a                   10.638(4)
_cell_length_b                   17.168(7)
_cell_length_c                   18.399(5)
_cell_angle_alpha                90
_cell_angle_beta                 120.573(16)
_cell_angle_gamma                90
_cell_volume                     2893.1(18)
_cell_formula_units_Z            4
_cell_measurement_reflns_used    7942
_cell_measurement_temperature    298(2)
_cell_measurement_theta_max      28.207
_cell_measurement_theta_min      2.257
_shelx_estimated_absorpt_T_max   0.763
_shelx_estimated_absorpt_T_min   0.614
_exptl_absorpt_coefficient_mu    1.102
_exptl_absorpt_correction_T_max  0.7627
_exptl_absorpt_correction_T_min  0.6143
_exptl_absorpt_correction_type   multi-scan
_exptl_absorpt_process_details   sadabs
_exptl_absorpt_special_details   ?
_exptl_crystal_colour            colourless
_exptl_crystal_colour_primary    colourless
_exptl_crystal_density_diffrn    1.486
_exptl_crystal_density_meas      ?
_exptl_crystal_density_method    'not measured'
_exptl_crystal_description       block
_exptl_crystal_F_000             1312
_exptl_crystal_size_max          0.49
_exptl_crystal_size_mid          0.35
_exptl_crystal_size_min          0.26
_exptl_special_details           
;
 ? 
;
_exptl_transmission_factor_max   ?
_exptl_transmission_factor_min   ?
_diffrn_reflns_av_R_equivalents  0.0244
_diffrn_reflns_av_unetI/netI     0.0271
_diffrn_reflns_Laue_measured_fraction_full 0.997
_diffrn_reflns_Laue_measured_fraction_max 0.996
_diffrn_reflns_limit_h_max       12
_diffrn_reflns_limit_h_min       -12
_diffrn_reflns_limit_k_max       20
_diffrn_reflns_limit_k_min       -15
_diffrn_reflns_limit_l_max       20
_diffrn_reflns_limit_l_min       -22
_diffrn_reflns_number            14894
_diffrn_reflns_point_group_measured_fraction_full 0.997
_diffrn_reflns_point_group_measured_fraction_max 0.996
_diffrn_reflns_theta_full        25.242
_diffrn_reflns_theta_max         25.498
_diffrn_reflns_theta_min         1.749
_diffrn_ambient_temperature      298.15
_diffrn_detector_area_resol_mean ?
_diffrn_measured_fraction_theta_full 0.997
_diffrn_measured_fraction_theta_max 0.996
_diffrn_measurement_device_type  'CCD area detector'
_diffrn_measurement_method       'phi and omega scans'
_diffrn_radiation_type           MoK\a
_diffrn_radiation_wavelength     0.71073
_diffrn_source                   ?
_reflns_Friedel_coverage         0.000
_reflns_Friedel_fraction_full    .
_reflns_Friedel_fraction_max     .
_reflns_number_gt                4501
_reflns_number_total             5365
_reflns_special_details          
;
 Reflections were merged by SHELXL according to the crystal
 class for the calculation of statistics and refinement.
 
 _reflns_Friedel_fraction is defined as the number of unique
 Friedel pairs measured divided by the number that would be
 possible theoretically, ignoring centric projections and
 systematic absences.
;
_reflns_threshold_expression     'I > 2\s(I)'
_computing_cell_refinement       'Bruker SMART'
_computing_data_collection       'Bruker SMART'
_computing_data_reduction        'Bruker SAINT'
_computing_molecular_graphics    'Olex2 (Dolomanov et al., 2009)'
_computing_publication_material  'Olex2 (Dolomanov et al., 2009)'
_computing_structure_refinement  'XL (Sheldrick, 2008)'
_computing_structure_solution    'SHELXS-97 (Sheldrick, 1990)'
_refine_diff_density_max         0.762
_refine_diff_density_min         -0.508
_refine_diff_density_rms         0.067
_refine_ls_extinction_coef       .
_refine_ls_extinction_method     none
_refine_ls_goodness_of_fit_ref   1.061
_refine_ls_hydrogen_treatment    constr
_refine_ls_matrix_type           full
_refine_ls_number_parameters     335
_refine_ls_number_reflns         5365
_refine_ls_number_restraints     0
_refine_ls_R_factor_all          0.0383
_refine_ls_R_factor_gt           0.0314
_refine_ls_restrained_S_all      1.061
_refine_ls_shift/su_max          0.001
_refine_ls_shift/su_mean         0.000
_refine_ls_structure_factor_coef Fsqd
_refine_ls_weighting_details     
'w=1/[\s^2^(Fo^2^)+(0.0439P)^2^+1.6396P] where P=(Fo^2^+2Fc^2^)/3'
_refine_ls_weighting_scheme      calc
_refine_ls_wR_factor_gt          0.0821
_refine_ls_wR_factor_ref         0.0875
_refine_special_details          ?
_olex2_refinement_description    
;
1. Fixed Uiso
 At 1.2 times of:
  All C(H) groups, All C(H,H) groups, All N(H) groups
 At 1.5 times of:
  All C(H,H,H) groups, All O(H) groups
2.a Riding coordinates:
 O3(H3A)
2.b Secondary CH2 refined with riding coordinates:
 C7(H7A,H7B), C14(H14A,H14B), C21(H21A,H21B), C29(H29A,H29B)
2.c Aromatic/amide H refined with riding coordinates:
 N1(H1), C2(H2), C3(H3), C5(H5), C9(H9), C10(H10), C11(H11), C12(H12),
 C13(H13), C16(H16), C17(H17), C18(H18), C19(H19), C20(H20), C23(H23), C24(H24),
  C25(H25), C26(H26), C27(H27)
2.d Idealised Me refined as rotating group:
 C28(H28A,H28B,H28C)
;
_atom_sites_solution_hydrogens   mixed
_atom_sites_solution_primary     ?
_atom_sites_solution_secondary   ?
loop_
_atom_site_label
_atom_site_type_symbol
_atom_site_fract_x
_atom_site_fract_y
_atom_site_fract_z
_atom_site_U_iso_or_equiv
_atom_site_adp_type
_atom_site_occupancy
_atom_site_site_symmetry_order
_atom_site_calc_flag
_atom_site_refinement_flags_posn
_atom_site_refinement_flags_adp
_atom_site_refinement_flags_occupancy
_atom_site_disorder_assembly
_atom_site_disorder_group
Sn1 Sn 0.15603(2) 0.25443(2) 0.99415(2) 0.03244(9) Uani 1 1 d . . . . .
O1 O 0.3616(2) 0.26285(12) 0.99845(14) 0.0446(5) Uani 1 1 d . . . . .
O2 O 0.5139(3) 0.23656(14) 1.13394(15) 0.0586(6) Uani 1 1 d . . . . .
O4 O 0.9140(3) 0.25531(14) 0.97169(18) 0.0624(7) Uani 1 1 d . . . . .
N1 N 0.6867(2) 0.27838(15) 0.94526(15) 0.0416(5) Uani 1 1 d . . . . .
H1 H 0.664332 0.294523 0.895866 0.050 Uiso 1 1 calc R . . . .
C1 C 0.8280(3) 0.25667(16) 0.99955(19) 0.0402(7) Uani 1 1 d . . . . .
C2 C 0.8619(3) 0.23765(17) 1.0825(2) 0.0437(7) Uani 1 1 d . . . . .
H2 H 0.957580 0.225427 1.123133 0.052 Uiso 1 1 calc R . . . .
C3 C 0.7563(3) 0.23705(16) 1.10335(19) 0.0400(6) Uani 1 1 d . . . . .
H3 H 0.781090 0.224768 1.158304 0.048 Uiso 1 1 calc R . . . .
C4 C 0.6087(3) 0.25482(14) 1.04280(18) 0.0312(6) Uani 1 1 d . . . . .
C5 C 0.5800(3) 0.27601(17) 0.96456(17) 0.0379(6) Uani 1 1 d . . . . .
H5 H 0.485028 0.289113 0.923545 0.045 Uiso 1 1 calc R . . . .
C6 C 0.4885(3) 0.25093(14) 1.06240(19) 0.0368(6) Uani 1 1 d . . . . .
C7 C 0.1870(4) 0.36473(17) 1.05591(19) 0.0466(7) Uani 1 1 d . . . . .
H7A H 0.114665 0.371213 1.072650 0.056 Uiso 1 1 calc R . . . .
H7B H 0.283002 0.366407 1.106361 0.056 Uiso 1 1 calc R . . . .
C8 C 0.1730(4) 0.42922(18) 0.99772(19) 0.0480(7) Uani 1 1 d . . . . .
C9 C 0.2933(5) 0.4664(2) 1.0043(3) 0.0712(10) Uani 1 1 d . . . . .
H9 H 0.386388 0.451898 1.046705 0.085 Uiso 1 1 calc R . . . .
C10 C 0.2769(6) 0.5254(3) 0.9481(3) 0.0953(15) Uani 1 1 d . . . . .
H10 H 0.358764 0.550373 0.953540 0.114 Uiso 1 1 calc R . . . .
C11 C 0.1404(7) 0.5467(2) 0.8850(3) 0.0902(15) Uani 1 1 d . . . . .
H11 H 0.129761 0.585651 0.847146 0.108 Uiso 1 1 calc R . . . .
C12 C 0.0212(6) 0.5112(2) 0.8777(3) 0.0783(12) Uani 1 1 d . . . . .
H12 H -0.071270 0.526278 0.835053 0.094 Uiso 1 1 calc R . . . .
C13 C 0.0353(4) 0.4528(2) 0.9328(2) 0.0594(9) Uani 1 1 d . . . . .
H13 H -0.047824 0.428745 0.926779 0.071 Uiso 1 1 calc R . . . .
C14 C 0.0323(3) 0.25772(16) 0.85884(18) 0.0410(7) Uani 1 1 d . . . . .
H14A H -0.030413 0.212217 0.838847 0.049 Uiso 1 1 calc R . . . .
H14B H -0.030255 0.303296 0.841483 0.049 Uiso 1 1 calc R . . . .
C15 C 0.1211(3) 0.25991(15) 0.81650(17) 0.0355(6) Uani 1 1 d . . . . .
C16 C 0.1675(3) 0.32986(17) 0.79970(17) 0.0419(7) Uani 1 1 d . . . . .
H16 H 0.142100 0.376700 0.814260 0.050 Uiso 1 1 calc R . . . .
C17 C 0.2515(3) 0.33054(19) 0.76137(19) 0.0484(7) Uani 1 1 d . . . . .
H17 H 0.280408 0.377822 0.749851 0.058 Uiso 1 1 calc R . . . .
C18 C 0.2921(4) 0.2619(2) 0.7403(2) 0.0510(8) Uani 1 1 d . . . . .
H18 H 0.347915 0.262578 0.714524 0.061 Uiso 1 1 calc R . . . .
C19 C 0.2491(3) 0.1925(2) 0.75797(18) 0.0508(8) Uani 1 1 d . . . . .
H19 H 0.277176 0.145837 0.744688 0.061 Uiso 1 1 calc R . . . .
C20 C 0.1645(3) 0.19142(18) 0.79533(18) 0.0440(7) Uani 1 1 d . . . . .
H20 H 0.136080 0.143833 0.806526 0.053 Uiso 1 1 calc R . . . .
C21 C 0.1906(3) 0.13886(17) 1.04616(19) 0.0448(7) Uani 1 1 d . . . . .
H21A H 0.285568 0.135967 1.097301 0.054 Uiso 1 1 calc R . . . .
H21B H 0.116831 0.126948 1.060592 0.054 Uiso 1 1 calc R . . . .
C22 C 0.1829(3) 0.08103(17) 0.98349(19) 0.0451(7) Uani 1 1 d . . . . .
C23 C 0.0519(4) 0.0442(2) 0.9271(2) 0.0626(9) Uani 1 1 d . . . . .
H23 H -0.032079 0.055173 0.928970 0.075 Uiso 1 1 calc R . . . .
C24 C 0.0457(6) -0.0087(2) 0.8682(3) 0.0843(14) Uani 1 1 d . . . . .
H24 H -0.042286 -0.033141 0.831453 0.101 Uiso 1 1 calc R . . . .
C25 C 0.1663(6) -0.0254(2) 0.8634(3) 0.0851(14) Uani 1 1 d . . . . .
H25 H 0.160854 -0.061045 0.823830 0.102 Uiso 1 1 calc R . . . .
C26 C 0.2961(5) 0.0108(2) 0.9175(3) 0.0795(12) Uani 1 1 d . . . . .
H26 H 0.378872 0.000039 0.914375 0.095 Uiso 1 1 calc R . . . .
C27 C 0.3039(4) 0.0634(2) 0.9769(2) 0.0607(9) Uani 1 1 d . . . . .
H27 H 0.392487 0.087463 1.013261 0.073 Uiso 1 1 calc R . . . .
O3 O 0.6395(3) 0.33764(18) 0.78776(16) 0.0820(8) Uani 1 1 d . . . . .
H3A H 0.609829 0.315078 0.742637 0.123 Uiso 1 1 d R . . . .
C28 C 0.6180(6) 0.4162(3) 0.7735(3) 0.1045(16) Uani 1 1 d . . . . .
H28A H 0.515588 0.426538 0.737753 0.157 Uiso 1 1 calc GR . . . .
H28B H 0.669587 0.434351 0.746579 0.157 Uiso 1 1 calc GR . . . .
H28C H 0.653664 0.442832 0.826360 0.157 Uiso 1 1 calc GR . . . .
Cl1 Cl 0.6663(2) 0.07753(11) 0.72801(10) 0.1408(7) Uani 1 1 d . . . . .
Cl2 Cl 0.63999(17) 0.08200(8) 0.87653(10) 0.1133(4) Uani 1 1 d . . . . .
C29 C 0.6466(5) 0.1346(3) 0.7981(3) 0.0893(13) Uani 1 1 d . . . . .
H29A H 0.557529 0.164824 0.767348 0.107 Uiso 1 1 calc R . . . .
H29B H 0.727612 0.170925 0.824303 0.107 Uiso 1 1 calc R . . . .

loop_
_atom_site_aniso_label
_atom_site_aniso_U_11
_atom_site_aniso_U_22
_atom_site_aniso_U_33
_atom_site_aniso_U_23
_atom_site_aniso_U_13
_atom_site_aniso_U_12
Sn1 0.02546(12) 0.04731(13) 0.03015(13) 0.00230(7) 0.01822(9) 0.00232(7)
O1 0.0232(10) 0.0743(14) 0.0403(12) 0.0068(9) 0.0191(9) 0.0040(8)
O2 0.0429(13) 0.1057(19) 0.0354(13) 0.0057(11) 0.0259(11) -0.0036(11)
O4 0.0330(12) 0.107(2) 0.0595(16) 0.0043(12) 0.0325(12) 0.0029(10)
N1 0.0282(12) 0.0685(15) 0.0311(13) 0.0043(11) 0.0173(10) 0.0023(11)
C1 0.0242(14) 0.0596(19) 0.0434(18) -0.0032(12) 0.0219(13) -0.0020(11)
C2 0.0185(13) 0.0651(19) 0.0414(17) 0.0038(13) 0.0108(12) 0.0047(11)
C3 0.0286(14) 0.0579(17) 0.0314(15) 0.0055(12) 0.0138(12) 0.0013(11)
C4 0.0177(12) 0.0452(15) 0.0301(14) -0.0008(10) 0.0116(11) -0.0001(9)
C5 0.0213(13) 0.0598(17) 0.0334(15) 0.0011(12) 0.0145(11) 0.0023(12)
C6 0.0253(14) 0.0515(17) 0.0369(16) -0.0023(11) 0.0182(12) -0.0019(10)
C7 0.0533(18) 0.0552(18) 0.0387(16) -0.0022(13) 0.0288(15) 0.0019(14)
C8 0.062(2) 0.0446(16) 0.0449(18) -0.0063(13) 0.0331(16) 0.0012(14)
C9 0.074(2) 0.066(2) 0.074(3) -0.0025(19) 0.038(2) -0.0118(19)
C10 0.129(4) 0.071(3) 0.109(4) -0.004(3) 0.077(4) -0.034(3)
C11 0.143(5) 0.055(2) 0.090(3) 0.015(2) 0.071(4) 0.014(3)
C12 0.108(4) 0.064(2) 0.067(3) 0.012(2) 0.048(3) 0.034(2)
C13 0.072(2) 0.059(2) 0.056(2) 0.0052(16) 0.0390(19) 0.0189(17)
C14 0.0272(14) 0.0628(19) 0.0317(15) 0.0019(12) 0.0140(12) 0.0017(11)
C15 0.0271(13) 0.0535(16) 0.0239(13) 0.0022(11) 0.0117(11) 0.0033(11)
C16 0.0420(16) 0.0489(17) 0.0349(15) 0.0035(12) 0.0196(13) 0.0066(12)
C17 0.0446(17) 0.0615(19) 0.0395(17) 0.0105(14) 0.0217(14) -0.0035(14)
C18 0.0372(17) 0.088(2) 0.0345(16) 0.0084(15) 0.0233(14) 0.0096(15)
C19 0.0547(19) 0.066(2) 0.0362(16) 0.0001(14) 0.0260(15) 0.0145(15)
C20 0.0494(17) 0.0489(17) 0.0343(15) -0.0008(12) 0.0218(14) 0.0000(13)
C21 0.0480(17) 0.0505(17) 0.0400(16) 0.0074(13) 0.0254(14) 0.0030(13)
C22 0.0482(17) 0.0444(16) 0.0421(17) 0.0086(12) 0.0226(14) 0.0049(13)
C23 0.062(2) 0.059(2) 0.065(2) -0.0018(17) 0.0312(19) -0.0112(17)
C24 0.102(4) 0.062(2) 0.069(3) -0.018(2) 0.030(3) -0.025(2)
C25 0.126(4) 0.054(2) 0.072(3) -0.006(2) 0.048(3) 0.011(3)
C26 0.097(3) 0.070(3) 0.087(3) 0.009(2) 0.057(3) 0.030(2)
C27 0.056(2) 0.061(2) 0.063(2) 0.0001(17) 0.0286(18) 0.0139(16)
O3 0.108(2) 0.093(2) 0.0450(15) 0.0024(13) 0.0390(15) -0.0062(17)
C28 0.107(4) 0.097(4) 0.091(4) -0.004(3) 0.037(3) -0.014(3)
Cl1 0.1744(17) 0.1447(14) 0.0977(10) -0.0046(9) 0.0650(11) 0.0354(11)
Cl2 0.1300(11) 0.1039(9) 0.1198(11) 0.0103(8) 0.0736(9) -0.0123(8)
C29 0.087(3) 0.093(3) 0.090(3) 0.008(3) 0.046(3) 0.009(3)

_geom_special_details            
;
 All esds (except the esd in the dihedral angle between two l.s. planes)
 are estimated using the full covariance matrix.  The cell esds are taken
 into account individually in the estimation of esds in distances, angles
 and torsion angles; correlations between esds in cell parameters are only
 used when they are defined by crystal symmetry.  An approximate (isotropic)
 treatment of cell esds is used for estimating esds involving l.s. planes.
;
loop_
_geom_bond_atom_site_label_1
_geom_bond_atom_site_label_2
_geom_bond_distance
_geom_bond_site_symmetry_2
_geom_bond_publ_flag
Sn1 O1 2.153(2) . ?
Sn1 O4 2.391(3) 1_455 ?
Sn1 C7 2.146(3) . ?
Sn1 C14 2.145(3) . ?
Sn1 C21 2.152(3) . ?
O1 C6 1.278(4) . ?
O2 C6 1.227(4) . ?
O4 C1 1.256(4) . ?
N1 H1 0.8600 . ?
N1 C1 1.367(4) . ?
N1 C5 1.351(3) . ?
C1 C2 1.415(4) . ?
C2 H2 0.9300 . ?
C2 C3 1.360(4) . ?
C3 H3 0.9300 . ?
C3 C4 1.421(4) . ?
C4 C5 1.360(4) . ?
C4 C6 1.496(4) . ?
C5 H5 0.9300 . ?
C7 H7A 0.9700 . ?
C7 H7B 0.9700 . ?
C7 C8 1.494(4) . ?
C8 C9 1.379(5) . ?
C8 C13 1.398(5) . ?
C9 H9 0.9300 . ?
C9 C10 1.393(6) . ?
C10 H10 0.9300 . ?
C10 C11 1.370(7) . ?
C11 H11 0.9300 . ?
C11 C12 1.350(7) . ?
C12 H12 0.9300 . ?
C12 C13 1.380(5) . ?
C13 H13 0.9300 . ?
C14 H14A 0.9700 . ?
C14 H14B 0.9700 . ?
C14 C15 1.499(4) . ?
C15 C16 1.392(4) . ?
C15 C20 1.390(4) . ?
C16 H16 0.9300 . ?
C16 C17 1.392(4) . ?
C17 H17 0.9300 . ?
C17 C18 1.376(4) . ?
C18 H18 0.9300 . ?
C18 C19 1.373(5) . ?
C19 H19 0.9300 . ?
C19 C20 1.383(4) . ?
C20 H20 0.9300 . ?
C21 H21A 0.9700 . ?
C21 H21B 0.9700 . ?
C21 C22 1.492(4) . ?
C22 C23 1.395(5) . ?
C22 C27 1.386(5) . ?
C23 H23 0.9300 . ?
C23 C24 1.391(6) . ?
C24 H24 0.9300 . ?
C24 C25 1.360(7) . ?
C25 H25 0.9300 . ?
C25 C26 1.374(6) . ?
C26 H26 0.9300 . ?
C26 C27 1.388(5) . ?
C27 H27 0.9300 . ?
O3 H3A 0.8199 . ?
O3 C28 1.371(5) . ?
C28 H28A 0.9600 . ?
C28 H28B 0.9600 . ?
C28 H28C 0.9600 . ?
Cl1 C29 1.715(5) . ?
Cl2 C29 1.734(5) . ?
C29 H29A 0.9700 . ?
C29 H29B 0.9700 . ?

loop_
_geom_angle_atom_site_label_1
_geom_angle_atom_site_label_2
_geom_angle_atom_site_label_3
_geom_angle
_geom_angle_site_symmetry_1
_geom_angle_site_symmetry_3
_geom_angle_publ_flag
O1 Sn1 O4 172.05(8) . 1_455 ?
C7 Sn1 O1 92.39(10) . . ?
C7 Sn1 O4 87.01(10) . 1_455 ?
C7 Sn1 C21 129.26(13) . . ?
C14 Sn1 O1 93.04(10) . . ?
C14 Sn1 O4 80.10(11) . 1_455 ?
C14 Sn1 C7 115.45(11) . . ?
C14 Sn1 C21 113.93(11) . . ?
C21 Sn1 O1 96.01(10) . . ?
C21 Sn1 O4 90.48(10) . 1_455 ?
C6 O1 Sn1 126.9(2) . . ?
C1 O4 Sn1 150.9(2) . 1_655 ?
C1 N1 H1 118.0 . . ?
C5 N1 H1 118.0 . . ?
C5 N1 C1 123.9(2) . . ?
O4 C1 N1 117.7(3) . . ?
O4 C1 C2 126.6(3) . . ?
N1 C1 C2 115.7(2) . . ?
C1 C2 H2 119.6 . . ?
C3 C2 C1 120.8(3) . . ?
C3 C2 H2 119.6 . . ?
C2 C3 H3 119.4 . . ?
C2 C3 C4 121.3(3) . . ?
C4 C3 H3 119.4 . . ?
C3 C4 C6 122.7(3) . . ?
C5 C4 C3 116.8(3) . . ?
C5 C4 C6 120.5(2) . . ?
N1 C5 C4 121.3(2) . . ?
N1 C5 H5 119.4 . . ?
C4 C5 H5 119.4 . . ?
O1 C6 C4 113.8(3) . . ?
O2 C6 O1 124.9(3) . . ?
O2 C6 C4 121.3(3) . . ?
Sn1 C7 H7A 109.7 . . ?
Sn1 C7 H7B 109.7 . . ?
H7A C7 H7B 108.2 . . ?
C8 C7 Sn1 110.01(19) . . ?
C8 C7 H7A 109.7 . . ?
C8 C7 H7B 109.7 . . ?
C9 C8 C7 122.0(3) . . ?
C9 C8 C13 117.6(3) . . ?
C13 C8 C7 120.4(3) . . ?
C8 C9 H9 119.7 . . ?
C8 C9 C10 120.7(4) . . ?
C10 C9 H9 119.7 . . ?
C9 C10 H10 119.9 . . ?
C11 C10 C9 120.2(5) . . ?
C11 C10 H10 119.9 . . ?
C10 C11 H11 120.0 . . ?
C12 C11 C10 120.0(4) . . ?
C12 C11 H11 120.0 . . ?
C11 C12 H12 119.7 . . ?
C11 C12 C13 120.6(4) . . ?
C13 C12 H12 119.7 . . ?
C8 C13 H13 119.6 . . ?
C12 C13 C8 120.9(4) . . ?
C12 C13 H13 119.6 . . ?
Sn1 C14 H14A 108.5 . . ?
Sn1 C14 H14B 108.5 . . ?
H14A C14 H14B 107.5 . . ?
C15 C14 Sn1 115.27(19) . . ?
C15 C14 H14A 108.5 . . ?
C15 C14 H14B 108.5 . . ?
C16 C15 C14 121.7(2) . . ?
C20 C15 C14 120.8(3) . . ?
C20 C15 C16 117.5(3) . . ?
C15 C16 H16 119.6 . . ?
C17 C16 C15 120.8(3) . . ?
C17 C16 H16 119.6 . . ?
C16 C17 H17 119.7 . . ?
C18 C17 C16 120.6(3) . . ?
C18 C17 H17 119.7 . . ?
C17 C18 H18 120.4 . . ?
C19 C18 C17 119.1(3) . . ?
C19 C18 H18 120.4 . . ?
C18 C19 H19 119.7 . . ?
C18 C19 C20 120.5(3) . . ?
C20 C19 H19 119.7 . . ?
C15 C20 H20 119.3 . . ?
C19 C20 C15 121.4(3) . . ?
C19 C20 H20 119.3 . . ?
Sn1 C21 H21A 109.7 . . ?
Sn1 C21 H21B 109.7 . . ?
H21A C21 H21B 108.2 . . ?
C22 C21 Sn1 109.89(19) . . ?
C22 C21 H21A 109.7 . . ?
C22 C21 H21B 109.7 . . ?
C23 C22 C21 121.2(3) . . ?
C27 C22 C21 121.6(3) . . ?
C27 C22 C23 117.2(3) . . ?
C22 C23 H23 119.7 . . ?
C24 C23 C22 120.6(4) . . ?
C24 C23 H23 119.7 . . ?
C23 C24 H24 119.5 . . ?
C25 C24 C23 121.1(4) . . ?
C25 C24 H24 119.5 . . ?
C24 C25 H25 120.3 . . ?
C24 C25 C26 119.4(4) . . ?
C26 C25 H25 120.3 . . ?
C25 C26 H26 120.0 . . ?
C25 C26 C27 120.1(4) . . ?
C27 C26 H26 120.0 . . ?
C22 C27 C26 121.6(4) . . ?
C22 C27 H27 119.2 . . ?
C26 C27 H27 119.2 . . ?
C28 O3 H3A 109.3 . . ?
O3 C28 H28A 109.5 . . ?
O3 C28 H28B 109.5 . . ?
O3 C28 H28C 109.5 . . ?
H28A C28 H28B 109.5 . . ?
H28A C28 H28C 109.5 . . ?
H28B C28 H28C 109.5 . . ?
Cl1 C29 Cl2 113.6(3) . . ?
Cl1 C29 H29A 108.9 . . ?
Cl1 C29 H29B 108.9 . . ?
Cl2 C29 H29A 108.9 . . ?
Cl2 C29 H29B 108.9 . . ?
H29A C29 H29B 107.7 . . ?

loop_
_geom_hbond_atom_site_label_D
_geom_hbond_atom_site_label_H
_geom_hbond_atom_site_label_A
_geom_hbond_distance_DH
_geom_hbond_distance_HA
_geom_hbond_distance_DA
_geom_hbond_angle_DHA
_geom_hbond_site_symmetry_A
_geom_hbond_publ_flag
N1 H1 O3 0.86 2.01 2.865(4) 172.4 . yes
O3 H3A O2 0.82 1.94 2.752(4) 172.3 4_565 yes

loop_
_geom_torsion_atom_site_label_1
_geom_torsion_atom_site_label_2
_geom_torsion_atom_site_label_3
_geom_torsion_atom_site_label_4
_geom_torsion
_geom_torsion_site_symmetry_1
_geom_torsion_site_symmetry_2
_geom_torsion_site_symmetry_3
_geom_torsion_site_symmetry_4
_geom_torsion_publ_flag
Sn1 O1 C6 O2 -4.2(4) . . . . ?
Sn1 O1 C6 C4 174.99(15) . . . . ?
Sn1 O4 C1 N1 161.5(3) 1_655 . . . ?
Sn1 O4 C1 C2 -18.7(6) 1_655 . . . ?
Sn1 C7 C8 C9 -101.5(3) . . . . ?
Sn1 C7 C8 C13 77.0(3) . . . . ?
Sn1 C14 C15 C16 -88.4(3) . . . . ?
Sn1 C14 C15 C20 89.2(3) . . . . ?
Sn1 C21 C22 C23 -92.2(3) . . . . ?
Sn1 C21 C22 C27 85.8(3) . . . . ?
O4 C1 C2 C3 -176.1(3) . . . . ?
N1 C1 C2 C3 3.8(4) . . . . ?
C1 N1 C5 C4 3.3(5) . . . . ?
C1 C2 C3 C4 0.5(4) . . . . ?
C2 C3 C4 C5 -3.1(4) . . . . ?
C2 C3 C4 C6 176.9(3) . . . . ?
C3 C4 C5 N1 1.3(4) . . . . ?
C3 C4 C6 O1 -174.7(2) . . . . ?
C3 C4 C6 O2 4.5(4) . . . . ?
C5 N1 C1 O4 174.1(3) . . . . ?
C5 N1 C1 C2 -5.7(4) . . . . ?
C5 C4 C6 O1 5.3(4) . . . . ?
C5 C4 C6 O2 -175.5(3) . . . . ?
C6 C4 C5 N1 -178.7(2) . . . . ?
C7 C8 C9 C10 178.8(4) . . . . ?
C7 C8 C13 C12 -178.7(3) . . . . ?
C8 C9 C10 C11 -0.6(7) . . . . ?
C9 C8 C13 C12 -0.1(5) . . . . ?
C9 C10 C11 C12 0.8(7) . . . . ?
C10 C11 C12 C13 -0.7(7) . . . . ?
C11 C12 C13 C8 0.3(6) . . . . ?
C13 C8 C9 C10 0.2(6) . . . . ?
C14 C15 C16 C17 179.1(3) . . . . ?
C14 C15 C20 C19 -178.5(3) . . . . ?
C15 C16 C17 C18 -0.9(4) . . . . ?
C16 C15 C20 C19 -0.8(4) . . . . ?
C16 C17 C18 C19 -0.2(5) . . . . ?
C17 C18 C19 C20 0.9(5) . . . . ?
C18 C19 C20 C15 -0.3(5) . . . . ?
C20 C15 C16 C17 1.4(4) . . . . ?
C21 C22 C23 C24 179.1(3) . . . . ?
C21 C22 C27 C26 -178.7(3) . . . . ?
C22 C23 C24 C25 -0.6(6) . . . . ?
C23 C22 C27 C26 -0.7(5) . . . . ?
C23 C24 C25 C26 -0.2(7) . . . . ?
C24 C25 C26 C27 0.5(7) . . . . ?
C25 C26 C27 C22 -0.1(6) . . . . ?
C27 C22 C23 C24 1.0(5) . . . . ?

_shelx_res_file                  
;
TITL 90506dm in P21/c
    90506dm.res
    created by SHELXL-2018/3 at 11:33:28 on 11-Mar-2022
CELL 0.71073 10.638 17.168 18.399 90 120.573 90
ZERR 4 0.004 0.007 0.005 0 0.016 0
LATT 1
SYMM -X,0.5+Y,0.5-Z
SFAC C H Cl N O Sn
UNIT 116 124 8 4 16 4
EQIV $1 +X,0.5-Y,-0.5+Z

L.S. 4
PLAN  20
SIZE 0.49 0.35 0.26
TEMP 25
HTAB N1 O3
HTAB O3 O2_$1
BOND $H
htab 2
conf
fmap 2
acta
OMIT -3 51
REM <olex2.extras>
REM <HklSrc "%.\\90506dm.hkl">
REM </olex2.extras>

WGHT    0.043900    1.639600
FVAR       0.32146
SN1   6    0.156025    0.254426    0.994155    11.00000    0.02546    0.04731 =
         0.03015    0.00230    0.01822    0.00232
O1    5    0.361624    0.262855    0.998447    11.00000    0.02325    0.07427 =
         0.04030    0.00678    0.01908    0.00399
O2    5    0.513908    0.236561    1.133935    11.00000    0.04294    0.10570 =
         0.03535    0.00571    0.02588   -0.00356
O4    5    0.914014    0.255310    0.971694    11.00000    0.03296    0.10708 =
         0.05950    0.00429    0.03252    0.00292
N1    4    0.686661    0.278384    0.945263    11.00000    0.02816    0.06850 =
         0.03109    0.00425    0.01729    0.00228
AFIX  43
H1    2    0.664332    0.294523    0.895866    11.00000   -1.20000
AFIX   0
C1    1    0.827973    0.256673    0.999554    11.00000    0.02422    0.05959 =
         0.04336   -0.00323    0.02190   -0.00205
C2    1    0.861922    0.237653    1.082464    11.00000    0.01855    0.06512 =
         0.04139    0.00376    0.01078    0.00467
AFIX  43
H2    2    0.957580    0.225427    1.123133    11.00000   -1.20000
AFIX   0
C3    1    0.756277    0.237047    1.103351    11.00000    0.02860    0.05787 =
         0.03143    0.00552    0.01384    0.00126
AFIX  43
H3    2    0.781090    0.224768    1.158304    11.00000   -1.20000
AFIX   0
C4    1    0.608724    0.254818    1.042805    11.00000    0.01771    0.04516 =
         0.03011   -0.00077    0.01164   -0.00011
C5    1    0.579974    0.276007    0.964559    11.00000    0.02127    0.05982 =
         0.03342    0.00107    0.01452    0.00232
AFIX  43
H5    2    0.485028    0.289113    0.923545    11.00000   -1.20000
AFIX   0
C6    1    0.488550    0.250926    1.062399    11.00000    0.02529    0.05148 =
         0.03691   -0.00235    0.01824   -0.00193
C7    1    0.187019    0.364725    1.055909    11.00000    0.05331    0.05519 =
         0.03874   -0.00222    0.02875    0.00187
AFIX  23
H7A   2    0.114665    0.371213    1.072650    11.00000   -1.20000
H7B   2    0.283002    0.366407    1.106361    11.00000   -1.20000
AFIX   0
C8    1    0.173017    0.429224    0.997719    11.00000    0.06248    0.04456 =
         0.04493   -0.00630    0.03314    0.00116
C9    1    0.293308    0.466378    1.004319    11.00000    0.07403    0.06616 =
         0.07427   -0.00246    0.03836   -0.01183
AFIX  43
H9    2    0.386388    0.451898    1.046705    11.00000   -1.20000
AFIX   0
C10   1    0.276862    0.525393    0.948145    11.00000    0.12943    0.07085 =
         0.10868   -0.00360    0.07729   -0.03365
AFIX  43
H10   2    0.358764    0.550373    0.953540    11.00000   -1.20000
AFIX   0
C11   1    0.140364    0.546706    0.884999    11.00000    0.14266    0.05478 =
         0.08983    0.01510    0.07119    0.01399
AFIX  43
H11   2    0.129761    0.585651    0.847146    11.00000   -1.20000
AFIX   0
C12   1    0.021203    0.511206    0.877677    11.00000    0.10812    0.06439 =
         0.06679    0.01158    0.04766    0.03364
AFIX  43
H12   2   -0.071270    0.526278    0.835053    11.00000   -1.20000
AFIX   0
C13   1    0.035328    0.452781    0.932833    11.00000    0.07217    0.05883 =
         0.05612    0.00524    0.03904    0.01891
AFIX  43
H13   2   -0.047824    0.428745    0.926779    11.00000   -1.20000
AFIX   0
C14   1    0.032297    0.257717    0.858838    11.00000    0.02723    0.06279 =
         0.03166    0.00185    0.01402    0.00171
AFIX  23
H14A  2   -0.030413    0.212217    0.838847    11.00000   -1.20000
H14B  2   -0.030255    0.303296    0.841483    11.00000   -1.20000
AFIX   0
C15   1    0.121051    0.259908    0.816501    11.00000    0.02715    0.05346 =
         0.02394    0.00225    0.01165    0.00333
C16   1    0.167490    0.329864    0.799699    11.00000    0.04204    0.04891 =
         0.03495    0.00350    0.01961    0.00659
AFIX  43
H16   2    0.142100    0.376700    0.814260    11.00000   -1.20000
AFIX   0
C17   1    0.251464    0.330544    0.761368    11.00000    0.04458    0.06151 =
         0.03952    0.01047    0.02170   -0.00350
AFIX  43
H17   2    0.280408    0.377822    0.749851    11.00000   -1.20000
AFIX   0
C18   1    0.292106    0.261930    0.740334    11.00000    0.03720    0.08824 =
         0.03446    0.00845    0.02333    0.00956
AFIX  43
H18   2    0.347915    0.262578    0.714524    11.00000   -1.20000
AFIX   0
C19   1    0.249139    0.192509    0.757973    11.00000    0.05466    0.06559 =
         0.03615    0.00011    0.02597    0.01449
AFIX  43
H19   2    0.277176    0.145837    0.744688    11.00000   -1.20000
AFIX   0
C20   1    0.164514    0.191425    0.795331    11.00000    0.04937    0.04891 =
         0.03432   -0.00076    0.02177   -0.00004
AFIX  43
H20   2    0.136080    0.143833    0.806526    11.00000   -1.20000
AFIX   0
C21   1    0.190644    0.138860    1.046164    11.00000    0.04799    0.05047 =
         0.04000    0.00744    0.02537    0.00304
AFIX  23
H21A  2    0.285568    0.135967    1.097301    11.00000   -1.20000
H21B  2    0.116831    0.126948    1.060592    11.00000   -1.20000
AFIX   0
C22   1    0.182854    0.081035    0.983488    11.00000    0.04820    0.04440 =
         0.04212    0.00858    0.02257    0.00493
C23   1    0.051860    0.044209    0.927117    11.00000    0.06232    0.05884 =
         0.06502   -0.00177    0.03121   -0.01121
AFIX  43
H23   2   -0.032079    0.055173    0.928970    11.00000   -1.20000
AFIX   0
C24   1    0.045707   -0.008742    0.868188    11.00000    0.10247    0.06150 =
         0.06937   -0.01764    0.02952   -0.02455
AFIX  43
H24   2   -0.042286   -0.033141    0.831453    11.00000   -1.20000
AFIX   0
C25   1    0.166264   -0.025424    0.863407    11.00000    0.12646    0.05369 =
         0.07168   -0.00642    0.04791    0.01054
AFIX  43
H25   2    0.160854   -0.061045    0.823830    11.00000   -1.20000
AFIX   0
C26   1    0.296103    0.010795    0.917539    11.00000    0.09663    0.06989 =
         0.08685    0.00871    0.05739    0.03039
AFIX  43
H26   2    0.378872    0.000039    0.914375    11.00000   -1.20000
AFIX   0
C27   1    0.303868    0.063416    0.976937    11.00000    0.05556    0.06088 =
         0.06344    0.00010    0.02864    0.01389
AFIX  43
H27   2    0.392487    0.087463    1.013261    11.00000   -1.20000
AFIX   0

O3    5    0.639509    0.337638    0.787757    11.00000    0.10817    0.09279 =
         0.04497    0.00241    0.03900   -0.00624
AFIX   3
H3A   2    0.609829    0.315078    0.742637    11.00000   -1.50000
AFIX   0
C28   1    0.617972    0.416234    0.773547    11.00000    0.10708    0.09714 =
         0.09135   -0.00378    0.03749   -0.01406
AFIX 137
H28A  2    0.515588    0.426538    0.737753    11.00000   -1.50000
H28B  2    0.669587    0.434351    0.746579    11.00000   -1.50000
H28C  2    0.653664    0.442832    0.826360    11.00000   -1.50000
AFIX   0

CL1   3    0.666259    0.077531    0.728014    11.00000    0.17442    0.14465 =
         0.09766   -0.00462    0.06497    0.03538
CL2   3    0.639988    0.081999    0.876529    11.00000    0.13002    0.10392 =
         0.11979    0.01029    0.07360   -0.01231
C29   1    0.646577    0.134636    0.798108    11.00000    0.08694    0.09290 =
         0.09010    0.00836    0.04640    0.00937
AFIX  23
H29A  2    0.557529    0.164824    0.767348    11.00000   -1.20000
H29B  2    0.727612    0.170925    0.824303    11.00000   -1.20000
AFIX   0
HKLF 4 1 -1 0 0 0 -1 0 1 0 1


REM  90506dm in P21/c
REM wR2 = 0.087529, GooF = S = 1.06072, Restrained GooF = 1.06072 for all data
REM R1 = 0.031396 for 4501 Fo > 4sig(Fo) and 0.038287 for all 5365 data
REM 335 parameters refined using 0 restraints

END

WGHT      0.0441      1.6392

REM Instructions for potential hydrogen bonds
HTAB N1 O3
HTAB O3 O2_$1

REM Highest difference peak  0.762,  deepest hole -0.508,  1-sigma level  0.067
Q1    1   0.1723  0.2031  0.9990  11.00000  0.05    0.76
Q2    1   0.1725  0.3060  0.9987  11.00000  0.05    0.64
Q3    1   0.1802  0.2580  1.0398  11.00000  0.05    0.43
Q4    1   0.1463  0.2544  0.9521  11.00000  0.05    0.40
Q5    1   0.5664  0.0927  0.7329  11.00000  0.05    0.39
Q6    1   0.6758  0.2510  1.0734  11.00000  0.05    0.35
Q7    1   0.8413  0.2604  1.0404  11.00000  0.05    0.28
Q8    1   0.8131  0.2519  1.0879  11.00000  0.05    0.25
Q9    1   0.5189  0.0843  0.8182  11.00000  0.05    0.24
Q10   1   0.3028  0.2944  0.7680  11.00000  0.05    0.24
Q11   1   0.0543 -0.0044  0.9169  11.00000  0.05    0.23
Q12   1   0.1877  0.3737  1.0105  11.00000  0.05    0.23
Q13   1   0.2864  0.2302  0.7599  11.00000  0.05    0.23
Q14   1   0.6533  0.4116  0.8781  11.00000  0.05    0.23
Q15   1   0.1780  0.2308  0.8291  11.00000  0.05    0.22
Q16   1   0.3023  0.0163  0.9715  11.00000  0.05    0.22
Q17   1   0.3492  0.5291  1.0024  11.00000  0.05    0.22
Q18   1   0.2360  0.0490  0.9994  11.00000  0.05    0.21
Q19   1   0.3107  0.4445  0.9782  11.00000  0.05    0.21
Q20   1   0.5480  0.3558  0.7631  11.00000  0.05    0.20
;
_shelx_res_checksum              22043
_olex2_submission_special_instructions 'No special instructions were received'
####################################################################### 
# 
# This file contains crystal structure data downloaded from the 
# Cambridge Structural Database (CSD) hosted by the Cambridge 
# Crystallographic Data Centre (CCDC).
# 
# Full information about CCDC data access policies and citation 
# guidelines are available at http://www.ccdc.cam.ac.uk/access/V1 
# 
# Audit and citation data items may have been added by the CCDC. 
# Please retain this information to preserve the provenance of 
# this file and to allow appropriate attribution of the data. 
# 
#######################################################################

data_mo_dd21056_0m
_database_code_depnum_ccdc_archive 'CCDC 2158086'
loop_
_audit_author_name
_audit_author_address
'mei luo' 'hefei university of technology'
_audit_update_record             
;
2022-03-12 deposited with the CCDC.	2022-10-27 downloaded from the CCDC.
;

_audit_creation_method           SHELXL-2013
_chemical_name_systematic        
; 
 ? 
;
_chemical_name_common            ?
_chemical_melting_point          ?
_chemical_formula_moiety         ?
_chemical_formula_sum            'C15 H43 N5 Ni O11'
_chemical_formula_weight         528.25

loop_
_atom_type_symbol
_atom_type_description
_atom_type_scat_dispersion_real
_atom_type_scat_dispersion_imag
_atom_type_scat_source
C C 0.0033 0.0016 'International Tables Vol C Tables 4.2.6.8 and 6.1.1.4'
H H 0.0000 0.0000 'International Tables Vol C Tables 4.2.6.8 and 6.1.1.4'
N N 0.0061 0.0033 'International Tables Vol C Tables 4.2.6.8 and 6.1.1.4'
Ni Ni 0.3393 1.1124 'International Tables Vol C Tables 4.2.6.8 and 6.1.1.4'
O O 0.0106 0.0060 'International Tables Vol C Tables 4.2.6.8 and 6.1.1.4'

_space_group_crystal_system      orthorhombic
_space_group_IT_number           19
_space_group_name_H-M_alt        'P 21 21 21'
_space_group_name_Hall           'P 2ac 2ab'

_shelx_space_group_comment       
; 
The symmetry employed for this shelxl refinement is uniquely defined 
by the following loop, which should always be used as a source of 
symmetry information in preference to the above space-group names. 
They are only intended as comments. 
;

loop_
_space_group_symop_operation_xyz
'x, y, z'
'-x+1/2, -y, z+1/2'
'-x, y+1/2, -z+1/2'
'x+1/2, -y+1/2, -z'

_cell_length_a                   10.7412(5)
_cell_length_b                   12.9279(7)
_cell_length_c                   19.3249(12)
_cell_angle_alpha                90
_cell_angle_beta                 90
_cell_angle_gamma                90
_cell_volume                     2683.5(3)
_cell_formula_units_Z            4
_cell_measurement_temperature    293(2)
_cell_measurement_reflns_used    4704
_cell_measurement_theta_min      5.262
_cell_measurement_theta_max      49.579

_exptl_crystal_description       prismatic
_exptl_crystal_colour            blue
_exptl_crystal_density_meas      ?
_exptl_crystal_density_method    ?
_exptl_crystal_density_diffrn    1.308
_exptl_crystal_F_000             1136
_exptl_transmission_factor_min   ?
_exptl_transmission_factor_max   ?
_exptl_crystal_size_max          0.120
_exptl_crystal_size_mid          0.100
_exptl_crystal_size_min          0.070
_exptl_absorpt_coefficient_mu    0.779
_shelx_estimated_absorpt_T_min   0.912
_shelx_estimated_absorpt_T_max   0.947
_exptl_absorpt_correction_type   multi-scan
_exptl_absorpt_correction_T_min  0.5983
_exptl_absorpt_correction_T_max  0.7456
_exptl_absorpt_process_details   sadabs

_exptl_special_details           
; 
 ? 
;

_diffrn_ambient_temperature      293(2)
_diffrn_radiation_wavelength     0.71073
_diffrn_radiation_type           MoK\a
_diffrn_source                   ?
_diffrn_measurement_device_type  'Bruker APEX-II CCD'
_diffrn_measurement_method       '\f and \w scans'
_diffrn_detector_area_resol_mean ?
_diffrn_reflns_number            13299
_diffrn_reflns_av_unetI/netI     0.0619
_diffrn_reflns_av_R_equivalents  0.0421
_diffrn_reflns_limit_h_min       -13
_diffrn_reflns_limit_h_max       12
_diffrn_reflns_limit_k_min       -15
_diffrn_reflns_limit_k_max       15
_diffrn_reflns_limit_l_min       -23
_diffrn_reflns_limit_l_max       17
_diffrn_reflns_theta_min         2.681
_diffrn_reflns_theta_max         25.997
_diffrn_reflns_theta_full        25.242
_diffrn_measured_fraction_theta_max 0.997
_diffrn_measured_fraction_theta_full 0.997
_diffrn_reflns_Laue_measured_fraction_max 0.997
_diffrn_reflns_Laue_measured_fraction_full 0.997
_diffrn_reflns_point_group_measured_fraction_max 0.995
_diffrn_reflns_point_group_measured_fraction_full 0.996
_reflns_number_total             5246
_reflns_number_gt                4050
_reflns_threshold_expression     'I > 2\s(I)'
_reflns_Friedel_coverage         0.767
_reflns_Friedel_fraction_max     0.993
_reflns_Friedel_fraction_full    0.994

_reflns_special_details          
; 
 Reflections were merged by SHELXL according to the crystal 
 class for the calculation of statistics and refinement. 
  
 _reflns_Friedel_fraction is defined as the number of unique 
 Friedel pairs measured divided by the number that would be 
 possible theoretically, ignoring centric projections and 
 systematic absences. 
;

_computing_data_collection       'Bruker APEX2'
_computing_cell_refinement       'Bruker SAINT'
_computing_data_reduction        'Bruker SAINT'
_computing_structure_solution    'SHELXS-97 (Sheldrick 2008)'
_computing_structure_refinement  'SHELXL-2013 (Sheldrick, 2013)'
_computing_molecular_graphics    'Bruker SHELXTL'
_computing_publication_material  'Bruker SHELXTL'

_refine_special_details          
; 
 ? 
;
_refine_ls_structure_factor_coef Fsqd
_refine_ls_matrix_type           full
_refine_ls_weighting_scheme      calc
_refine_ls_weighting_details     
'w=1/[\s^2^(Fo^2^)+(0.0377P)^2^+0.0983P] where P=(Fo^2^+2Fc^2^)/3'
_atom_sites_solution_primary     ?
_atom_sites_solution_secondary   ?
_atom_sites_solution_hydrogens   mixed
_refine_ls_hydrogen_treatment    mixed
_refine_ls_extinction_method     none
_refine_ls_extinction_coef       .
_refine_ls_abs_structure_details 
; 
 Flack x determined using 1422 quotients [(I+)-(I-)]/[(I+)+(I-)] 
 (Parsons and Flack (2004), Acta Cryst. A60, s61). 
;
_refine_ls_abs_structure_Flack   0.012(11)
_chemical_absolute_configuration ad
_refine_ls_number_reflns         5246
_refine_ls_number_parameters     312
_refine_ls_number_restraints     13
_refine_ls_R_factor_all          0.0648
_refine_ls_R_factor_gt           0.0431
_refine_ls_wR_factor_ref         0.0995
_refine_ls_wR_factor_gt          0.0879
_refine_ls_goodness_of_fit_ref   1.057
_refine_ls_restrained_S_all      1.064
_refine_ls_shift/su_max          0.035
_refine_ls_shift/su_mean         0.001

loop_
_atom_site_label
_atom_site_type_symbol
_atom_site_fract_x
_atom_site_fract_y
_atom_site_fract_z
_atom_site_U_iso_or_equiv
_atom_site_adp_type
_atom_site_occupancy
_atom_site_site_symmetry_order
_atom_site_calc_flag
_atom_site_refinement_flags_posn
_atom_site_refinement_flags_adp
_atom_site_refinement_flags_occupancy
_atom_site_disorder_assembly
_atom_site_disorder_group
Ni1 Ni 0.66640(5) 0.44430(4) 0.43361(3) 0.04377(17) Uani 1 1 d D . . . .
O1 O 0.8218(3) 0.3873(2) 0.3821(2) 0.0632(9) Uani 1 1 d D . . . .
H1 H 0.889(3) 0.414(2) 0.368(3) 0.095 Uiso 1 1 d D U . . .
O2 O 0.5525(3) 0.4378(3) 0.34349(18) 0.0546(8) Uani 1 1 d D . . . .
H2 H 0.4769(19) 0.414(3) 0.3436(19) 0.082 Uiso 1 1 d D U . . .
O3 O 0.5082(3) 0.4789(3) 0.49078(19) 0.0561(9) Uani 1 1 d D . . . .
H3 H 0.448(3) 0.521(3) 0.4823(15) 0.084 Uiso 1 1 d D U . . .
N1 N 0.6380(4) 0.2870(3) 0.4460(2) 0.0563(12) Uani 1 1 d . . . . .
H1A H 0.6667 0.2652 0.4913 0.068 Uiso 1 1 calc R U . . .
H1B H 0.5499 0.2712 0.4423 0.068 Uiso 1 1 calc R U . . .
N2 N 0.6989(3) 0.5917(3) 0.39362(19) 0.0449(9) Uani 1 1 d . . . . .
H2A H 0.6436 0.6417 0.4149 0.054 Uiso 1 1 calc R U . . .
H2B H 0.7842 0.6126 0.4023 0.054 Uiso 1 1 calc R U . . .
N3 N 0.7515(3) 0.4744(3) 0.5285(2) 0.0477(10) Uani 1 1 d . . . . .
H3A H 0.7696 0.4100 0.5522 0.057 Uiso 1 1 calc R U . . .
H3B H 0.8293 0.5110 0.5213 0.057 Uiso 1 1 calc R U . . .
C1 C 0.8357(5) 0.2780(4) 0.3894(3) 0.0639(14) Uani 1 1 d D . . . .
H1C H 0.8802 0.2621 0.4318 0.077 Uiso 1 1 calc R U . . .
H1D H 0.8825 0.2502 0.3507 0.077 Uiso 1 1 calc R U . . .
C2 C 0.7080(5) 0.2317(4) 0.3913(3) 0.0606(15) Uani 1 1 d . . . . .
H2C H 0.6676 0.2463 0.3469 0.073 Uiso 1 1 calc R U . . .
C3 C 0.7145(6) 0.1128(5) 0.4001(4) 0.092(2) Uani 1 1 d . . . . .
H3C H 0.7767 0.0980 0.4358 0.110 Uiso 1 1 calc R U . . .
C4 C 0.7595(8) 0.0633(6) 0.3331(4) 0.122(3) Uani 1 1 d . . . . .
H4A H 0.7010 0.0777 0.2967 0.183 Uiso 1 1 calc R U . . .
H4B H 0.7664 -0.0101 0.3393 0.183 Uiso 1 1 calc R U . . .
H4C H 0.8394 0.0913 0.3210 0.183 Uiso 1 1 calc R U . . .
C5 C 0.5941(8) 0.0676(6) 0.4236(6) 0.154(4) Uani 1 1 d . . . . .
H5A H 0.5714 0.0972 0.4673 0.231 Uiso 1 1 calc R U . . .
H5B H 0.6028 -0.0059 0.4284 0.231 Uiso 1 1 calc R U . . .
H5C H 0.5306 0.0825 0.3901 0.231 Uiso 1 1 calc R U . . .
C6 C 0.5481(5) 0.5377(4) 0.3100(3) 0.0550(13) Uani 1 1 d D . . . .
H6A H 0.4853 0.5811 0.3314 0.066 Uiso 1 1 calc R U . . .
H6B H 0.5280 0.5299 0.2613 0.066 Uiso 1 1 calc R U . . .
C7 C 0.6750(5) 0.5853(3) 0.3183(2) 0.0473(11) Uani 1 1 d . . . . .
H7 H 0.7351 0.5358 0.2993 0.057 Uiso 1 1 calc R U . . .
C8 C 0.6928(5) 0.6873(4) 0.2784(3) 0.0628(15) Uani 1 1 d . . . . .
H8 H 0.6785 0.6719 0.2294 0.075 Uiso 1 1 calc R U . . .
C9 C 0.8246(7) 0.7264(5) 0.2844(4) 0.103(2) Uani 1 1 d . . . . .
H9A H 0.8400 0.7484 0.3311 0.154 Uiso 1 1 calc R U . . .
H9B H 0.8363 0.7837 0.2535 0.154 Uiso 1 1 calc R U . . .
H9C H 0.8815 0.6719 0.2725 0.154 Uiso 1 1 calc R U . . .
C10 C 0.6000(7) 0.7691(5) 0.2986(4) 0.104(3) Uani 1 1 d . . . . .
H10A H 0.5173 0.7452 0.2886 0.155 Uiso 1 1 calc R U . . .
H10B H 0.6162 0.8312 0.2729 0.155 Uiso 1 1 calc R U . . .
H10C H 0.6072 0.7832 0.3472 0.155 Uiso 1 1 calc R U . . .
C11 C 0.5380(4) 0.4912(4) 0.5624(3) 0.0579(13) Uani 1 1 d D . . . .
H11A H 0.5358 0.4244 0.5851 0.070 Uiso 1 1 calc R U . . .
H11B H 0.4766 0.5354 0.5842 0.070 Uiso 1 1 calc R U . . .
C12 C 0.6656(4) 0.5383(3) 0.5707(2) 0.0485(10) Uani 1 1 d . . . . .
H12 H 0.6631 0.6074 0.5500 0.058 Uiso 1 1 calc R U . . .
C13 C 0.7038(5) 0.5509(4) 0.6461(3) 0.0599(13) Uani 1 1 d . . . . .
H13 H 0.7119 0.4818 0.6664 0.072 Uiso 1 1 calc R U . . .
C14 C 0.8290(6) 0.6047(5) 0.6523(3) 0.0863(18) Uani 1 1 d . . . . .
H14A H 0.8913 0.5646 0.6288 0.130 Uiso 1 1 calc R U . . .
H14B H 0.8509 0.6112 0.7003 0.130 Uiso 1 1 calc R U . . .
H14C H 0.8240 0.6721 0.6317 0.130 Uiso 1 1 calc R U . . .
C15 C 0.6076(7) 0.6105(6) 0.6881(4) 0.102(2) Uani 1 1 d . . . . .
H15A H 0.5812 0.6703 0.6626 0.153 Uiso 1 1 calc R U . . .
H15B H 0.6437 0.6318 0.7313 0.153 Uiso 1 1 calc R U . . .
H15C H 0.5371 0.5668 0.6970 0.153 Uiso 1 1 calc R U . . .
O4 O 0.1155(4) 0.6347(4) 0.4281(3) 0.120(2) Uani 1 1 d . . . . .
O5 O 0.0952(5) 0.7286(4) 0.5146(3) 0.1029(17) Uani 1 1 d . . . . .
O6 O -0.0660(4) 0.6584(4) 0.4715(3) 0.0989(15) Uani 1 1 d . . . . .
N4 N 0.0465(5) 0.6738(4) 0.4727(3) 0.0663(12) Uani 1 1 d . . . . .
O7 O 0.3634(4) 0.2436(3) 0.4140(3) 0.0922(16) Uani 1 1 d . . . . .
O8 O 0.3055(4) 0.3845(3) 0.3631(2) 0.0788(12) Uani 1 1 d . . . . .
O9 O 0.1702(4) 0.2772(4) 0.4003(2) 0.0910(13) Uani 1 1 d . . . . .
N5 N 0.2807(5) 0.3021(4) 0.3929(3) 0.0624(12) Uani 1 1 d . . . . .
O10 O 0.0352(3) 0.4703(4) 0.3495(3) 0.0974(15) Uani 1 1 d DG . . . .
H10E H 0.1129 0.4595 0.3453 0.146 Uiso 1 1 d G U . . .
O11 O 0.3735(4) 0.6376(3) 0.4540(3) 0.0979(17) Uani 1 1 d DG . . . .
H11D H 0.3090 0.6384 0.4284 0.147 Uiso 1 1 d G U . . .
H10D H 0.055(7) 0.483(9) 0.3913(18) 0.25(6) Uiso 1 1 d D . . . .
H11C H 0.332(6) 0.643(4) 0.492(2) 0.14(4) Uiso 1 1 d D . . . .

loop_
_atom_site_aniso_label
_atom_site_aniso_U_11
_atom_site_aniso_U_22
_atom_site_aniso_U_33
_atom_site_aniso_U_23
_atom_site_aniso_U_13
_atom_site_aniso_U_12
Ni1 0.0439(3) 0.0377(3) 0.0497(3) 0.0005(3) -0.0029(3) 0.0010(3)
O1 0.057(2) 0.0467(18) 0.086(3) 0.0002(18) 0.014(2) 0.0037(18)
O2 0.0572(19) 0.0445(18) 0.062(2) 0.0019(19) -0.0110(17) -0.0064(17)
O3 0.0418(17) 0.063(2) 0.063(3) -0.0025(18) -0.0013(17) 0.0035(16)
N1 0.061(3) 0.043(2) 0.066(3) 0.008(2) -0.008(2) -0.0029(18)
N2 0.050(2) 0.040(2) 0.045(2) -0.0026(17) -0.0028(18) 0.0006(16)
N3 0.045(2) 0.043(2) 0.055(3) 0.0029(19) 0.0008(19) 0.0006(17)
C1 0.064(3) 0.044(3) 0.084(4) -0.003(3) -0.005(4) 0.016(3)
C2 0.071(4) 0.042(3) 0.069(4) -0.011(3) -0.008(3) 0.008(3)
C3 0.081(4) 0.048(3) 0.147(7) -0.021(4) -0.022(4) 0.005(3)
C4 0.138(7) 0.070(4) 0.159(8) -0.056(5) -0.034(6) 0.020(5)
C5 0.128(6) 0.051(4) 0.282(14) -0.007(7) -0.005(8) -0.019(4)
C6 0.061(3) 0.051(3) 0.053(3) 0.002(3) -0.013(3) 0.004(3)
C7 0.053(3) 0.042(2) 0.047(3) 0.001(2) -0.002(3) 0.003(2)
C8 0.075(4) 0.056(3) 0.057(4) 0.013(3) 0.002(3) 0.002(3)
C9 0.107(5) 0.096(5) 0.106(6) 0.044(4) -0.012(5) -0.046(5)
C10 0.138(6) 0.065(4) 0.108(6) 0.026(4) 0.031(5) 0.033(4)
C11 0.052(3) 0.071(3) 0.051(3) 0.003(3) 0.008(3) 0.001(2)
C12 0.053(2) 0.046(2) 0.046(3) 0.006(2) 0.000(3) 0.004(2)
C13 0.077(4) 0.054(3) 0.049(3) 0.003(3) -0.005(3) 0.000(3)
C14 0.095(4) 0.102(5) 0.062(4) -0.007(3) -0.021(4) -0.007(4)
C15 0.115(5) 0.127(6) 0.064(5) -0.023(4) 0.000(4) 0.019(5)
O4 0.072(3) 0.135(5) 0.153(5) -0.062(4) 0.005(3) -0.007(3)
O5 0.124(4) 0.084(3) 0.100(4) -0.026(3) -0.016(3) -0.032(3)
O6 0.053(2) 0.128(4) 0.115(4) -0.001(3) -0.003(3) -0.011(3)
N4 0.066(3) 0.057(3) 0.076(4) -0.001(3) -0.004(3) -0.007(3)
O7 0.066(3) 0.072(3) 0.139(5) 0.021(3) -0.022(3) -0.002(2)
O8 0.082(3) 0.061(2) 0.093(3) 0.019(2) 0.003(3) -0.009(2)
O9 0.060(2) 0.110(3) 0.104(3) 0.021(3) 0.009(3) -0.014(3)
N5 0.065(3) 0.061(3) 0.062(3) -0.004(2) 0.004(3) -0.007(3)
O10 0.060(2) 0.105(4) 0.128(4) -0.031(3) -0.004(3) 0.005(2)
O11 0.068(3) 0.085(3) 0.141(5) -0.012(3) -0.018(3) 0.023(2)

_geom_special_details            
; 
 All esds (except the esd in the dihedral angle between two l.s. planes) 
 are estimated using the full covariance matrix.  The cell esds are taken 
 into account individually in the estimation of esds in distances, angles 
 and torsion angles; correlations between esds in cell parameters are only 
 used when they are defined by crystal symmetry.  An approximate (isotropic) 
 treatment of cell esds is used for estimating esds involving l.s. planes. 
;

loop_
_geom_bond_atom_site_label_1
_geom_bond_atom_site_label_2
_geom_bond_distance
_geom_bond_site_symmetry_2
_geom_bond_publ_flag
Ni1 N1 2.071(4) . ?
Ni1 O3 2.076(3) . ?
Ni1 O1 2.078(3) . ?
Ni1 N3 2.085(4) . ?
Ni1 N2 2.085(4) . ?
Ni1 O2 2.130(3) . ?
O1 C1 1.428(5) . ?
O1 H1 0.848(12) . ?
O2 C6 1.446(6) . ?
O2 H2 0.870(13) . ?
O3 C11 1.429(6) . ?
O3 H3 0.856(12) . ?
N1 C2 1.480(7) . ?
N1 H1A 0.9700 . ?
N1 H1B 0.9700 . ?
N2 C7 1.480(6) . ?
N2 H2A 0.9700 . ?
N2 H2B 0.9700 . ?
N3 C12 1.483(6) . ?
N3 H3A 0.9700 . ?
N3 H3B 0.9700 . ?
C1 C2 1.498(7) . ?
C1 H1C 0.9700 . ?
C1 H1D 0.9700 . ?
C2 C3 1.548(8) . ?
C2 H2C 0.9800 . ?
C3 C5 1.489(10) . ?
C3 C4 1.522(10) . ?
C3 H3C 0.9800 . ?
C4 H4A 0.9600 . ?
C4 H4B 0.9600 . ?
C4 H4C 0.9600 . ?
C5 H5A 0.9600 . ?
C5 H5B 0.9600 . ?
C5 H5C 0.9600 . ?
C6 C7 1.503(7) . ?
C6 H6A 0.9700 . ?
C6 H6B 0.9700 . ?
C7 C8 1.540(6) . ?
C7 H7 0.9800 . ?
C8 C10 1.506(8) . ?
C8 C9 1.507(8) . ?
C8 H8 0.9800 . ?
C9 H9A 0.9600 . ?
C9 H9B 0.9600 . ?
C9 H9C 0.9600 . ?
C10 H10A 0.9600 . ?
C10 H10B 0.9600 . ?
C10 H10C 0.9600 . ?
C11 C12 1.508(6) . ?
C11 H11A 0.9700 . ?
C11 H11B 0.9700 . ?
C12 C13 1.523(6) . ?
C12 H12 0.9800 . ?
C13 C14 1.518(8) . ?
C13 C15 1.524(8) . ?
C13 H13 0.9800 . ?
C14 H14A 0.9600 . ?
C14 H14B 0.9600 . ?
C14 H14C 0.9600 . ?
C15 H15A 0.9600 . ?
C15 H15B 0.9600 . ?
C15 H15C 0.9600 . ?
O4 N4 1.243(6) . ?
O5 N4 1.196(6) . ?
O6 N4 1.224(6) . ?
O7 N5 1.236(6) . ?
O8 N5 1.240(5) . ?
O9 N5 1.238(6) . ?
O10 H10E 0.8498 . ?
O10 H10D 0.85(3) . ?
O11 H11D 0.8503 . ?
O11 H11C 0.85(3) . ?

loop_
_geom_angle_atom_site_label_1
_geom_angle_atom_site_label_2
_geom_angle_atom_site_label_3
_geom_angle
_geom_angle_site_symmetry_1
_geom_angle_site_symmetry_3
_geom_angle_publ_flag
N1 Ni1 O3 91.69(16) . . ?
N1 Ni1 O1 79.95(15) . . ?
O3 Ni1 O1 171.41(13) . . ?
N1 Ni1 N3 98.42(16) . . ?
O3 Ni1 N3 81.43(14) . . ?
O1 Ni1 N3 97.75(15) . . ?
N1 Ni1 N2 164.77(16) . . ?
O3 Ni1 N2 97.90(14) . . ?
O1 Ni1 N2 90.69(14) . . ?
N3 Ni1 N2 94.70(15) . . ?
N1 Ni1 O2 88.32(15) . . ?
O3 Ni1 O2 88.48(14) . . ?
O1 Ni1 O2 93.19(15) . . ?
N3 Ni1 O2 167.99(14) . . ?
N2 Ni1 O2 80.17(14) . . ?
C1 O1 Ni1 112.8(3) . . ?
C1 O1 H1 110(2) . . ?
Ni1 O1 H1 135(2) . . ?
C6 O2 Ni1 110.4(3) . . ?
C6 O2 H2 107(2) . . ?
Ni1 O2 H2 123(2) . . ?
C11 O3 Ni1 110.8(3) . . ?
C11 O3 H3 107(2) . . ?
Ni1 O3 H3 130(2) . . ?
C2 N1 Ni1 108.5(3) . . ?
C2 N1 H1A 110.0 . . ?
Ni1 N1 H1A 110.0 . . ?
C2 N1 H1B 110.0 . . ?
Ni1 N1 H1B 110.0 . . ?
H1A N1 H1B 108.4 . . ?
C7 N2 Ni1 106.5(2) . . ?
C7 N2 H2A 110.4 . . ?
Ni1 N2 H2A 110.4 . . ?
C7 N2 H2B 110.4 . . ?
Ni1 N2 H2B 110.4 . . ?
H2A N2 H2B 108.6 . . ?
C12 N3 Ni1 108.3(3) . . ?
C12 N3 H3A 110.0 . . ?
Ni1 N3 H3A 110.0 . . ?
C12 N3 H3B 110.0 . . ?
Ni1 N3 H3B 110.0 . . ?
H3A N3 H3B 108.4 . . ?
O1 C1 C2 107.6(4) . . ?
O1 C1 H1C 110.2 . . ?
C2 C1 H1C 110.2 . . ?
O1 C1 H1D 110.2 . . ?
C2 C1 H1D 110.2 . . ?
H1C C1 H1D 108.5 . . ?
N1 C2 C1 106.9(4) . . ?
N1 C2 C3 115.1(5) . . ?
C1 C2 C3 111.0(4) . . ?
N1 C2 H2C 107.9 . . ?
C1 C2 H2C 107.9 . . ?
C3 C2 H2C 107.9 . . ?
C5 C3 C4 111.7(7) . . ?
C5 C3 C2 112.5(5) . . ?
C4 C3 C2 109.8(7) . . ?
C5 C3 H3C 107.5 . . ?
C4 C3 H3C 107.5 . . ?
C2 C3 H3C 107.5 . . ?
C3 C4 H4A 109.5 . . ?
C3 C4 H4B 109.5 . . ?
H4A C4 H4B 109.5 . . ?
C3 C4 H4C 109.5 . . ?
H4A C4 H4C 109.5 . . ?
H4B C4 H4C 109.5 . . ?
C3 C5 H5A 109.5 . . ?
C3 C5 H5B 109.5 . . ?
H5A C5 H5B 109.5 . . ?
C3 C5 H5C 109.5 . . ?
H5A C5 H5C 109.5 . . ?
H5B C5 H5C 109.5 . . ?
O2 C6 C7 106.7(4) . . ?
O2 C6 H6A 110.4 . . ?
C7 C6 H6A 110.4 . . ?
O2 C6 H6B 110.4 . . ?
C7 C6 H6B 110.4 . . ?
H6A C6 H6B 108.6 . . ?
N2 C7 C6 106.6(4) . . ?
N2 C7 C8 115.0(4) . . ?
C6 C7 C8 114.2(4) . . ?
N2 C7 H7 106.9 . . ?
C6 C7 H7 106.9 . . ?
C8 C7 H7 106.9 . . ?
C10 C8 C9 111.5(6) . . ?
C10 C8 C7 112.9(5) . . ?
C9 C8 C7 111.4(5) . . ?
C10 C8 H8 106.9 . . ?
C9 C8 H8 106.9 . . ?
C7 C8 H8 106.9 . . ?
C8 C9 H9A 109.5 . . ?
C8 C9 H9B 109.5 . . ?
H9A C9 H9B 109.5 . . ?
C8 C9 H9C 109.5 . . ?
H9A C9 H9C 109.5 . . ?
H9B C9 H9C 109.5 . . ?
C8 C10 H10A 109.5 . . ?
C8 C10 H10B 109.5 . . ?
H10A C10 H10B 109.5 . . ?
C8 C10 H10C 109.5 . . ?
H10A C10 H10C 109.5 . . ?
H10B C10 H10C 109.5 . . ?
O3 C11 C12 110.6(4) . . ?
O3 C11 H11A 109.5 . . ?
C12 C11 H11A 109.5 . . ?
O3 C11 H11B 109.5 . . ?
C12 C11 H11B 109.5 . . ?
H11A C11 H11B 108.1 . . ?
N3 C12 C11 106.4(4) . . ?
N3 C12 C13 114.7(4) . . ?
C11 C12 C13 113.0(4) . . ?
N3 C12 H12 107.5 . . ?
C11 C12 H12 107.5 . . ?
C13 C12 H12 107.5 . . ?
C14 C13 C12 111.3(4) . . ?
C14 C13 C15 109.1(5) . . ?
C12 C13 C15 112.4(5) . . ?
C14 C13 H13 107.9 . . ?
C12 C13 H13 107.9 . . ?
C15 C13 H13 107.9 . . ?
C13 C14 H14A 109.5 . . ?
C13 C14 H14B 109.5 . . ?
H14A C14 H14B 109.5 . . ?
C13 C14 H14C 109.5 . . ?
H14A C14 H14C 109.5 . . ?
H14B C14 H14C 109.5 . . ?
C13 C15 H15A 109.5 . . ?
C13 C15 H15B 109.5 . . ?
H15A C15 H15B 109.5 . . ?
C13 C15 H15C 109.5 . . ?
H15A C15 H15C 109.5 . . ?
H15B C15 H15C 109.5 . . ?
O5 N4 O6 122.7(6) . . ?
O5 N4 O4 116.7(5) . . ?
O6 N4 O4 120.7(6) . . ?
O7 N5 O9 119.5(5) . . ?
O7 N5 O8 121.6(5) . . ?
O9 N5 O8 118.9(5) . . ?
H10E O10 H10D 83.0 . . ?
H11D O11 H11C 94.1 . . ?

loop_
_geom_torsion_atom_site_label_1
_geom_torsion_atom_site_label_2
_geom_torsion_atom_site_label_3
_geom_torsion_atom_site_label_4
_geom_torsion
_geom_torsion_site_symmetry_1
_geom_torsion_site_symmetry_2
_geom_torsion_site_symmetry_3
_geom_torsion_site_symmetry_4
_geom_torsion_publ_flag
Ni1 O1 C1 C2 34.6(5) . . . . ?
Ni1 N1 C2 C1 46.7(5) . . . . ?
Ni1 N1 C2 C3 170.4(4) . . . . ?
O1 C1 C2 N1 -53.1(6) . . . . ?
O1 C1 C2 C3 -179.4(5) . . . . ?
N1 C2 C3 C5 40.9(9) . . . . ?
C1 C2 C3 C5 162.5(7) . . . . ?
N1 C2 C3 C4 166.0(5) . . . . ?
C1 C2 C3 C4 -72.4(7) . . . . ?
Ni1 O2 C6 C7 36.1(4) . . . . ?
Ni1 N2 C7 C6 52.0(4) . . . . ?
Ni1 N2 C7 C8 179.5(3) . . . . ?
O2 C6 C7 N2 -58.6(5) . . . . ?
O2 C6 C7 C8 173.3(4) . . . . ?
N2 C7 C8 C10 -65.6(7) . . . . ?
C6 C7 C8 C10 58.0(7) . . . . ?
N2 C7 C8 C9 60.8(7) . . . . ?
C6 C7 C8 C9 -175.6(5) . . . . ?
Ni1 O3 C11 C12 34.0(5) . . . . ?
Ni1 N3 C12 C11 43.9(4) . . . . ?
Ni1 N3 C12 C13 169.6(3) . . . . ?
O3 C11 C12 N3 -51.9(5) . . . . ?
O3 C11 C12 C13 -178.6(4) . . . . ?
N3 C12 C13 C14 61.4(6) . . . . ?
C11 C12 C13 C14 -176.4(5) . . . . ?
N3 C12 C13 C15 -175.8(5) . . . . ?
C11 C12 C13 C15 -53.6(6) . . . . ?

loop_
_geom_hbond_atom_site_label_D
_geom_hbond_atom_site_label_H
_geom_hbond_atom_site_label_A
_geom_hbond_distance_DH
_geom_hbond_distance_HA
_geom_hbond_distance_DA
_geom_hbond_angle_DHA
_geom_hbond_site_symmetry_A
O10 H10D O4 0.85(3) 2.19(9) 2.752(7) 123(9) .
O11 H11D O4 0.85 2.08 2.816(6) 144.7 .
O10 H10E O8 0.85 2.31 3.119(6) 159.1 .
C12 H12 O5 0.98 2.57 3.517(7) 163.8 4_566
N3 H3B O6 0.97 2.41 3.273(6) 147.6 1_655
N3 H3A O7 0.97 2.32 3.258(6) 162.6 4_556
N2 H2B O6 0.97 2.18 3.065(6) 151.8 1_655
N2 H2A O5 0.97 2.22 3.128(6) 155.0 4_566
N1 H1B O7 0.97 2.11 3.065(6) 168.9 .
N1 H1A N5 0.97 2.70 3.657(7) 171.0 4_556
N1 H1A O9 0.97 2.17 3.104(6) 162.1 4_556
O3 H3 O11 0.856(12) 1.80(2) 2.610(5) 158(5) .
O2 H2 O8 0.870(13) 1.92(2) 2.767(5) 165(4) .
O1 H1 O10 0.848(12) 1.766(17) 2.608(5) 172(6) 1_655
O1 H1 O10 0.848(12) 1.766(17) 2.608(5) 172(6) 1_655
O2 H2 O8 0.870(13) 1.92(2) 2.767(5) 165(4) .
O3 H3 O11 0.856(12) 1.80(2) 2.610(5) 158(5) .
N1 H1A O9 0.97 2.17 3.104(6) 162.1 4_556
N1 H1A N5 0.97 2.70 3.657(7) 171.0 4_556
N1 H1B O7 0.97 2.11 3.065(6) 168.9 .
N2 H2A O5 0.97 2.22 3.128(6) 155.0 4_566
N2 H2B O6 0.97 2.18 3.065(6) 151.8 1_655
N3 H3A O7 0.97 2.32 3.258(6) 162.6 4_556
N3 H3B O6 0.97 2.41 3.273(6) 147.6 1_655
C12 H12 O5 0.98 2.57 3.517(7) 163.8 4_566
O10 H10E O8 0.85 2.31 3.119(6) 159.1 .
O11 H11D O4 0.85 2.08 2.816(6) 144.7 .
O10 H10D O4 0.85(3) 2.19(9) 2.752(7) 123(9) .

_refine_diff_density_max         0.346
_refine_diff_density_min         -0.283
_refine_diff_density_rms         0.049

_shelxl_version_number           2013-4

_shelx_res_file                  
; 
TITL mo_dd21056_0m_a.res in P2(1)2(1)2(1) 
CELL 0.71073 10.7412 12.9279 19.3249 90 90 90 
ZERR 4 0.0005 0.0007 0.0012 0 0 0 
LATT -1 
SYMM 0.5-X,-Y,0.5+Z 
SYMM -X,0.5+Y,0.5-Z 
SYMM 0.5+X,0.5-Y,-Z 
SFAC C  H  N  Ni O 
UNIT 60 172 20 4 44 
OMIT  1   0   1 
OMIT 1 1 0 
OMIT 0 0 2 
OMIT 0 1 1 
OMIT  -3.00  52.00 
L.S. 8 
ACTA 
BOND $H 
FMAP 2 
PLAN 20 
LIST 4 
HTAB O10 O4 
HTAB O11 O4 
HTAB O10 O8 
HTAB C12 O5_$3 
HTAB N3 O6_$1 
HTAB N3 O7_$2 
HTAB N2 O6_$1 
HTAB N2 O5_$3 
HTAB N1 O7 
HTAB N1 N5_$2 
HTAB N1 O9_$2 
HTAB O3 O11 
HTAB O2 O8 
HTAB O1 O10_$1 
DFIX 0.85 0.01 O2 H2 
DFIX 0.85 0.01 O3 H3 
DFIX 0.85 0.01 O1 H1 
DANG 1.926861 0.02 C6 H2 
DANG 2.835601 0.02 Ni1 H2 
DANG 1.906684 0.02 C11 H3 
DANG 2.786369 0.02 Ni1 H3 
DANG 1.903685 0.02 C1 H1 
DANG 2.772133 0.02 Ni1 H1 
size 0.12 0.10 0.07 
wpdb -1 
mpla 
htab 
conf 
EQIV $1 x+1, y, z 
EQIV $2 x+1/2, -y+1/2, -z+1 
EQIV $3 x+1/2, -y+3/2, -z+1 
DFIX 0.82 0.02 o10 H10D  o11 H11C 
dfix 2.07 0.02 h1 h10d_$1 
dfix 2.07 0.02 h3 h11c 
HTAB O1 O10_$1 
HTAB O2 O8 
HTAB O3 O11 
HTAB N1 O9_$2 
HTAB N1 N5_$2 
HTAB N1 O7 
HTAB N2 O5_$3 
HTAB N2 O6_$1 
HTAB N3 O7_$2 
HTAB N3 O6_$1 
HTAB C12 O5_$3 
HTAB O10 O8 
HTAB O11 O4 
HTAB O10 O4 
TEMP 20 
WGHT    0.037700    0.098300 
FVAR       0.52821 
NI1   4    0.666403    0.444295    0.433611    11.00000    0.04391    0.03767 = 
         0.04973    0.00050   -0.00289    0.00100 
O1    5    0.821798    0.387319    0.382108    11.00000    0.05707    0.04673 = 
         0.08567    0.00024    0.01429    0.00369 
H1    2    0.889186    0.413622    0.367578    11.00000   -1.50000 
O2    5    0.552531    0.437758    0.343491    11.00000    0.05724    0.04452 = 
         0.06211    0.00187   -0.01095   -0.00639 
H2    2    0.476916    0.413579    0.343567    11.00000   -1.50000 
O3    5    0.508162    0.478878    0.490779    11.00000    0.04179    0.06325 = 
         0.06315   -0.00248   -0.00125    0.00354 
H3    2    0.448250    0.520696    0.482260    11.00000   -1.50000 
N1    3    0.637971    0.286969    0.445967    11.00000    0.06083    0.04263 = 
         0.06552    0.00842   -0.00805   -0.00293 
AFIX  23 
H1A   2    0.666727    0.265212    0.491268    11.00000   -1.20000 
H1B   2    0.549928    0.271192    0.442318    11.00000   -1.20000 
AFIX   0 
N2    3    0.698880    0.591678    0.393621    11.00000    0.04955    0.04042 = 
         0.04468   -0.00257   -0.00281    0.00056 
AFIX  23 
H2A   2    0.643561    0.641685    0.414950    11.00000   -1.20000 
H2B   2    0.784190    0.612611    0.402280    11.00000   -1.20000 
AFIX   0 
N3    3    0.751537    0.474374    0.528466    11.00000    0.04465    0.04325 = 
         0.05517    0.00292    0.00075    0.00057 
AFIX  23 
H3A   2    0.769551    0.409952    0.552170    11.00000   -1.20000 
H3B   2    0.829265    0.511025    0.521269    11.00000   -1.20000 
AFIX   0 
C1    1    0.835703    0.278032    0.389426    11.00000    0.06382    0.04431 = 
         0.08359   -0.00310   -0.00466    0.01591 
AFIX  23 
H1C   2    0.880151    0.262107    0.431801    11.00000   -1.20000 
H1D   2    0.882467    0.250181    0.350739    11.00000   -1.20000 
AFIX   0 
C2    1    0.707965    0.231705    0.391349    11.00000    0.07123    0.04184 = 
         0.06887   -0.01141   -0.00814    0.00787 
AFIX  13 
H2C   2    0.667583    0.246324    0.346939    11.00000   -1.20000 
AFIX   0 
C3    1    0.714485    0.112763    0.400054    11.00000    0.08089    0.04769 = 
         0.14670   -0.02073   -0.02221    0.00477 
AFIX  13 
H3C   2    0.776733    0.097995    0.435789    11.00000   -1.20000 
AFIX   0 
C4    1    0.759466    0.063335    0.333072    11.00000    0.13759    0.06953 = 
         0.15871   -0.05576   -0.03404    0.01968 
AFIX 137 
H4A   2    0.701033    0.077699    0.296732    11.00000   -1.50000 
H4B   2    0.766367   -0.010116    0.339287    11.00000   -1.50000 
H4C   2    0.839365    0.091251    0.320956    11.00000   -1.50000 
AFIX   0 
C5    1    0.594128    0.067620    0.423567    11.00000    0.12850    0.05113 = 
         0.28159   -0.00742   -0.00534   -0.01883 
AFIX 137 
H5A   2    0.571401    0.097222    0.467340    11.00000   -1.50000 
H5B   2    0.602840   -0.005926    0.428431    11.00000   -1.50000 
H5C   2    0.530565    0.082467    0.390086    11.00000   -1.50000 
AFIX   0 
C6    1    0.548129    0.537735    0.309989    11.00000    0.06100    0.05088 = 
         0.05314    0.00218   -0.01267    0.00427 
AFIX  23 
H6A   2    0.485348    0.581117    0.331426    11.00000   -1.20000 
H6B   2    0.527982    0.529934    0.261339    11.00000   -1.20000 
AFIX   0 
C7    1    0.674993    0.585259    0.318299    11.00000    0.05341    0.04171 = 
         0.04674    0.00128   -0.00198    0.00312 
AFIX  13 
H7    2    0.735080    0.535755    0.299337    11.00000   -1.20000 
AFIX   0 
C8    1    0.692832    0.687300    0.278379    11.00000    0.07540    0.05571 = 
         0.05735    0.01264    0.00223    0.00174 
AFIX  13 
H8    2    0.678518    0.671865    0.229372    11.00000   -1.20000 
AFIX   0 
C9    1    0.824609    0.726385    0.284397    11.00000    0.10683    0.09613 = 
         0.10603    0.04431   -0.01166   -0.04587 
AFIX 137 
H9A   2    0.839974    0.748412    0.331063    11.00000   -1.50000 
H9B   2    0.836287    0.783688    0.253477    11.00000   -1.50000 
H9C   2    0.881488    0.671944    0.272485    11.00000   -1.50000 
AFIX   0 
C10   1    0.599983    0.769138    0.298612    11.00000    0.13806    0.06524 = 
         0.10762    0.02555    0.03093    0.03277 
AFIX 137 
H10A  2    0.517334    0.745164    0.288597    11.00000   -1.50000 
H10B  2    0.616181    0.831246    0.272914    11.00000   -1.50000 
H10C  2    0.607230    0.783183    0.347225    11.00000   -1.50000 
AFIX   0 
C11   1    0.538041    0.491193    0.562369    11.00000    0.05178    0.07140 = 
         0.05067    0.00259    0.00842    0.00060 
AFIX  23 
H11A  2    0.535757    0.424351    0.585137    11.00000   -1.20000 
H11B  2    0.476583    0.535417    0.584216    11.00000   -1.20000 
AFIX   0 
C12   1    0.665602    0.538262    0.570682    11.00000    0.05295    0.04625 = 
         0.04631    0.00612   -0.00045    0.00398 
AFIX  13 
H12   2    0.663140    0.607423    0.549965    11.00000   -1.20000 
AFIX   0 
C13   1    0.703845    0.550924    0.646107    11.00000    0.07737    0.05356 = 
         0.04874    0.00292   -0.00529   -0.00031 
AFIX  13 
H13   2    0.711902    0.481753    0.666364    11.00000   -1.20000 
AFIX   0 
C14   1    0.829017    0.604670    0.652287    11.00000    0.09476    0.10186 = 
         0.06238   -0.00703   -0.02139   -0.00703 
AFIX 137 
H14A  2    0.891312    0.564632    0.628803    11.00000   -1.50000 
H14B  2    0.850911    0.611230    0.700250    11.00000   -1.50000 
H14C  2    0.823983    0.672133    0.631717    11.00000   -1.50000 
AFIX   0 
C15   1    0.607563    0.610478    0.688146    11.00000    0.11497    0.12673 = 
         0.06368   -0.02341    0.00041    0.01880 
AFIX 137 
H15A  2    0.581237    0.670327    0.662637    11.00000   -1.50000 
H15B  2    0.643735    0.631821    0.731271    11.00000   -1.50000 
H15C  2    0.537062    0.566804    0.697013    11.00000   -1.50000 
AFIX   0 
O4    5    0.115506    0.634692    0.428106    11.00000    0.07197    0.13494 = 
         0.15252   -0.06164    0.00533   -0.00735 
O5    5    0.095217    0.728604    0.514560    11.00000    0.12422    0.08446 = 
         0.10012   -0.02596   -0.01602   -0.03203 
O6    5   -0.065968    0.658433    0.471537    11.00000    0.05316    0.12835 = 
         0.11517   -0.00059   -0.00334   -0.01101 
N4    3    0.046499    0.673793    0.472660    11.00000    0.06605    0.05719 = 
         0.07559   -0.00081   -0.00350   -0.00663 
O7    5    0.363364    0.243561    0.414019    11.00000    0.06574    0.07215 = 
         0.13867    0.02127   -0.02215   -0.00232 
O8    5    0.305531    0.384491    0.363065    11.00000    0.08233    0.06111 = 
         0.09310    0.01926    0.00324   -0.00895 
O9    5    0.170179    0.277211    0.400291    11.00000    0.05950    0.10978 = 
         0.10368    0.02149    0.00942   -0.01376 
N5    3    0.280677    0.302080    0.392889    11.00000    0.06450    0.06067 = 
         0.06191   -0.00375    0.00360   -0.00676 
AFIX   6 
O10   5    0.035223    0.470275    0.349464    11.00000    0.05981    0.10469 = 
         0.12776   -0.03068   -0.00397    0.00481 
H10E  2    0.112918    0.459512    0.345343    11.00000   -1.50000 
O11   5    0.373461    0.637628    0.453959    11.00000    0.06755    0.08546 = 
         0.14068   -0.01215   -0.01772    0.02348 
H11D  2    0.308992    0.638411    0.428432    11.00000   -1.50000 
AFIX   0 
H10D  2    0.054738    0.482622    0.391268    11.00000    0.24593 
H11C  2    0.332345    0.643497    0.491517    11.00000    0.14079 
HKLF 4 
  
REM  mo_dd21056_0m_a.res in P2(1)2(1)2(1) 
REM R1 =  0.0431 for    4050 Fo > 4sig(Fo)  and  0.0648 for all    5246 data 
REM    312 parameters refined using     13 restraints 
  
END 
  
WGHT      0.0376      0.1215 
  
REM Instructions for potential hydrogen bonds 
HTAB O1 O10_$1 
HTAB O2 O8 
HTAB O3 O11 
HTAB N1 O9_$2 
HTAB N1 N5_$2 
HTAB N1 O7 
HTAB N2 O5_$3 
HTAB N2 O6_$1 
HTAB N3 O7_$2 
HTAB N3 O6_$1 
HTAB C12 O5_$3 
HTAB O10 O8 
HTAB O11 O4 
HTAB O10 O4 
  
REM Highest difference peak  0.346,  deepest hole -0.283,  1-sigma level  0.049 
Q1    1   0.6646  0.4463  0.4898  11.00000  0.05    0.35 
Q2    1   0.5789  0.4280  0.3882  11.00000  0.05    0.27 
Q3    1   0.7137  0.0613  0.4485  11.00000  0.05    0.25 
Q4    1   0.7417  0.4759  0.4816  11.00000  0.05    0.23 
Q5    1   0.6718  0.4497  0.3754  11.00000  0.05    0.23 
Q6    1   0.5646  0.4524  0.4768  11.00000  0.05    0.23 
Q7    1   0.0234  0.4438  0.4271  11.00000  0.05    0.20 
Q8    1   0.6601  0.6319  0.7509  11.00000  0.05    0.19 
Q9    1   0.0971  0.5852  0.4803  11.00000  0.05    0.18 
Q10   1   0.7378  0.6177  0.4594  11.00000  0.05    0.18 
Q11   1  -0.0418  0.6790  0.5345  11.00000  0.05    0.17 
Q12   1   0.5370  0.3546  0.5101  11.00000  0.05    0.17 
Q13   1   0.7801  0.1074  0.4599  11.00000  0.05    0.17 
Q14   1   0.7424  0.7013  0.7403  11.00000  0.05    0.16 
Q15   1   0.6726  0.7994  0.7198  11.00000  0.05    0.16 
Q16   1   0.3403  0.6053  0.5011  11.00000  0.05    0.16 
Q17   1   0.6485  0.3886  0.6632  11.00000  0.05    0.15 
Q18   1  -0.1273  0.7331  0.4908  11.00000  0.05    0.15 
Q19   1   0.7179  0.5201  0.5515  11.00000  0.05    0.15 
Q20   1   0.8336  0.7517  0.2736  11.00000  0.05    0.15 
;
_shelx_res_checksum              84949
####################################################################### 
# 
# This file contains crystal structure data downloaded from the 
# Cambridge Structural Database (CSD) hosted by the Cambridge 
# Crystallographic Data Centre (CCDC).
# 
# Full information about CCDC data access policies and citation 
# guidelines are available at http://www.ccdc.cam.ac.uk/access/V1 
# 
# Audit and citation data items may have been added by the CCDC. 
# Please retain this information to preserve the provenance of 
# this file and to allow appropriate attribution of the data. 
# 
#######################################################################

data_mo_ddz20162_0m
_database_code_depnum_ccdc_archive 'CCDC 2158089'
loop_
_audit_author_name
_audit_author_address
'mei luo'
;hefei university of technology
China
;
_audit_update_record             
;
2022-03-12 deposited with the CCDC.	2022-10-27 downloaded from the CCDC.
;

_audit_creation_method           SHELXL-2013
_chemical_name_systematic        
; 
 ? 
;
_chemical_name_common            ?
_chemical_melting_point          ?
_chemical_formula_moiety         ?
_chemical_formula_sum            'C14 H32 Cu N2 O6'
_chemical_formula_weight         387.95

loop_
_atom_type_symbol
_atom_type_description
_atom_type_scat_dispersion_real
_atom_type_scat_dispersion_imag
_atom_type_scat_source
C C 0.0033 0.0016 'International Tables Vol C Tables 4.2.6.8 and 6.1.1.4'
H H 0.0000 0.0000 'International Tables Vol C Tables 4.2.6.8 and 6.1.1.4'
Cu Cu 0.3201 1.2651 'International Tables Vol C Tables 4.2.6.8 and 6.1.1.4'
N N 0.0061 0.0033 'International Tables Vol C Tables 4.2.6.8 and 6.1.1.4'
O O 0.0106 0.0060 'International Tables Vol C Tables 4.2.6.8 and 6.1.1.4'

_space_group_crystal_system      monoclinic
_space_group_IT_number           4
_space_group_name_H-M_alt        'P 21'
_space_group_name_Hall           'P 2yb'

_shelx_space_group_comment       
; 
The symmetry employed for this shelxl refinement is uniquely defined 
by the following loop, which should always be used as a source of 
symmetry information in preference to the above space-group names. 
They are only intended as comments. 
;

loop_
_space_group_symop_operation_xyz
'x, y, z'
'-x, y+1/2, -z'

_cell_length_a                   4.9600(2)
_cell_length_b                   22.0851(9)
_cell_length_c                   8.5898(4)
_cell_angle_alpha                90
_cell_angle_beta                 98.1470(10)
_cell_angle_gamma                90
_cell_volume                     931.45(7)
_cell_formula_units_Z            2
_cell_measurement_temperature    193(2)
_cell_measurement_reflns_used    6849
_cell_measurement_theta_min      4.790
_cell_measurement_theta_max      55.064

_exptl_crystal_description       prismatic
_exptl_crystal_colour            blue
_exptl_crystal_density_meas      ?
_exptl_crystal_density_method    ?
_exptl_crystal_density_diffrn    1.383
_exptl_crystal_F_000             414
_exptl_transmission_factor_min   ?
_exptl_transmission_factor_max   ?
_exptl_crystal_size_max          0.200
_exptl_crystal_size_mid          0.120
_exptl_crystal_size_min          0.100
_exptl_absorpt_coefficient_mu    1.201
_shelx_estimated_absorpt_T_min   0.795
_shelx_estimated_absorpt_T_max   0.889
_exptl_absorpt_correction_type   multi-scan
_exptl_absorpt_correction_T_min  0.5719
_exptl_absorpt_correction_T_max  0.7456
_exptl_absorpt_process_details   sadabs

_exptl_special_details           
; 
 ? 
;

_diffrn_ambient_temperature      193(2)
_diffrn_radiation_wavelength     0.71073
_diffrn_radiation_type           MoK\a
_diffrn_source                   ?
_diffrn_measurement_device_type  'Bruker APEX-II CCD'
_diffrn_measurement_method       '\f and \w scans'
_diffrn_detector_area_resol_mean ?
_diffrn_reflns_number            9465
_diffrn_reflns_av_unetI/netI     0.0409
_diffrn_reflns_av_R_equivalents  0.0281
_diffrn_reflns_limit_h_min       -6
_diffrn_reflns_limit_h_max       6
_diffrn_reflns_limit_k_min       -27
_diffrn_reflns_limit_k_max       27
_diffrn_reflns_limit_l_min       -8
_diffrn_reflns_limit_l_max       10
_diffrn_reflns_theta_min         2.395
_diffrn_reflns_theta_max         25.997
_diffrn_reflns_theta_full        25.242
_diffrn_measured_fraction_theta_max 0.997
_diffrn_measured_fraction_theta_full 0.997
_diffrn_reflns_Laue_measured_fraction_max 0.997
_diffrn_reflns_Laue_measured_fraction_full 0.997
_diffrn_reflns_point_group_measured_fraction_max 0.988
_diffrn_reflns_point_group_measured_fraction_full 0.990
_reflns_number_total             3608
_reflns_number_gt                3447
_reflns_threshold_expression     'I > 2\s(I)'
_reflns_Friedel_coverage         0.928
_reflns_Friedel_fraction_max     0.978
_reflns_Friedel_fraction_full    0.982

_reflns_special_details          
; 
 Reflections were merged by SHELXL according to the crystal 
 class for the calculation of statistics and refinement. 
  
 _reflns_Friedel_fraction is defined as the number of unique 
 Friedel pairs measured divided by the number that would be 
 possible theoretically, ignoring centric projections and 
 systematic absences. 
;

_computing_data_collection       'Bruker APEX2'
_computing_cell_refinement       'Bruker SAINT'
_computing_data_reduction        'Bruker SAINT'
_computing_structure_solution    'SHELXS-97 (Sheldrick 2008)'
_computing_structure_refinement  'SHELXL-2013 (Sheldrick, 2013)'
_computing_molecular_graphics    'Bruker SHELXTL'
_computing_publication_material  'Bruker SHELXTL'

_refine_special_details          
; 
 ? 
;
_refine_ls_structure_factor_coef Fsqd
_refine_ls_matrix_type           full
_refine_ls_weighting_scheme      calc
_refine_ls_weighting_details     
'w=1/[\s^2^(Fo^2^)+(0.0164P)^2^] where P=(Fo^2^+2Fc^2^)/3'
_atom_sites_solution_primary     ?
_atom_sites_solution_secondary   ?
_atom_sites_solution_hydrogens   mixed
_refine_ls_hydrogen_treatment    mixed
_refine_ls_extinction_method     none
_refine_ls_extinction_coef       .
_refine_ls_abs_structure_details 
; 
 Flack x determined using 1580 quotients [(I+)-(I-)]/[(I+)+(I-)] 
 (Parsons and Flack (2004), Acta Cryst. A60, s61). 
;
_refine_ls_abs_structure_Flack   0.027(7)
_chemical_absolute_configuration ad
_refine_ls_number_reflns         3608
_refine_ls_number_parameters     232
_refine_ls_number_restraints     2
_refine_ls_R_factor_all          0.0255
_refine_ls_R_factor_gt           0.0232
_refine_ls_wR_factor_ref         0.0512
_refine_ls_wR_factor_gt          0.0498
_refine_ls_goodness_of_fit_ref   1.024
_refine_ls_restrained_S_all      1.033
_refine_ls_shift/su_max          0.001
_refine_ls_shift/su_mean         0.000

loop_
_atom_site_label
_atom_site_type_symbol
_atom_site_fract_x
_atom_site_fract_y
_atom_site_fract_z
_atom_site_U_iso_or_equiv
_atom_site_adp_type
_atom_site_occupancy
_atom_site_site_symmetry_order
_atom_site_calc_flag
_atom_site_refinement_flags_posn
_atom_site_refinement_flags_adp
_atom_site_refinement_flags_occupancy
_atom_site_disorder_assembly
_atom_site_disorder_group
Cu1 Cu 0.47982(6) 0.50053(2) 0.66375(4) 0.02000(10) Uani 1 1 d . U . . .
O1 O 0.3076(4) 0.52041(10) 0.9179(3) 0.0272(5) Uani 1 1 d . U . . .
H1 H 0.3501 0.4837 0.9284 0.041 Uiso 1 1 calc R U . . .
O2 O 0.6332(4) 0.48181(10) 0.4028(3) 0.0292(5) Uani 1 1 d . . . . .
H2 H 0.6368 0.5196 0.3928 0.044 Uiso 1 1 calc R U . . .
O3 O 0.2446(5) 0.56919(10) 0.5666(3) 0.0234(6) Uani 1 1 d . . . . .
O4 O 0.5315(4) 0.59887(10) 0.4039(3) 0.0340(5) Uani 1 1 d . . . . .
O5 O 0.7236(5) 0.43412(11) 0.7588(3) 0.0258(6) Uani 1 1 d . . . . .
O6 O 0.4730(5) 0.40783(10) 0.9443(3) 0.0358(6) Uani 1 1 d . . . . .
N1 N 0.7472(7) 0.56133(15) 0.7648(4) 0.0222(7) Uani 1 1 d . . . . .
N2 N 0.1979(6) 0.44244(14) 0.5626(4) 0.0240(7) Uani 1 1 d . . . . .
C1 C 0.5250(6) 0.55708(15) 0.9968(4) 0.0277(7) Uani 1 1 d . . . . .
H1C H 0.6748 0.5307 1.0458 0.033 Uiso 1 1 calc R U . . .
H1D H 0.4579 0.5809 1.0810 0.033 Uiso 1 1 calc R U . . .
C2 C 0.6301(7) 0.59931(16) 0.8811(4) 0.0235(8) Uani 1 1 d . . . . .
H2C H 0.4687 0.6208 0.8231 0.028 Uiso 1 1 calc R U . . .
C3 C 0.8237(7) 0.64774(15) 0.9580(4) 0.0291(8) Uani 1 1 d . . . . .
H3 H 0.9796 0.6274 1.0245 0.035 Uiso 1 1 calc R U . . .
C4 C 0.6804(7) 0.68969(16) 1.0625(4) 0.0420(9) Uani 1 1 d . . . . .
H4A H 0.5254 0.7094 0.9988 0.063 Uiso 1 1 calc R U . . .
H4B H 0.8088 0.7206 1.1094 0.063 Uiso 1 1 calc R U . . .
H4C H 0.6155 0.6659 1.1461 0.063 Uiso 1 1 calc R U . . .
C5 C 0.9347(7) 0.68562(15) 0.8324(4) 0.0391(8) Uani 1 1 d . . . . .
H5A H 0.7829 0.7004 0.7564 0.059 Uiso 1 1 calc R U . . .
H5B H 1.0552 0.6606 0.7780 0.059 Uiso 1 1 calc R U . . .
H5C H 1.0371 0.7201 0.8822 0.059 Uiso 1 1 calc R U . . .
C6 C 0.3830(6) 0.45862(15) 0.3197(4) 0.0286(7) Uani 1 1 d . . . . .
H6A H 0.4171 0.4405 0.2190 0.034 Uiso 1 1 calc R U . . .
H6B H 0.2511 0.4921 0.2958 0.034 Uiso 1 1 calc R U . . .
C7 C 0.2645(7) 0.41111(16) 0.4185(4) 0.0257(8) Uani 1 1 d . . . . .
H7 H 0.0894 0.3968 0.3575 0.031 Uiso 1 1 calc R U . . .
C8 C 0.4453(6) 0.35593(14) 0.4577(4) 0.0279(7) Uani 1 1 d . . . . .
H8 H 0.6188 0.3694 0.5219 0.033 Uiso 1 1 calc R U . . .
C9 C 0.5140(7) 0.32629(16) 0.3069(4) 0.0386(9) Uani 1 1 d . . . . .
H9A H 0.6199 0.2893 0.3337 0.058 Uiso 1 1 calc R U . . .
H9B H 0.6209 0.3545 0.2523 0.058 Uiso 1 1 calc R U . . .
H9C H 0.3450 0.3161 0.2383 0.058 Uiso 1 1 calc R U . . .
C10 C 0.3081(7) 0.30940(15) 0.5531(5) 0.0421(9) Uani 1 1 d . . . . .
H10A H 0.2902 0.3264 0.6566 0.063 Uiso 1 1 calc R U . . .
H10B H 0.4193 0.2726 0.5664 0.063 Uiso 1 1 calc R U . . .
H10C H 0.1272 0.2995 0.4974 0.063 Uiso 1 1 calc R U . . .
C11 C 0.3230(7) 0.60584(15) 0.4662(4) 0.0251(8) Uani 1 1 d . . . . .
C12 C 0.1514(7) 0.66132(16) 0.4278(4) 0.0390(9) Uani 1 1 d . . . . .
H12A H -0.0417 0.6504 0.4184 0.058 Uiso 1 1 calc R U . . .
H12B H 0.1900 0.6785 0.3282 0.058 Uiso 1 1 calc R U . . .
H12C H 0.1939 0.6913 0.5119 0.058 Uiso 1 1 calc R U . . .
C13 C 0.6663(7) 0.39960(17) 0.8687(4) 0.0245(8) Uani 1 1 d . . . . .
C14 C 0.8470(8) 0.34503(17) 0.9059(5) 0.0366(9) Uani 1 1 d . . . . .
H14A H 0.7809 0.3212 0.9890 0.055 Uiso 1 1 calc R U . . .
H14B H 1.0340 0.3584 0.9415 0.055 Uiso 1 1 calc R U . . .
H14C H 0.8433 0.3201 0.8113 0.055 Uiso 1 1 calc R U . . .
H1A H 0.794(6) 0.5803(14) 0.703(4) 0.015(9) Uiso 1 1 d . . . . .
H2A H 0.172(6) 0.4151(15) 0.632(4) 0.024(9) Uiso 1 1 d . . . . .
H2B H 0.054(7) 0.4618(15) 0.542(4) 0.035(10) Uiso 1 1 d . . . . .
H1B H 0.890(7) 0.5443(14) 0.811(4) 0.030(10) Uiso 1 1 d . . . . .

loop_
_atom_site_aniso_label
_atom_site_aniso_U_11
_atom_site_aniso_U_22
_atom_site_aniso_U_33
_atom_site_aniso_U_23
_atom_site_aniso_U_13
_atom_site_aniso_U_12
Cu1 0.02032(16) 0.02071(16) 0.01924(16) 0.00159(17) 0.00373(11) 0.00135(17)
O1 0.0261(11) 0.0283(13) 0.0278(11) 0.0026(9) 0.0056(9) 0.0003(8)
O2 0.0265(11) 0.0280(13) 0.0343(12) 0.0029(9) 0.0081(9) 0.0005(8)
O3 0.0243(13) 0.0222(13) 0.0238(14) 0.0034(11) 0.0034(10) 0.0015(10)
O4 0.0332(13) 0.0324(13) 0.0396(14) 0.0064(11) 0.0158(11) -0.0015(10)
O5 0.0255(14) 0.0266(14) 0.0259(15) 0.0049(12) 0.0057(12) 0.0038(11)
O6 0.0415(14) 0.0316(13) 0.0377(14) 0.0102(11) 0.0178(12) 0.0075(11)
N1 0.0230(17) 0.0226(17) 0.0214(18) 0.0026(14) 0.0045(14) 0.0007(14)
N2 0.0216(16) 0.0250(17) 0.0262(18) 0.0008(14) 0.0068(13) 0.0013(13)
C1 0.0280(17) 0.0295(18) 0.0253(18) -0.0018(14) 0.0026(14) 0.0028(14)
C2 0.0201(18) 0.0240(19) 0.026(2) -0.0061(15) 0.0020(15) 0.0014(14)
C3 0.0265(17) 0.0257(18) 0.033(2) -0.0016(15) -0.0011(15) 0.0031(13)
C4 0.049(2) 0.0349(19) 0.041(2) -0.0154(17) 0.0016(17) -0.0020(17)
C5 0.0355(18) 0.0284(18) 0.053(2) -0.0038(17) 0.0029(17) -0.0054(15)
C6 0.0344(18) 0.0324(18) 0.0189(16) -0.0002(14) 0.0035(13) 0.0013(14)
C7 0.0247(17) 0.0261(18) 0.0261(18) -0.0042(15) 0.0035(14) -0.0024(14)
C8 0.0311(17) 0.0261(16) 0.0269(17) -0.0024(14) 0.0053(14) -0.0007(14)
C9 0.049(2) 0.0290(19) 0.038(2) -0.0077(16) 0.0105(17) 0.0015(15)
C10 0.050(2) 0.0273(19) 0.052(2) 0.0083(17) 0.0154(19) 0.0029(16)
C11 0.0270(18) 0.0231(18) 0.0235(19) 0.0004(15) -0.0028(15) -0.0040(14)
C12 0.0347(19) 0.0345(19) 0.049(2) 0.0167(18) 0.0087(17) 0.0017(15)
C13 0.0280(19) 0.0246(19) 0.0205(19) -0.0025(15) 0.0025(15) -0.0019(15)
C14 0.038(2) 0.030(2) 0.044(2) 0.0141(17) 0.0140(18) 0.0088(16)

_geom_special_details            
; 
 All esds (except the esd in the dihedral angle between two l.s. planes) 
 are estimated using the full covariance matrix.  The cell esds are taken 
 into account individually in the estimation of esds in distances, angles 
 and torsion angles; correlations between esds in cell parameters are only 
 used when they are defined by crystal symmetry.  An approximate (isotropic) 
 treatment of cell esds is used for estimating esds involving l.s. planes. 
;

loop_
_geom_bond_atom_site_label_1
_geom_bond_atom_site_label_2
_geom_bond_distance
_geom_bond_site_symmetry_2
_geom_bond_publ_flag
Cu1 N1 1.997(3) . ?
Cu1 O5 2.000(3) . ?
Cu1 N2 2.003(3) . ?
Cu1 O3 2.020(2) . ?
Cu1 O1 2.493(3) . ?
Cu1 O2 2.502(3) . ?
O1 C1 1.439(4) . ?
O1 H1 0.8400 . ?
O2 C6 1.435(4) . ?
O2 H2 0.8400 . ?
O3 C11 1.282(4) . ?
O4 C11 1.240(4) . ?
O5 C13 1.276(5) . ?
O6 C13 1.245(4) . ?
N1 C2 1.485(5) . ?
N1 H1A 0.74(3) . ?
N1 H1B 0.85(3) . ?
N2 C7 1.496(5) . ?
N2 H2A 0.87(3) . ?
N2 H2B 0.83(3) . ?
C1 C2 1.508(5) . ?
C1 H1C 0.9900 . ?
C1 H1D 0.9900 . ?
C2 C3 1.524(5) . ?
C2 H2C 1.0000 . ?
C3 C5 1.528(5) . ?
C3 C4 1.533(4) . ?
C3 H3 1.0000 . ?
C4 H4A 0.9800 . ?
C4 H4B 0.9800 . ?
C4 H4C 0.9800 . ?
C5 H5A 0.9800 . ?
C5 H5B 0.9800 . ?
C5 H5C 0.9800 . ?
C6 C7 1.519(5) . ?
C6 H6A 0.9900 . ?
C6 H6B 0.9900 . ?
C7 C8 1.522(4) . ?
C7 H7 1.0000 . ?
C8 C9 1.532(4) . ?
C8 C10 1.533(4) . ?
C8 H8 1.0000 . ?
C9 H9A 0.9800 . ?
C9 H9B 0.9800 . ?
C9 H9C 0.9800 . ?
C10 H10A 0.9800 . ?
C10 H10B 0.9800 . ?
C10 H10C 0.9800 . ?
C11 C12 1.502(5) . ?
C12 H12A 0.9800 . ?
C12 H12B 0.9800 . ?
C12 H12C 0.9800 . ?
C13 C14 1.509(5) . ?
C14 H14A 0.9800 . ?
C14 H14B 0.9800 . ?
C14 H14C 0.9800 . ?

loop_
_geom_angle_atom_site_label_1
_geom_angle_atom_site_label_2
_geom_angle_atom_site_label_3
_geom_angle
_geom_angle_site_symmetry_1
_geom_angle_site_symmetry_3
_geom_angle_publ_flag
N1 Cu1 O5 89.41(10) . . ?
N1 Cu1 N2 177.33(16) . . ?
O5 Cu1 N2 92.97(14) . . ?
N1 Cu1 O3 89.08(14) . . ?
O5 Cu1 O3 178.11(12) . . ?
N2 Cu1 O3 88.57(11) . . ?
N1 Cu1 O1 77.88(11) . . ?
O5 Cu1 O1 91.94(9) . . ?
N2 Cu1 O1 100.83(11) . . ?
O3 Cu1 O1 88.86(9) . . ?
N1 Cu1 O2 103.47(11) . . ?
O5 Cu1 O2 90.10(9) . . ?
N2 Cu1 O2 77.74(11) . . ?
O3 Cu1 O2 89.15(9) . . ?
O1 Cu1 O2 177.57(7) . . ?
C1 O1 Cu1 100.62(18) . . ?
C1 O1 H1 109.5 . . ?
Cu1 O1 H1 79.2 . . ?
C6 O2 Cu1 98.80(18) . . ?
C6 O2 H2 109.5 . . ?
Cu1 O2 H2 86.6 . . ?
C11 O3 Cu1 122.6(2) . . ?
C13 O5 Cu1 123.7(2) . . ?
C2 N1 Cu1 111.9(2) . . ?
C2 N1 H1A 111(3) . . ?
Cu1 N1 H1A 109(3) . . ?
C2 N1 H1B 108(2) . . ?
Cu1 N1 H1B 111(2) . . ?
H1A N1 H1B 105(3) . . ?
C7 N2 Cu1 115.7(2) . . ?
C7 N2 H2A 109(2) . . ?
Cu1 N2 H2A 108(2) . . ?
C7 N2 H2B 110(2) . . ?
Cu1 N2 H2B 107(2) . . ?
H2A N2 H2B 107(3) . . ?
O1 C1 C2 110.1(3) . . ?
O1 C1 H1C 109.6 . . ?
C2 C1 H1C 109.6 . . ?
O1 C1 H1D 109.6 . . ?
C2 C1 H1D 109.6 . . ?
H1C C1 H1D 108.2 . . ?
N1 C2 C1 107.4(3) . . ?
N1 C2 C3 113.9(3) . . ?
C1 C2 C3 113.8(3) . . ?
N1 C2 H2C 107.1 . . ?
C1 C2 H2C 107.1 . . ?
C3 C2 H2C 107.1 . . ?
C2 C3 C5 110.2(3) . . ?
C2 C3 C4 111.2(3) . . ?
C5 C3 C4 109.0(3) . . ?
C2 C3 H3 108.8 . . ?
C5 C3 H3 108.8 . . ?
C4 C3 H3 108.8 . . ?
C3 C4 H4A 109.5 . . ?
C3 C4 H4B 109.5 . . ?
H4A C4 H4B 109.5 . . ?
C3 C4 H4C 109.5 . . ?
H4A C4 H4C 109.5 . . ?
H4B C4 H4C 109.5 . . ?
C3 C5 H5A 109.5 . . ?
C3 C5 H5B 109.5 . . ?
H5A C5 H5B 109.5 . . ?
C3 C5 H5C 109.5 . . ?
H5A C5 H5C 109.5 . . ?
H5B C5 H5C 109.5 . . ?
O2 C6 C7 110.2(3) . . ?
O2 C6 H6A 109.6 . . ?
C7 C6 H6A 109.6 . . ?
O2 C6 H6B 109.6 . . ?
C7 C6 H6B 109.6 . . ?
H6A C6 H6B 108.1 . . ?
N2 C7 C6 106.9(3) . . ?
N2 C7 C8 112.3(3) . . ?
C6 C7 C8 114.5(3) . . ?
N2 C7 H7 107.6 . . ?
C6 C7 H7 107.6 . . ?
C8 C7 H7 107.6 . . ?
C7 C8 C9 110.5(3) . . ?
C7 C8 C10 111.3(3) . . ?
C9 C8 C10 109.5(3) . . ?
C7 C8 H8 108.5 . . ?
C9 C8 H8 108.5 . . ?
C10 C8 H8 108.5 . . ?
C8 C9 H9A 109.5 . . ?
C8 C9 H9B 109.5 . . ?
H9A C9 H9B 109.5 . . ?
C8 C9 H9C 109.5 . . ?
H9A C9 H9C 109.5 . . ?
H9B C9 H9C 109.5 . . ?
C8 C10 H10A 109.5 . . ?
C8 C10 H10B 109.5 . . ?
H10A C10 H10B 109.5 . . ?
C8 C10 H10C 109.5 . . ?
H10A C10 H10C 109.5 . . ?
H10B C10 H10C 109.5 . . ?
O4 C11 O3 124.3(3) . . ?
O4 C11 C12 119.2(3) . . ?
O3 C11 C12 116.5(3) . . ?
C11 C12 H12A 109.5 . . ?
C11 C12 H12B 109.5 . . ?
H12A C12 H12B 109.5 . . ?
C11 C12 H12C 109.5 . . ?
H12A C12 H12C 109.5 . . ?
H12B C12 H12C 109.5 . . ?
O6 C13 O5 124.5(4) . . ?
O6 C13 C14 119.0(3) . . ?
O5 C13 C14 116.5(3) . . ?
C13 C14 H14A 109.5 . . ?
C13 C14 H14B 109.5 . . ?
H14A C14 H14B 109.5 . . ?
C13 C14 H14C 109.5 . . ?
H14A C14 H14C 109.5 . . ?
H14B C14 H14C 109.5 . . ?

loop_
_geom_torsion_atom_site_label_1
_geom_torsion_atom_site_label_2
_geom_torsion_atom_site_label_3
_geom_torsion_atom_site_label_4
_geom_torsion
_geom_torsion_site_symmetry_1
_geom_torsion_site_symmetry_2
_geom_torsion_site_symmetry_3
_geom_torsion_site_symmetry_4
_geom_torsion_publ_flag
Cu1 O1 C1 C2 38.3(3) . . . . ?
Cu1 N1 C2 C1 54.8(3) . . . . ?
Cu1 N1 C2 C3 -178.3(2) . . . . ?
O1 C1 C2 N1 -63.6(3) . . . . ?
O1 C1 C2 C3 169.4(3) . . . . ?
N1 C2 C3 C5 52.6(4) . . . . ?
C1 C2 C3 C5 176.2(3) . . . . ?
N1 C2 C3 C4 173.7(3) . . . . ?
C1 C2 C3 C4 -62.8(4) . . . . ?
Cu1 O2 C6 C7 -47.2(3) . . . . ?
Cu1 N2 C7 C6 -43.3(3) . . . . ?
Cu1 N2 C7 C8 83.1(3) . . . . ?
O2 C6 C7 N2 63.6(3) . . . . ?
O2 C6 C7 C8 -61.5(4) . . . . ?
N2 C7 C8 C9 -178.6(3) . . . . ?
C6 C7 C8 C9 -56.4(4) . . . . ?
N2 C7 C8 C10 59.5(4) . . . . ?
C6 C7 C8 C10 -178.3(3) . . . . ?
Cu1 O3 C11 O4 9.5(5) . . . . ?
Cu1 O3 C11 C12 -168.6(2) . . . . ?
Cu1 O5 C13 O6 -10.2(5) . . . . ?
Cu1 O5 C13 C14 169.2(2) . . . . ?

loop_
_geom_hbond_atom_site_label_D
_geom_hbond_atom_site_label_H
_geom_hbond_atom_site_label_A
_geom_hbond_distance_DH
_geom_hbond_distance_HA
_geom_hbond_distance_DA
_geom_hbond_angle_DHA
_geom_hbond_site_symmetry_A
N1 H1B O1 0.85(3) 2.21(4) 3.039(4) 166(3) 1_655
N2 H2B O2 0.83(3) 2.30(3) 3.066(4) 154(3) 1_455
N2 H2A O5 0.87(3) 2.64(3) 3.088(5) 113(2) 1_455
C14 H14B O6 0.98 2.43 3.374(5) 160.8 1_655
C12 H12A O4 0.98 2.39 3.350(4) 165.8 1_455
C8 H8 O5 1.00 2.48 3.251(4) 133.5 .
C6 H6A O6 0.99 2.52 3.502(4) 171.7 1_554
C2 H2C O3 1.00 2.59 3.151(4) 115.6 .
O2 H2 O4 0.84 1.83 2.634(3) 159.0 .
O1 H1 O6 0.84 1.78 2.618(3) 174.0 .
N1 H1B O1 0.85(3) 2.21(4) 3.039(4) 166(3) 1_655
N2 H2B O2 0.83(3) 2.30(3) 3.066(4) 154(3) 1_455
N2 H2A O5 0.87(3) 2.64(3) 3.088(5) 113(2) 1_455
C14 H14B O6 0.98 2.43 3.374(5) 160.8 1_655
C12 H12A O4 0.98 2.39 3.350(4) 165.8 1_455
C8 H8 O5 1.00 2.48 3.251(4) 133.5 .
C6 H6A O6 0.99 2.52 3.502(4) 171.7 1_554
C2 H2C O3 1.00 2.59 3.151(4) 115.6 .
O2 H2 O4 0.84 1.83 2.634(3) 159.0 .
O1 H1 O6 0.84 1.78 2.618(3) 174.0 .
O1 H1 O6 0.84 1.78 2.618(3) 174.0 .
O2 H2 O4 0.84 1.83 2.634(3) 159.0 .
C2 H2C O3 1.00 2.59 3.151(4) 115.6 .
C6 H6A O6 0.99 2.52 3.502(4) 171.7 1_554
C8 H8 O5 1.00 2.48 3.251(4) 133.5 .
C12 H12A O4 0.98 2.39 3.350(4) 165.8 1_455
C14 H14B O6 0.98 2.43 3.374(5) 160.8 1_655
N2 H2A O5 0.87(3) 2.64(3) 3.088(5) 113(2) 1_455
N2 H2B O2 0.83(3) 2.30(3) 3.066(4) 154(3) 1_455
N1 H1B O1 0.85(3) 2.21(4) 3.039(4) 166(3) 1_655
O1 H1 O6 0.84 1.78 2.618(3) 174.0 .
O2 H2 O4 0.84 1.83 2.634(3) 159.0 .
C2 H2C O3 1.00 2.59 3.151(4) 115.6 .
C6 H6A O6 0.99 2.52 3.502(4) 171.7 1_554
C8 H8 O5 1.00 2.48 3.251(4) 133.5 .
C12 H12A O4 0.98 2.39 3.350(4) 165.8 1_455
C14 H14B O6 0.98 2.43 3.374(5) 160.8 1_655
N2 H2A O5 0.87(3) 2.64(3) 3.088(5) 113(2) 1_455
N2 H2B O2 0.83(3) 2.30(3) 3.066(4) 154(3) 1_455
N1 H1B O1 0.85(3) 2.21(4) 3.039(4) 166(3) 1_655

_refine_diff_density_max         0.212
_refine_diff_density_min         -0.224
_refine_diff_density_rms         0.038

_shelxl_version_number           2013-4

_shelx_res_file                  
; 
TITL mo_ddz20162_0m_c.res in P2(1) 
CELL 0.71073 4.96 22.0851 8.5898 90 98.147 90 
ZERR 2 0.0002 0.0009 0.0004 0 0.001 0 
LATT -1 
SYMM -X,0.5+Y,-Z 
SFAC C  H  Cu N  O 
UNIT 28 64 2 4 12 
OMIT 0 2 0 
OMIT  -3.00  52.00 
L.S. 10 
ACTA 
BOND $H 
FMAP 2 
PLAN 20 
LIST 4 
HTAB N1 O1_$3 
HTAB N2 O2_$2 
HTAB N2 O5_$2 
HTAB C14 O6_$3 
HTAB C12 O4_$2 
HTAB C8 O5 
HTAB C6 O6_$1 
HTAB C2 O3 
HTAB O2 O4 
HTAB O1 O6 
HTAB N1 O1_$3 
HTAB N2 O2_$2 
HTAB N2 O5_$2 
HTAB C14 O6_$3 
HTAB C12 O4_$2 
HTAB C8 O5 
HTAB C6 O6_$1 
HTAB C2 O3 
HTAB O2 O4 
HTAB O1 O6 
size 0.20 0.12 0.10 
wpdb -1 
mpla 
htab 
conf 
HTAB O1 O6 
HTAB O2 O4 
HTAB C2 O3 
EQIV $1 x, y, z-1 
HTAB C6 O6_$1 
HTAB C8 O5 
EQIV $2 x-1, y, z 
HTAB C12 O4_$2 
EQIV $3 x+1, y, z 
HTAB C14 O6_$3 
HTAB N2 O5_$2 
HTAB N2 O2_$2 
HTAB N1 O1_$3 
DELU 0.001 CU1 O1 
HTAB O1 O6 
HTAB O2 O4 
HTAB C2 O3 
HTAB C6 O6_$1 
HTAB C8 O5 
HTAB C12 O4_$2 
HTAB C14 O6_$3 
HTAB N2 O5_$2 
HTAB N2 O2_$2 
HTAB N1 O1_$3 
BIND Cu1  O2 
BIND O1   Cu1 
TEMP -80.09 
WGHT    0.016400 
FVAR       0.91729 
CU1   3    0.479818    0.500532    0.663750    11.00000    0.02032    0.02071 = 
         0.01924    0.00159    0.00373    0.00135 
O1    5    0.307601    0.520407    0.917898    11.00000    0.02612    0.02829 = 
         0.02783    0.00258    0.00563    0.00028 
AFIX 147 
H1    2    0.350062    0.483665    0.928415    11.00000   -1.50000 
AFIX   0 
O2    5    0.633192    0.481807    0.402774    11.00000    0.02648    0.02796 = 
         0.03426    0.00294    0.00813    0.00049 
AFIX 147 
H2    2    0.636792    0.519622    0.392785    11.00000   -1.50000 
AFIX   0 
O3    5    0.244643    0.569195    0.566615    11.00000    0.02431    0.02217 = 
         0.02379    0.00337    0.00339    0.00148 
O4    5    0.531495    0.598868    0.403859    11.00000    0.03317    0.03239 = 
         0.03957    0.00641    0.01577   -0.00154 
O5    5    0.723569    0.434122    0.758840    11.00000    0.02547    0.02659 = 
         0.02589    0.00491    0.00572    0.00383 
O6    5    0.473008    0.407831    0.944332    11.00000    0.04154    0.03157 = 
         0.03773    0.01022    0.01777    0.00754 
N1    4    0.747212    0.561325    0.764779    11.00000    0.02297    0.02258 = 
         0.02139    0.00256    0.00446    0.00074 
N2    4    0.197948    0.442442    0.562618    11.00000    0.02163    0.02503 = 
         0.02624    0.00076    0.00683    0.00135 
C1    1    0.525041    0.557083    0.996765    11.00000    0.02798    0.02953 = 
         0.02530   -0.00182    0.00258    0.00278 
AFIX  23 
H1C   2    0.674784    0.530698    1.045831    11.00000   -1.20000 
H1D   2    0.457897    0.580919    1.081018    11.00000   -1.20000 
AFIX   0 
C2    1    0.630058    0.599312    0.881101    11.00000    0.02009    0.02399 = 
         0.02593   -0.00610    0.00197    0.00143 
AFIX  13 
H2C   2    0.468701    0.620757    0.823105    11.00000   -1.20000 
AFIX   0 
C3    1    0.823713    0.647744    0.958015    11.00000    0.02653    0.02569 = 
         0.03345   -0.00165   -0.00109    0.00307 
AFIX  13 
H3    2    0.979627    0.627446    1.024502    11.00000   -1.20000 
AFIX   0 
C4    1    0.680405    0.689685    1.062485    11.00000    0.04893    0.03485 = 
         0.04080   -0.01541    0.00158   -0.00200 
AFIX 137 
H4A   2    0.525386    0.709367    0.998772    11.00000   -1.50000 
H4B   2    0.808750    0.720578    1.109392    11.00000   -1.50000 
H4C   2    0.615453    0.665926    1.146088    11.00000   -1.50000 
AFIX   0 
C5    1    0.934717    0.685622    0.832389    11.00000    0.03550    0.02842 = 
         0.05250   -0.00377    0.00292   -0.00544 
AFIX 137 
H5A   2    0.782946    0.700428    0.756400    11.00000   -1.50000 
H5B   2    1.055241    0.660603    0.777967    11.00000   -1.50000 
H5C   2    1.037141    0.720123    0.882246    11.00000   -1.50000 
AFIX   0 
C6    1    0.382969    0.458618    0.319725    11.00000    0.03445    0.03236 = 
         0.01893   -0.00024    0.00353    0.00132 
AFIX  23 
H6A   2    0.417139    0.440454    0.218980    11.00000   -1.20000 
H6B   2    0.251052    0.492133    0.295796    11.00000   -1.20000 
AFIX   0 
C7    1    0.264526    0.411107    0.418470    11.00000    0.02473    0.02610 = 
         0.02610   -0.00415    0.00353   -0.00241 
AFIX  13 
H7    2    0.089411    0.396755    0.357535    11.00000   -1.20000 
AFIX   0 
C8    1    0.445275    0.355932    0.457651    11.00000    0.03109    0.02608 = 
         0.02687   -0.00240    0.00534   -0.00067 
AFIX  13 
H8    2    0.618799    0.369441    0.521936    11.00000   -1.20000 
AFIX   0 
C9    1    0.513962    0.326294    0.306907    11.00000    0.04946    0.02904 = 
         0.03848   -0.00774    0.01050    0.00148 
AFIX 137 
H9A   2    0.619872    0.289349    0.333696    11.00000   -1.50000 
H9B   2    0.620909    0.354511    0.252284    11.00000   -1.50000 
H9C   2    0.345049    0.316061    0.238294    11.00000   -1.50000 
AFIX   0 
C10   1    0.308131    0.309402    0.553099    11.00000    0.04953    0.02729 = 
         0.05190    0.00831    0.01541    0.00287 
AFIX 137 
H10A  2    0.290179    0.326350    0.656569    11.00000   -1.50000 
H10B  2    0.419332    0.272589    0.566371    11.00000   -1.50000 
H10C  2    0.127190    0.299516    0.497389    11.00000   -1.50000 
AFIX   0 
C11   1    0.323010    0.605839    0.466229    11.00000    0.02696    0.02306 = 
         0.02346    0.00043   -0.00277   -0.00400 
C12   1    0.151433    0.661318    0.427830    11.00000    0.03469    0.03447 = 
         0.04851    0.01668    0.00871    0.00170 
AFIX 137 
H12A  2   -0.041651    0.650355    0.418411    11.00000   -1.50000 
H12B  2    0.190049    0.678518    0.328163    11.00000   -1.50000 
H12C  2    0.193924    0.691290    0.511856    11.00000   -1.50000 
AFIX   0 
C13   1    0.666333    0.399604    0.868701    11.00000    0.02795    0.02460 = 
         0.02055   -0.00247    0.00249   -0.00190 
C14   1    0.846975    0.345031    0.905901    11.00000    0.03826    0.03038 = 
         0.04367    0.01408    0.01403    0.00882 
AFIX 137 
H14A  2    0.780926    0.321212    0.989042    11.00000   -1.50000 
H14B  2    1.033990    0.358374    0.941510    11.00000   -1.50000 
H14C  2    0.843343    0.320062    0.811315    11.00000   -1.50000 
AFIX   0 
H1A   2    0.793737    0.580337    0.702893    11.00000    0.01487 
H2A   2    0.171716    0.415077    0.632350    11.00000    0.02372 
H2B   2    0.054254    0.461773    0.542219    11.00000    0.03521 
H1B   2    0.889831    0.544289    0.810861    11.00000    0.02982 
HKLF 4 
  
REM  mo_ddz20162_0m_c.res in P2(1) 
REM R1 =  0.0232 for    3447 Fo > 4sig(Fo)  and  0.0255 for all    3608 data 
REM    232 parameters refined using      2 restraints 
  
END 
  
WGHT      0.0163      0.0000 
  
REM Instructions for potential hydrogen bonds 
HTAB O1 O6 
HTAB O2 O4 
HTAB C2 O3 
HTAB C6 O6_$1 
HTAB C8 O5 
HTAB C12 O4_$2 
HTAB C14 O6_$3 
HTAB N2 O5_$2 
HTAB N2 O2_$2 
HTAB N1 O1_$3 
  
REM Highest difference peak  0.212,  deepest hole -0.224,  1-sigma level  0.038 
Q1    1   0.3401  0.4336  0.3770  11.00000  0.05    0.21 
Q2    1   0.6029  0.5781  0.9489  11.00000  0.05    0.20 
Q3    1   0.7461  0.6199  0.9057  11.00000  0.05    0.20 
Q4    1   0.2344  0.4233  0.4814  11.00000  0.05    0.19 
Q5    1   0.7608  0.3706  0.8774  11.00000  0.05    0.17 
Q6    1   0.7064  0.5775  0.8384  11.00000  0.05    0.17 
Q7    1   0.5786  0.4148  0.9613  11.00000  0.05    0.16 
Q8    1   0.2741  0.6922  0.3776  11.00000  0.05    0.16 
Q9    1   0.3029  0.5370  0.9812  11.00000  0.05    0.15 
Q10   1   0.2468  0.5770  0.4791  11.00000  0.05    0.15 
Q11   1   0.0012  0.6615  0.4660  11.00000  0.05    0.15 
Q12   1   0.2379  0.3716  0.4412  11.00000  0.05    0.15 
Q13   1   0.3255  0.5202  0.8499  11.00000  0.05    0.15 
Q14   1   0.9566  0.3432  0.8594  11.00000  0.05    0.15 
Q15   1   0.7028  0.4994  0.6650  11.00000  0.05    0.14 
Q16   1   0.5586  0.5464  1.0421  11.00000  0.05    0.14 
Q17   1   0.3825  0.5746  0.3756  11.00000  0.05    0.13 
Q18   1   0.6104  0.4509  0.7194  11.00000  0.05    0.13 
Q19   1   0.5642  0.4514  1.0645  11.00000  0.05    0.13 
Q20   1   0.4040  0.3790  0.9759  11.00000  0.05    0.13 
;
_shelx_res_checksum              86949
####################################################################### 
# 
# This file contains crystal structure data downloaded from the 
# Cambridge Structural Database (CSD) hosted by the Cambridge 
# Crystallographic Data Centre (CCDC).
# 
# Full information about CCDC data access policies and citation 
# guidelines are available at http://www.ccdc.cam.ac.uk/access/V1 
# 
# Audit and citation data items may have been added by the CCDC. 
# Please retain this information to preserve the provenance of 
# this file and to allow appropriate attribution of the data. 
# 
#######################################################################

data_mo_ddz20091_0m
_database_code_depnum_ccdc_archive 'CCDC 2158092'
loop_
_audit_author_name
_audit_author_address
'mei luo' 'hefei university of technology'
_audit_update_record             
;
2022-03-12 deposited with the CCDC.	2022-10-27 downloaded from the CCDC.
;

_audit_creation_method           SHELXL-2013
_chemical_name_systematic        
; 
 ? 
;
_chemical_name_common            ?
_chemical_melting_point          ?
_chemical_formula_moiety         ?
_chemical_formula_sum            'C48 H66 Cl6 Co3 N6 O6'
_chemical_formula_weight         1212.55

loop_
_atom_type_symbol
_atom_type_description
_atom_type_scat_dispersion_real
_atom_type_scat_dispersion_imag
_atom_type_scat_source
C C 0.0033 0.0016 'International Tables Vol C Tables 4.2.6.8 and 6.1.1.4'
H H 0.0000 0.0000 'International Tables Vol C Tables 4.2.6.8 and 6.1.1.4'
N N 0.0061 0.0033 'International Tables Vol C Tables 4.2.6.8 and 6.1.1.4'
O O 0.0106 0.0060 'International Tables Vol C Tables 4.2.6.8 and 6.1.1.4'
Cl Cl 0.1484 0.1585 'International Tables Vol C Tables 4.2.6.8 and 6.1.1.4'
Co Co 0.3494 0.9721 'International Tables Vol C Tables 4.2.6.8 and 6.1.1.4'

_space_group_crystal_system      orthorhombic
_space_group_IT_number           19
_space_group_name_H-M_alt        'P 21 21 21'
_space_group_name_Hall           'P 2ac 2ab'

_shelx_space_group_comment       
; 
The symmetry employed for this shelxl refinement is uniquely defined 
by the following loop, which should always be used as a source of 
symmetry information in preference to the above space-group names. 
They are only intended as comments. 
;

loop_
_space_group_symop_operation_xyz
'x, y, z'
'-x+1/2, -y, z+1/2'
'-x, y+1/2, -z+1/2'
'x+1/2, -y+1/2, -z'

_cell_length_a                   14.3688(11)
_cell_length_b                   16.6075(14)
_cell_length_c                   24.609(2)
_cell_angle_alpha                90
_cell_angle_beta                 90
_cell_angle_gamma                90
_cell_volume                     5872.4(8)
_cell_formula_units_Z            4
_cell_measurement_temperature    293(2)
_cell_measurement_reflns_used    7881
_cell_measurement_theta_min      5.001
_cell_measurement_theta_max      50.895

_exptl_crystal_description       prismatic
_exptl_crystal_colour            red
_exptl_crystal_density_meas      ?
_exptl_crystal_density_method    ?
_exptl_crystal_density_diffrn    1.372
_exptl_crystal_F_000             2508
_exptl_transmission_factor_min   ?
_exptl_transmission_factor_max   ?
_exptl_crystal_size_max          0.200
_exptl_crystal_size_mid          0.150
_exptl_crystal_size_min          0.110
_exptl_absorpt_coefficient_mu    1.158
_shelx_estimated_absorpt_T_min   0.801
_shelx_estimated_absorpt_T_max   0.883
_exptl_absorpt_correction_type   multi-scan
_exptl_absorpt_correction_T_min  0.6855
_exptl_absorpt_correction_T_max  0.7456
_exptl_absorpt_process_details   sadabs

_exptl_special_details           
; 
 ? 
;

_diffrn_ambient_temperature      293(2)
_diffrn_radiation_wavelength     0.71073
_diffrn_radiation_type           MoK\a
_diffrn_source                   ?
_diffrn_measurement_device_type  'Bruker APEX-II CCD'
_diffrn_measurement_method       '\f and \w scans'
_diffrn_detector_area_resol_mean ?
_diffrn_reflns_number            28027
_diffrn_reflns_av_unetI/netI     0.0656
_diffrn_reflns_av_R_equivalents  0.0438
_diffrn_reflns_limit_h_min       -17
_diffrn_reflns_limit_h_max       15
_diffrn_reflns_limit_k_min       -20
_diffrn_reflns_limit_k_max       20
_diffrn_reflns_limit_l_min       -24
_diffrn_reflns_limit_l_max       29
_diffrn_reflns_theta_min         1.641
_diffrn_reflns_theta_max         25.499
_diffrn_reflns_theta_full        25.242
_diffrn_measured_fraction_theta_max 0.999
_diffrn_measured_fraction_theta_full 0.998
_diffrn_reflns_Laue_measured_fraction_max 0.999
_diffrn_reflns_Laue_measured_fraction_full 0.998
_diffrn_reflns_point_group_measured_fraction_max 0.997
_diffrn_reflns_point_group_measured_fraction_full 0.997
_reflns_number_total             10885
_reflns_number_gt                6966
_reflns_threshold_expression     'I > 2\s(I)'
_reflns_Friedel_coverage         0.812
_reflns_Friedel_fraction_max     0.995
_reflns_Friedel_fraction_full    0.995

_reflns_special_details          
; 
 Reflections were merged by SHELXL according to the crystal 
 class for the calculation of statistics and refinement. 
  
 _reflns_Friedel_fraction is defined as the number of unique 
 Friedel pairs measured divided by the number that would be 
 possible theoretically, ignoring centric projections and 
 systematic absences. 
;

_computing_data_collection       'Bruker APEX2'
_computing_cell_refinement       'Bruker SAINT'
_computing_data_reduction        'Bruker SAINT'
_computing_structure_solution    'SHELXS-97 (Sheldrick 2008)'
_computing_structure_refinement  'SHELXL-2013 (Sheldrick, 2013)'
_computing_molecular_graphics    'Bruker SHELXTL'
_computing_publication_material  'Bruker SHELXTL'

_refine_special_details          
; 
 ? 
;
_refine_ls_structure_factor_coef Fsqd
_refine_ls_matrix_type           full
_refine_ls_weighting_scheme      calc
_refine_ls_weighting_details     
'w=1/[\s^2^(Fo^2^)+(0.2000P)^2^] where P=(Fo^2^+2Fc^2^)/3'
_atom_sites_solution_primary     ?
_atom_sites_solution_secondary   ?
_atom_sites_solution_hydrogens   mixed
_refine_ls_hydrogen_treatment    constr
_refine_ls_extinction_method     SHELXL
_refine_ls_extinction_coef       0.027(3)
_refine_ls_extinction_expression Fc^*^=kFc[1+0.001xFc^2^\l^3^/sin(2\q)]^-1/4^
_refine_ls_abs_structure_details 
; 
 Flack x determined using 2354 quotients [(I+)-(I-)]/[(I+)+(I-)] 
 (Parsons and Flack (2004), Acta Cryst. A60, s61). 
;
_refine_ls_abs_structure_Flack   0.054(10)
_chemical_absolute_configuration ad
_refine_ls_number_reflns         10885
_refine_ls_number_parameters     596
_refine_ls_number_restraints     433
_refine_ls_R_factor_all          0.1363
_refine_ls_R_factor_gt           0.0961
_refine_ls_wR_factor_ref         0.3040
_refine_ls_wR_factor_gt          0.2610
_refine_ls_goodness_of_fit_ref   1.060
_refine_ls_restrained_S_all      1.060
_refine_ls_shift/su_max          0.012
_refine_ls_shift/su_mean         0.001

loop_
_atom_site_label
_atom_site_type_symbol
_atom_site_fract_x
_atom_site_fract_y
_atom_site_fract_z
_atom_site_U_iso_or_equiv
_atom_site_adp_type
_atom_site_occupancy
_atom_site_site_symmetry_order
_atom_site_calc_flag
_atom_site_refinement_flags_posn
_atom_site_refinement_flags_adp
_atom_site_refinement_flags_occupancy
_atom_site_disorder_assembly
_atom_site_disorder_group
Co1 Co 0.48372(13) 0.68232(10) 0.29662(7) 0.0701(6) Uani 1 1 d . U . . .
Co2 Co 0.50477(12) 0.77482(10) 0.38351(7) 0.0673(5) Uani 1 1 d . . . . .
Co3 Co 0.52426(11) 0.86620(9) 0.47099(7) 0.0633(5) Uani 1 1 d . U . . .
N1 N 0.4254(8) 0.5768(6) 0.3014(5) 0.075(3) Uani 1 1 d . U . . .
H1A H 0.3601 0.5823 0.3107 0.089 Uiso 1 1 calc R U . . .
H1B H 0.4300 0.5491 0.2668 0.089 Uiso 1 1 calc R U . . .
N2 N 0.5879(9) 0.6446(7) 0.2537(5) 0.079(3) Uani 1 1 d . U . . .
H2A H 0.6219 0.6039 0.2738 0.095 Uiso 1 1 calc R U . . .
H2B H 0.5652 0.6203 0.2204 0.095 Uiso 1 1 calc R U . . .
N3 N 0.4138(8) 0.7199(8) 0.2332(4) 0.081(3) Uani 1 1 d . U . . .
H3A H 0.4431 0.7670 0.2174 0.097 Uiso 1 1 calc R U . . .
H3B H 0.4103 0.6780 0.2058 0.097 Uiso 1 1 calc R U . . .
N4 N 0.5665(7) 0.8220(6) 0.5419(4) 0.072(3) Uani 1 1 d . U . . .
H4A H 0.6284 0.7991 0.5386 0.086 Uiso 1 1 calc R U . . .
H4B H 0.5678 0.8639 0.5694 0.086 Uiso 1 1 calc R U . . .
N5 N 0.6054(7) 0.9609(7) 0.4710(5) 0.079(3) Uani 1 1 d . U . . .
H5A H 0.5838 1.0001 0.4446 0.094 Uiso 1 1 calc R U . . .
H5B H 0.6061 0.9859 0.5066 0.094 Uiso 1 1 calc R U . . .
N6 N 0.4235(7) 0.9235(6) 0.5029(5) 0.071(3) Uani 1 1 d . U . . .
H6A H 0.3749 0.8866 0.5143 0.085 Uiso 1 1 calc R U . . .
H6B H 0.4446 0.9536 0.5344 0.085 Uiso 1 1 calc R U . . .
O1 O 0.5453(7) 0.6565(5) 0.3627(4) 0.077(2) Uani 1 1 d . U . . .
H1 H 0.6127 0.6490 0.3591 0.093 Uiso 1 1 d R U . . .
O2 O 0.5470(7) 0.7839(5) 0.3015(4) 0.080(2) Uani 1 1 d . U . . .
H2D H 0.5176 0.8278 0.2812 0.096 Uiso 1 1 d R U . . .
O3 O 0.3908(7) 0.7284(5) 0.3407(3) 0.073(2) Uani 1 1 d . U . . .
H3 H 0.3553 0.6884 0.3614 0.087 Uiso 1 1 d R U . . .
O4 O 0.4527(6) 0.7702(5) 0.4643(3) 0.070(2) Uani 1 1 d . U . . .
H4D H 0.3856 0.7804 0.4661 0.084 Uiso 1 1 d R U . . .
O5 O 0.6209(6) 0.8110(5) 0.4301(4) 0.070(2) Uani 1 1 d . U . . .
H5D H 0.6486 0.7663 0.4504 0.084 Uiso 1 1 d R U . . .
O6 O 0.4764(6) 0.8931(4) 0.4022(3) 0.067(2) Uani 1 1 d . U . . .
H6D H 0.5178 0.9299 0.3826 0.080 Uiso 1 1 d R U . . .
C1 C 0.4992(11) 0.5927(7) 0.3874(5) 0.078(3) Uani 1 1 d . U . . .
H1C H 0.4426 0.6120 0.4045 0.093 Uiso 1 1 calc R U . . .
H1D H 0.5384 0.5694 0.4154 0.093 Uiso 1 1 calc R U . . .
C2 C 0.4759(12) 0.5296(7) 0.3451(5) 0.081(4) Uani 1 1 d . U . . .
H2 H 0.5344 0.5099 0.3296 0.097 Uiso 1 1 calc R U . . .
C3 C 0.4244(14) 0.4590(10) 0.3676(7) 0.095(4) Uani 1 1 d . U . . .
C4 C 0.335(2) 0.4639(16) 0.3859(12) 0.149(8) Uani 1 1 d . U . . .
H4 H 0.2995 0.5093 0.3786 0.178 Uiso 1 1 calc R U . . .
C5 C 0.299(3) 0.402(2) 0.4149(15) 0.176(10) Uani 1 1 d . U . . .
H5 H 0.2431 0.4073 0.4340 0.211 Uiso 1 1 calc R U . . .
C6 C 0.348(3) 0.3300(16) 0.4148(12) 0.158(10) Uani 1 1 d . U . . .
H6 H 0.3196 0.2857 0.4309 0.190 Uiso 1 1 calc R U . . .
C7 C 0.429(2) 0.3193(10) 0.3946(9) 0.126(7) Uani 1 1 d . U . . .
H7 H 0.4589 0.2694 0.3954 0.151 Uiso 1 1 calc R U . . .
C8 C 0.4715(16) 0.3871(8) 0.3711(7) 0.100(5) Uani 1 1 d . U . . .
H8 H 0.5319 0.3835 0.3578 0.119 Uiso 1 1 calc R U . . .
C9 C 0.6439(11) 0.7729(11) 0.2907(8) 0.096(5) Uani 1 1 d . U . . .
H9A H 0.6745 0.7494 0.3220 0.115 Uiso 1 1 calc R U . . .
H9B H 0.6730 0.8244 0.2829 0.115 Uiso 1 1 calc R U . . .
C10 C 0.6533(12) 0.7149(11) 0.2399(7) 0.095(5) Uani 1 1 d . U . . .
H10 H 0.6323 0.7422 0.2068 0.114 Uiso 1 1 calc R U . . .
C11 C 0.7522(11) 0.6875(14) 0.2337(8) 0.164(10) Uani 1 1 d G U . . .
C12 C 0.7997(13) 0.6378(14) 0.2697(9) 0.207(13) Uani 1 1 d G U . . .
H12 H 0.7682 0.6140 0.2986 0.248 Uiso 1 1 calc R U . . .
C13 C 0.8943(13) 0.6237(16) 0.2626(12) 0.236(15) Uani 1 1 d G U . . .
H13 H 0.9261 0.5904 0.2867 0.283 Uiso 1 1 calc R U . . .
C14 C 0.9413(11) 0.659(2) 0.2194(14) 0.260(17) Uani 1 1 d G U . . .
H14 H 1.0045 0.6497 0.2146 0.313 Uiso 1 1 calc R U . . .
C15 C 0.8937(18) 0.709(2) 0.1834(11) 0.293(18) Uani 1 1 d G U . . .
H15 H 0.9252 0.7326 0.1545 0.352 Uiso 1 1 calc R U . . .
C16 C 0.7992(18) 0.7230(17) 0.1906(9) 0.284(17) Uani 1 1 d G U . . .
H16 H 0.7674 0.7562 0.1665 0.341 Uiso 1 1 calc R U . . .
C17 C 0.3324(10) 0.7801(12) 0.3093(6) 0.089(4) Uani 1 1 d . U . . .
H17A H 0.3616 0.8323 0.3047 0.107 Uiso 1 1 calc R U . . .
H17B H 0.2730 0.7876 0.3273 0.107 Uiso 1 1 calc R U . . .
C18 C 0.3182(11) 0.7402(13) 0.2543(7) 0.102(5) Uani 1 1 d . U . . .
H18 H 0.2796 0.6918 0.2576 0.122 Uiso 1 1 calc R U . . .
C19 C 0.2711(10) 0.8050(9) 0.2143(6) 0.116(6) Uani 1 1 d G U . . .
C20 C 0.1842(11) 0.7830(9) 0.1944(8) 0.161(9) Uani 1 1 d G U . . .
H20 H 0.1603 0.7322 0.2020 0.194 Uiso 1 1 calc R U . . .
C21 C 0.1330(11) 0.8369(13) 0.1632(9) 0.189(12) Uani 1 1 d G U . . .
H21 H 0.0749 0.8221 0.1499 0.227 Uiso 1 1 calc R U . . .
C22 C 0.1688(15) 0.9128(13) 0.1518(9) 0.226(14) Uani 1 1 d G U . . .
H22 H 0.1346 0.9488 0.1309 0.272 Uiso 1 1 calc R U . . .
C23 C 0.2557(15) 0.9348(9) 0.1717(9) 0.196(12) Uani 1 1 d G U . . .
H23 H 0.2796 0.9856 0.1641 0.235 Uiso 1 1 calc R U . . .
C24 C 0.3069(10) 0.8809(10) 0.2029(7) 0.168(10) Uani 1 1 d G U . . .
H24 H 0.3650 0.8956 0.2162 0.202 Uiso 1 1 calc R U . . .
C25 C 0.4814(11) 0.7126(7) 0.5020(5) 0.076(3) Uani 1 1 d . U . . .
H25A H 0.5382 0.6865 0.4900 0.091 Uiso 1 1 calc R U . . .
H25B H 0.4337 0.6719 0.5068 0.091 Uiso 1 1 calc R U . . .
C26 C 0.4983(9) 0.7593(8) 0.5562(5) 0.074(3) Uani 1 1 d . U . . .
H26 H 0.4400 0.7856 0.5668 0.089 Uiso 1 1 calc R U . . .
C27 C 0.5278(11) 0.7043(7) 0.6009(6) 0.075(3) Uani 1 1 d . U . . .
C28 C 0.487(2) 0.7115(12) 0.6501(7) 0.136(8) Uani 1 1 d . U . . .
H28 H 0.4437 0.7520 0.6555 0.163 Uiso 1 1 calc R U . . .
C29 C 0.509(2) 0.6610(16) 0.6926(8) 0.158(9) Uani 1 1 d . U . . .
H29 H 0.4740 0.6658 0.7244 0.189 Uiso 1 1 calc R U . . .
C30 C 0.575(2) 0.6059(15) 0.6909(10) 0.135(8) Uani 1 1 d . U . . .
H30 H 0.5893 0.5735 0.7206 0.162 Uiso 1 1 calc R U . . .
C31 C 0.6204(15) 0.6001(13) 0.6441(13) 0.140(8) Uani 1 1 d . U . . .
H31 H 0.6666 0.5612 0.6407 0.168 Uiso 1 1 calc R U . . .
C32 C 0.6004(14) 0.6527(13) 0.5975(8) 0.115(6) Uani 1 1 d . U . . .
H32 H 0.6368 0.6505 0.5663 0.138 Uiso 1 1 calc R U . . .
C33 C 0.6869(9) 0.8689(8) 0.4138(6) 0.073(3) Uani 1 1 d . U . . .
H33A H 0.6659 0.8946 0.3806 0.088 Uiso 1 1 calc R U . . .
H33B H 0.7456 0.8424 0.4062 0.088 Uiso 1 1 calc R U . . .
C34 C 0.7014(8) 0.9312(9) 0.4561(6) 0.075(3) Uani 1 1 d . U . . .
H34 H 0.7273 0.9042 0.4882 0.090 Uiso 1 1 calc R U . . .
C35 C 0.7648(11) 0.9978(9) 0.4418(7) 0.089(4) Uani 1 1 d . U . . .
C36 C 0.8587(12) 0.9861(13) 0.4328(13) 0.151(8) Uani 1 1 d . U . . .
H36 H 0.8805 0.9334 0.4335 0.182 Uiso 1 1 calc R U . . .
C37 C 0.9208(16) 1.044(2) 0.4232(14) 0.176(10) Uani 1 1 d . U . . .
H37 H 0.9829 1.0294 0.4198 0.211 Uiso 1 1 calc R U . . .
C38 C 0.8995(16) 1.1246(16) 0.4180(10) 0.131(7) Uani 1 1 d . U . . .
H38 H 0.9440 1.1640 0.4108 0.157 Uiso 1 1 calc R U . . .
C39 C 0.807(2) 1.1414(12) 0.4242(11) 0.150(8) Uani 1 1 d . U . . .
H39 H 0.7879 1.1947 0.4221 0.180 Uiso 1 1 calc R U . . .
C40 C 0.7388(14) 1.0796(10) 0.4340(8) 0.110(5) Uani 1 1 d . U . . .
H40 H 0.6762 1.0936 0.4352 0.132 Uiso 1 1 calc R U . . .
C41 C 0.3845(10) 0.9265(9) 0.4083(6) 0.076(3) Uani 1 1 d . U . . .
H41A H 0.3393 0.8838 0.4134 0.092 Uiso 1 1 calc R U . . .
H41B H 0.3675 0.9569 0.3761 0.092 Uiso 1 1 calc R U . . .
C42 C 0.3867(9) 0.9817(8) 0.4582(6) 0.072(3) Uani 1 1 d . U . . .
H42 H 0.4353 1.0220 0.4518 0.087 Uiso 1 1 calc R U . . .
C43 C 0.3017(7) 1.0259(6) 0.4750(6) 0.082(4) Uani 1 1 d G U . . .
C44 C 0.3055(10) 1.1093(6) 0.4705(10) 0.207(12) Uani 1 1 d G U . . .
H44 H 0.3584 1.1339 0.4565 0.248 Uiso 1 1 calc R U . . .
C45 C 0.2302(13) 1.1559(6) 0.4869(12) 0.264(15) Uani 1 1 d G U . . .
H45 H 0.2328 1.2116 0.4839 0.317 Uiso 1 1 calc R U . . .
C46 C 0.1511(11) 1.1191(10) 0.5079(10) 0.225(14) Uani 1 1 d G U . . .
H46 H 0.1007 1.1502 0.5189 0.270 Uiso 1 1 calc R U . . .
C47 C 0.1472(8) 1.0357(10) 0.5124(9) 0.212(13) Uani 1 1 d G U . . .
H47 H 0.0943 1.0111 0.5264 0.255 Uiso 1 1 calc R U . . .
C48 C 0.2225(8) 0.9891(6) 0.4960(8) 0.160(10) Uani 1 1 d G U . . .
H48 H 0.2200 0.9334 0.4990 0.192 Uiso 1 1 calc R U . . .
Cl1 Cl 0.5167(3) 0.1017(2) 0.36125(19) 0.1033(13) Uani 1 1 d . . . . .
Cl2 Cl 0.5509(9) 0.9819(8) 0.6134(5) 0.293(8) Uani 1 1 d . . . . .
Cl3 Cl 0.2727(7) 0.6987(11) 0.4357(6) 0.294(8) Uani 1 1 d . . . . .
Cl4 Cl 0.7444(12) 0.6867(11) 0.4434(11) 0.405(16) Uani 1 1 d . . . . .
Cl5 Cl 0.2052(15) 0.5660(14) 0.2994(9) 0.209(8) Uani 0.5 1 d . . P . .
Cl6 Cl 0.5102(11) 0.9514(9) 0.2806(5) 0.274(7) Uani 1 1 d . . . . .
Cl5' Cl 0.545(3) 0.112(6) 0.5529(14) 0.55(5) Uani 0.5 1 d . . P . .

loop_
_atom_site_aniso_label
_atom_site_aniso_U_11
_atom_site_aniso_U_22
_atom_site_aniso_U_33
_atom_site_aniso_U_23
_atom_site_aniso_U_13
_atom_site_aniso_U_12
Co1 0.0738(11) 0.0697(10) 0.0667(10) -0.0023(7) 0.0075(8) 0.0123(9)
Co2 0.0735(10) 0.0584(9) 0.0700(10) -0.0003(7) 0.0088(8) 0.0032(7)
Co3 0.0596(9) 0.0548(8) 0.0756(10) 0.0008(7) 0.0090(8) 0.0002(7)
N1 0.072(6) 0.076(7) 0.075(7) -0.011(6) 0.004(5) 0.011(5)
N2 0.092(8) 0.071(6) 0.075(7) -0.019(6) 0.008(6) 0.009(6)
N3 0.088(7) 0.092(7) 0.061(6) -0.006(6) 0.011(5) 0.021(6)
N4 0.066(6) 0.069(6) 0.081(7) -0.004(5) 0.002(5) -0.004(5)
N5 0.065(6) 0.069(6) 0.102(8) -0.007(6) 0.015(6) -0.009(5)
N6 0.071(6) 0.062(5) 0.078(7) 0.004(5) 0.008(5) -0.006(5)
O1 0.083(6) 0.070(5) 0.079(5) -0.007(4) 0.005(4) 0.012(4)
O2 0.090(6) 0.069(5) 0.082(6) 0.001(4) 0.022(5) 0.015(5)
O3 0.083(5) 0.068(5) 0.067(5) 0.007(4) 0.011(4) 0.004(5)
O4 0.066(5) 0.070(4) 0.073(5) 0.001(4) -0.002(4) 0.001(4)
O5 0.062(5) 0.062(4) 0.087(6) 0.004(4) 0.007(4) 0.008(4)
O6 0.069(5) 0.053(4) 0.078(5) 0.008(4) 0.022(4) 0.002(4)
C1 0.100(10) 0.062(7) 0.071(7) -0.004(6) 0.003(8) 0.011(7)
C2 0.102(10) 0.064(7) 0.075(8) 0.006(6) 0.005(7) -0.006(7)
C3 0.110(12) 0.083(9) 0.093(10) -0.008(8) 0.000(9) -0.007(9)
C4 0.157(19) 0.116(15) 0.173(19) 0.001(15) 0.045(17) -0.006(15)
C5 0.17(2) 0.15(2) 0.20(2) 0.02(2) 0.04(2) -0.01(2)
C6 0.21(3) 0.104(15) 0.17(2) 0.018(15) 0.02(2) -0.060(18)
C7 0.21(2) 0.052(8) 0.119(14) 0.003(9) -0.018(15) -0.007(12)
C8 0.143(14) 0.062(8) 0.094(10) -0.001(7) 0.004(10) -0.002(9)
C9 0.076(9) 0.094(10) 0.118(12) -0.016(10) 0.026(8) -0.010(8)
C10 0.093(10) 0.112(11) 0.081(9) -0.005(9) 0.025(8) 0.023(9)
C11 0.139(17) 0.19(2) 0.157(19) -0.046(17) 0.071(15) 0.009(17)
C12 0.109(16) 0.21(3) 0.30(3) -0.05(3) -0.066(19) 0.052(18)
C13 0.096(16) 0.25(3) 0.36(4) -0.06(3) -0.01(2) 0.01(2)
C14 0.14(3) 0.35(4) 0.29(4) -0.03(4) 0.02(3) 0.00(3)
C15 0.16(3) 0.50(5) 0.22(3) 0.03(3) 0.07(3) -0.01(4)
C16 0.20(3) 0.44(4) 0.22(3) 0.01(3) 0.08(3) 0.01(3)
C17 0.069(8) 0.124(11) 0.074(8) 0.000(9) 0.000(6) 0.033(8)
C18 0.076(9) 0.145(14) 0.084(10) -0.010(10) -0.001(7) 0.031(9)
C19 0.099(11) 0.150(16) 0.100(11) 0.015(11) 0.001(9) 0.033(12)
C20 0.153(19) 0.159(19) 0.17(2) -0.032(17) -0.057(17) -0.004(17)
C21 0.19(2) 0.157(19) 0.22(2) -0.05(2) -0.11(2) 0.079(19)
C22 0.20(3) 0.24(3) 0.23(3) 0.01(3) -0.07(2) 0.05(3)
C23 0.17(2) 0.20(2) 0.22(3) 0.06(2) -0.06(2) 0.08(2)
C24 0.18(2) 0.112(15) 0.22(2) 0.034(17) -0.04(2) 0.006(16)
C25 0.099(9) 0.053(6) 0.076(7) 0.004(5) -0.004(7) -0.007(6)
C26 0.071(8) 0.077(7) 0.074(7) -0.004(6) 0.005(6) 0.003(6)
C27 0.097(9) 0.048(6) 0.080(8) 0.001(5) -0.007(7) -0.006(6)
C28 0.21(2) 0.116(13) 0.083(10) 0.013(10) 0.004(13) 0.025(15)
C29 0.25(3) 0.140(16) 0.085(11) 0.032(12) 0.016(16) 0.03(2)
C30 0.19(2) 0.112(15) 0.103(14) 0.031(13) -0.002(15) -0.022(15)
C31 0.102(13) 0.101(12) 0.22(2) 0.047(15) -0.060(15) 0.013(10)
C32 0.105(12) 0.121(13) 0.118(13) 0.030(11) -0.008(11) -0.013(11)
C33 0.068(7) 0.068(7) 0.083(8) 0.002(7) 0.010(6) 0.018(6)
C34 0.049(6) 0.096(9) 0.080(8) -0.001(7) 0.009(6) -0.008(6)
C35 0.074(8) 0.082(8) 0.110(10) 0.027(8) -0.010(8) -0.002(7)
C36 0.058(9) 0.102(12) 0.29(3) 0.033(16) 0.023(13) 0.006(9)
C37 0.076(12) 0.18(2) 0.27(3) 0.05(2) 0.025(15) -0.024(14)
C38 0.105(13) 0.129(16) 0.158(17) 0.020(14) 0.013(13) -0.024(13)
C39 0.17(2) 0.071(10) 0.21(2) 0.041(13) 0.041(18) 0.009(12)
C40 0.101(11) 0.092(11) 0.136(14) 0.026(11) 0.005(11) -0.011(9)
C41 0.073(8) 0.085(9) 0.071(8) 0.004(7) 0.008(6) 0.002(7)
C42 0.070(7) 0.062(7) 0.084(8) -0.001(6) 0.017(6) -0.009(6)
C43 0.072(7) 0.056(6) 0.117(11) 0.010(7) 0.026(8) 0.006(6)
C44 0.170(19) 0.081(12) 0.37(3) 0.062(18) 0.12(2) 0.050(12)
C45 0.18(2) 0.17(2) 0.45(4) 0.07(3) 0.13(3) 0.057(18)
C46 0.18(2) 0.16(2) 0.34(3) 0.08(2) 0.14(2) 0.081(16)
C47 0.147(17) 0.170(19) 0.32(3) 0.13(2) 0.155(19) 0.083(15)
C48 0.110(14) 0.115(13) 0.25(2) 0.080(16) 0.079(16) 0.022(11)
Cl1 0.110(3) 0.087(2) 0.112(3) 0.032(2) 0.007(2) -0.005(2)
Cl2 0.274(12) 0.307(12) 0.300(12) -0.222(11) -0.152(10) 0.161(11)
Cl3 0.127(6) 0.44(2) 0.316(15) 0.096(16) 0.026(7) -0.021(10)
Cl4 0.259(16) 0.33(2) 0.62(4) 0.23(3) 0.080(18) 0.106(15)
Cl5 0.179(14) 0.213(18) 0.237(19) -0.039(16) 0.010(14) -0.025(14)
Cl6 0.317(16) 0.263(12) 0.241(11) 0.083(9) 0.079(13) 0.063(13)
Cl5' 0.40(6) 1.02(17) 0.23(3) -0.06(6) -0.02(4) 0.12(10)

_geom_special_details            
; 
 All esds (except the esd in the dihedral angle between two l.s. planes) 
 are estimated using the full covariance matrix.  The cell esds are taken 
 into account individually in the estimation of esds in distances, angles 
 and torsion angles; correlations between esds in cell parameters are only 
 used when they are defined by crystal symmetry.  An approximate (isotropic) 
 treatment of cell esds is used for estimating esds involving l.s. planes. 
;

loop_
_geom_bond_atom_site_label_1
_geom_bond_atom_site_label_2
_geom_bond_distance
_geom_bond_site_symmetry_2
_geom_bond_publ_flag
Co1 O3 1.883(9) . ?
Co1 O1 1.900(10) . ?
Co1 O2 1.920(10) . ?
Co1 N2 1.937(11) . ?
Co1 N1 1.946(12) . ?
Co1 N3 1.958(12) . ?
Co1 Co2 2.650(2) . ?
Co2 O6 2.058(8) . ?
Co2 O3 2.095(10) . ?
Co2 O5 2.111(9) . ?
Co2 O2 2.112(9) . ?
Co2 O1 2.113(9) . ?
Co2 O4 2.125(9) . ?
Co2 Co3 2.649(2) . ?
Co3 O6 1.882(9) . ?
Co3 N6 1.902(11) . ?
Co3 O4 1.905(9) . ?
Co3 O5 1.945(8) . ?
Co3 N5 1.958(10) . ?
Co3 N4 1.988(11) . ?
N1 C2 1.515(18) . ?
N1 H1A 0.9700 . ?
N1 H1B 0.9700 . ?
N2 C10 1.54(2) . ?
N2 H2A 0.9700 . ?
N2 H2B 0.9700 . ?
N3 C18 1.506(19) . ?
N3 H3A 0.9700 . ?
N3 H3B 0.9700 . ?
N4 C26 1.473(17) . ?
N4 H4A 0.9700 . ?
N4 H4B 0.9700 . ?
N5 C34 1.511(16) . ?
N5 H5A 0.9700 . ?
N5 H5B 0.9700 . ?
N6 C42 1.558(17) . ?
N6 H6A 0.9700 . ?
N6 H6B 0.9700 . ?
O1 C1 1.390(16) . ?
O1 H1 0.9800 . ?
O2 C9 1.430(18) . ?
O2 H2D 0.9800 . ?
O3 C17 1.428(17) . ?
O3 H3 0.9800 . ?
O4 C25 1.395(15) . ?
O4 H4D 0.9800 . ?
O5 C33 1.408(16) . ?
O5 H5D 0.9800 . ?
O6 C41 1.439(17) . ?
O6 H6D 0.9800 . ?
C1 C2 1.516(19) . ?
C1 H1C 0.9700 . ?
C1 H1D 0.9700 . ?
C2 C3 1.49(2) . ?
C2 H2 0.9800 . ?
C3 C4 1.36(3) . ?
C3 C8 1.37(2) . ?
C4 C5 1.36(4) . ?
C4 H4 0.9300 . ?
C5 C6 1.39(4) . ?
C5 H5 0.9300 . ?
C6 C7 1.28(4) . ?
C6 H6 0.9300 . ?
C7 C8 1.40(3) . ?
C7 H7 0.9300 . ?
C8 H8 0.9300 . ?
C9 C10 1.58(2) . ?
C9 H9A 0.9700 . ?
C9 H9B 0.9700 . ?
C10 C11 1.50(2) . ?
C10 H10 0.9800 . ?
C11 C12 1.3900 . ?
C11 C16 1.3900 . ?
C12 C13 1.3900 . ?
C12 H12 0.9300 . ?
C13 C14 1.3900 . ?
C13 H13 0.9300 . ?
C14 C15 1.3900 . ?
C14 H14 0.9300 . ?
C15 C16 1.3900 . ?
C15 H15 0.9300 . ?
C16 H16 0.9300 . ?
C17 C18 1.52(2) . ?
C17 H17A 0.9700 . ?
C17 H17B 0.9700 . ?
C18 C19 1.61(2) . ?
C18 H18 0.9800 . ?
C19 C20 1.3900 . ?
C19 C24 1.3900 . ?
C20 C21 1.3900 . ?
C20 H20 0.9300 . ?
C21 C22 1.3900 . ?
C21 H21 0.9300 . ?
C22 C23 1.3900 . ?
C22 H22 0.9300 . ?
C23 C24 1.3900 . ?
C23 H23 0.9300 . ?
C24 H24 0.9300 . ?
C25 C26 1.562(19) . ?
C25 H25A 0.9700 . ?
C25 H25B 0.9700 . ?
C26 C27 1.492(19) . ?
C26 H26 0.9800 . ?
C27 C28 1.35(3) . ?
C27 C32 1.35(2) . ?
C28 C29 1.37(3) . ?
C28 H28 0.9300 . ?
C29 C30 1.33(4) . ?
C29 H29 0.9300 . ?
C30 C31 1.33(3) . ?
C30 H30 0.9300 . ?
C31 C32 1.47(3) . ?
C31 H31 0.9300 . ?
C32 H32 0.9300 . ?
C33 C34 1.48(2) . ?
C33 H33A 0.9700 . ?
C33 H33B 0.9700 . ?
C34 C35 1.48(2) . ?
C34 H34 0.9800 . ?
C35 C36 1.38(2) . ?
C35 C40 1.42(2) . ?
C36 C37 1.34(3) . ?
C36 H36 0.9300 . ?
C37 C38 1.37(4) . ?
C37 H37 0.9300 . ?
C38 C39 1.36(3) . ?
C38 H38 0.9300 . ?
C39 C40 1.44(3) . ?
C39 H39 0.9300 . ?
C40 H40 0.9300 . ?
C41 C42 1.533(19) . ?
C41 H41A 0.9700 . ?
C41 H41B 0.9700 . ?
C42 C43 1.484(15) . ?
C42 H42 0.9800 . ?
C43 C44 1.3900 . ?
C43 C48 1.3900 . ?
C44 C45 1.3900 . ?
C44 H44 0.9300 . ?
C45 C46 1.3900 . ?
C45 H45 0.9300 . ?
C46 C47 1.3900 . ?
C46 H46 0.9300 . ?
C47 C48 1.3900 . ?
C47 H47 0.9300 . ?
C48 H48 0.9300 . ?

loop_
_geom_angle_atom_site_label_1
_geom_angle_atom_site_label_2
_geom_angle_atom_site_label_3
_geom_angle
_geom_angle_site_symmetry_1
_geom_angle_site_symmetry_3
_geom_angle_publ_flag
O3 Co1 O1 86.0(4) . . ?
O3 Co1 O2 86.7(4) . . ?
O1 Co1 O2 85.6(4) . . ?
O3 Co1 N2 173.8(5) . . ?
O1 Co1 N2 91.9(5) . . ?
O2 Co1 N2 87.3(4) . . ?
O3 Co1 N1 91.5(4) . . ?
O1 Co1 N1 86.9(4) . . ?
O2 Co1 N1 172.4(5) . . ?
N2 Co1 N1 94.3(5) . . ?
O3 Co1 N3 88.0(4) . . ?
O1 Co1 N3 173.2(4) . . ?
O2 Co1 N3 90.8(5) . . ?
N2 Co1 N3 93.7(5) . . ?
N1 Co1 N3 96.6(5) . . ?
O3 Co1 Co2 51.7(3) . . ?
O1 Co1 Co2 52.2(3) . . ?
O2 Co1 Co2 52.1(3) . . ?
N2 Co1 Co2 122.6(4) . . ?
N1 Co1 Co2 121.5(3) . . ?
N3 Co1 Co2 121.1(4) . . ?
O6 Co2 O3 108.0(4) . . ?
O6 Co2 O5 76.3(3) . . ?
O3 Co2 O5 174.7(3) . . ?
O6 Co2 O2 101.7(3) . . ?
O3 Co2 O2 76.7(4) . . ?
O5 Co2 O2 105.7(4) . . ?
O6 Co2 O1 175.2(4) . . ?
O3 Co2 O1 75.6(4) . . ?
O5 Co2 O1 100.3(4) . . ?
O2 Co2 O1 75.8(3) . . ?
O6 Co2 O4 75.9(3) . . ?
O3 Co2 O4 100.5(3) . . ?
O5 Co2 O4 77.4(3) . . ?
O2 Co2 O4 175.6(4) . . ?
O1 Co2 O4 106.9(3) . . ?
O6 Co2 Co3 45.0(2) . . ?
O3 Co2 Co3 134.6(2) . . ?
O5 Co2 Co3 46.5(2) . . ?
O2 Co2 Co3 134.8(3) . . ?
O1 Co2 Co3 134.5(3) . . ?
O4 Co2 Co3 45.4(2) . . ?
O6 Co2 Co1 135.3(3) . . ?
O3 Co2 Co1 44.9(2) . . ?
O5 Co2 Co1 133.9(2) . . ?
O2 Co2 Co1 45.9(3) . . ?
O1 Co2 Co1 45.3(3) . . ?
O4 Co2 Co1 133.9(2) . . ?
Co3 Co2 Co1 179.29(9) . . ?
O6 Co3 N6 88.6(4) . . ?
O6 Co3 O4 85.6(3) . . ?
N6 Co3 O4 92.5(4) . . ?
O6 Co3 O5 84.6(4) . . ?
N6 Co3 O5 173.2(4) . . ?
O4 Co3 O5 86.9(4) . . ?
O6 Co3 N5 91.6(5) . . ?
N6 Co3 N5 92.9(5) . . ?
O4 Co3 N5 173.8(4) . . ?
O5 Co3 N5 87.3(4) . . ?
O6 Co3 N4 171.6(4) . . ?
N6 Co3 N4 93.1(5) . . ?
O4 Co3 N4 86.1(4) . . ?
O5 Co3 N4 93.6(4) . . ?
N5 Co3 N4 96.6(5) . . ?
O6 Co3 Co2 50.6(2) . . ?
N6 Co3 Co2 122.8(3) . . ?
O4 Co3 Co2 52.6(3) . . ?
O5 Co3 Co2 52.0(3) . . ?
N5 Co3 Co2 121.6(4) . . ?
N4 Co3 Co2 122.3(3) . . ?
C2 N1 Co1 107.7(8) . . ?
C2 N1 H1A 110.2 . . ?
Co1 N1 H1A 110.2 . . ?
C2 N1 H1B 110.2 . . ?
Co1 N1 H1B 110.2 . . ?
H1A N1 H1B 108.5 . . ?
C10 N2 Co1 110.3(8) . . ?
C10 N2 H2A 109.6 . . ?
Co1 N2 H2A 109.6 . . ?
C10 N2 H2B 109.6 . . ?
Co1 N2 H2B 109.6 . . ?
H2A N2 H2B 108.1 . . ?
C18 N3 Co1 105.3(9) . . ?
C18 N3 H3A 110.7 . . ?
Co1 N3 H3A 110.7 . . ?
C18 N3 H3B 110.7 . . ?
Co1 N3 H3B 110.7 . . ?
H3A N3 H3B 108.8 . . ?
C26 N4 Co3 105.5(7) . . ?
C26 N4 H4A 110.6 . . ?
Co3 N4 H4A 110.6 . . ?
C26 N4 H4B 110.6 . . ?
Co3 N4 H4B 110.6 . . ?
H4A N4 H4B 108.8 . . ?
C34 N5 Co3 106.3(8) . . ?
C34 N5 H5A 110.5 . . ?
Co3 N5 H5A 110.5 . . ?
C34 N5 H5B 110.5 . . ?
Co3 N5 H5B 110.5 . . ?
H5A N5 H5B 108.7 . . ?
C42 N6 Co3 106.1(7) . . ?
C42 N6 H6A 110.5 . . ?
Co3 N6 H6A 110.5 . . ?
C42 N6 H6B 110.5 . . ?
Co3 N6 H6B 110.5 . . ?
H6A N6 H6B 108.7 . . ?
C1 O1 Co1 109.0(9) . . ?
C1 O1 Co2 118.1(7) . . ?
Co1 O1 Co2 82.5(3) . . ?
C1 O1 H1 114.4 . . ?
Co1 O1 H1 114.4 . . ?
Co2 O1 H1 114.4 . . ?
C9 O2 Co1 109.7(9) . . ?
C9 O2 Co2 116.7(10) . . ?
Co1 O2 Co2 82.0(3) . . ?
C9 O2 H2D 114.7 . . ?
Co1 O2 H2D 114.7 . . ?
Co2 O2 H2D 114.7 . . ?
C17 O3 Co1 110.5(8) . . ?
C17 O3 Co2 120.7(9) . . ?
Co1 O3 Co2 83.4(4) . . ?
C17 O3 H3 112.5 . . ?
Co1 O3 H3 113.2 . . ?
Co2 O3 H3 113.2 . . ?
C25 O4 Co3 110.9(8) . . ?
C25 O4 Co2 122.9(8) . . ?
Co3 O4 Co2 82.0(3) . . ?
C25 O4 H4D 112.2 . . ?
Co3 O4 H4D 112.5 . . ?
Co2 O4 H4D 112.5 . . ?
C33 O5 Co3 107.9(7) . . ?
C33 O5 Co2 124.9(8) . . ?
Co3 O5 Co2 81.4(3) . . ?
C33 O5 H5D 112.9 . . ?
Co3 O5 H5D 112.5 . . ?
Co2 O5 H5D 112.5 . . ?
C41 O6 Co3 109.4(7) . . ?
C41 O6 Co2 125.0(8) . . ?
Co3 O6 Co2 84.4(3) . . ?
C41 O6 H6D 111.6 . . ?
Co3 O6 H6D 111.6 . . ?
Co2 O6 H6D 111.5 . . ?
O1 C1 C2 109.4(10) . . ?
O1 C1 H1C 109.8 . . ?
C2 C1 H1C 109.8 . . ?
O1 C1 H1D 109.8 . . ?
C2 C1 H1D 109.8 . . ?
H1C C1 H1D 108.2 . . ?
C3 C2 N1 115.6(14) . . ?
C3 C2 C1 113.5(12) . . ?
N1 C2 C1 103.6(10) . . ?
C3 C2 H2 107.9 . . ?
N1 C2 H2 107.9 . . ?
C1 C2 H2 107.9 . . ?
C4 C3 C8 119.6(19) . . ?
C4 C3 C2 122.9(19) . . ?
C8 C3 C2 117.5(17) . . ?
C5 C4 C3 120(3) . . ?
C5 C4 H4 120.2 . . ?
C3 C4 H4 120.2 . . ?
C4 C5 C6 117(3) . . ?
C4 C5 H5 121.5 . . ?
C6 C5 H5 121.5 . . ?
C7 C6 C5 126(2) . . ?
C7 C6 H6 117.1 . . ?
C5 C6 H6 117.1 . . ?
C6 C7 C8 116(2) . . ?
C6 C7 H7 121.9 . . ?
C8 C7 H7 121.9 . . ?
C3 C8 C7 121(2) . . ?
C3 C8 H8 119.6 . . ?
C7 C8 H8 119.6 . . ?
O2 C9 C10 107.9(13) . . ?
O2 C9 H9A 110.1 . . ?
C10 C9 H9A 110.1 . . ?
O2 C9 H9B 110.1 . . ?
C10 C9 H9B 110.1 . . ?
H9A C9 H9B 108.4 . . ?
C11 C10 N2 111.7(15) . . ?
C11 C10 C9 110.2(15) . . ?
N2 C10 C9 103.6(11) . . ?
C11 C10 H10 110.4 . . ?
N2 C10 H10 110.4 . . ?
C9 C10 H10 110.4 . . ?
C12 C11 C16 120.0 . . ?
C12 C11 C10 125.6(15) . . ?
C16 C11 C10 114.1(15) . . ?
C11 C12 C13 120.0 . . ?
C11 C12 H12 120.0 . . ?
C13 C12 H12 120.0 . . ?
C12 C13 C14 120.0 . . ?
C12 C13 H13 120.0 . . ?
C14 C13 H13 120.0 . . ?
C15 C14 C13 120.0 . . ?
C15 C14 H14 120.0 . . ?
C13 C14 H14 120.0 . . ?
C14 C15 C16 120.0 . . ?
C14 C15 H15 120.0 . . ?
C16 C15 H15 120.0 . . ?
C15 C16 C11 120.0 . . ?
C15 C16 H16 120.0 . . ?
C11 C16 H16 120.0 . . ?
O3 C17 C18 107.3(13) . . ?
O3 C17 H17A 110.2 . . ?
C18 C17 H17A 110.2 . . ?
O3 C17 H17B 110.2 . . ?
C18 C17 H17B 110.2 . . ?
H17A C17 H17B 108.5 . . ?
N3 C18 C17 106.4(13) . . ?
N3 C18 C19 108.8(13) . . ?
C17 C18 C19 108.0(15) . . ?
N3 C18 H18 111.1 . . ?
C17 C18 H18 111.1 . . ?
C19 C18 H18 111.1 . . ?
C20 C19 C24 120.0 . . ?
C20 C19 C18 114.7(12) . . ?
C24 C19 C18 125.1(13) . . ?
C21 C20 C19 120.0 . . ?
C21 C20 H20 120.0 . . ?
C19 C20 H20 120.0 . . ?
C22 C21 C20 120.0 . . ?
C22 C21 H21 120.0 . . ?
C20 C21 H21 120.0 . . ?
C21 C22 C23 120.0 . . ?
C21 C22 H22 120.0 . . ?
C23 C22 H22 120.0 . . ?
C24 C23 C22 120.0 . . ?
C24 C23 H23 120.0 . . ?
C22 C23 H23 120.0 . . ?
C23 C24 C19 120.0 . . ?
C23 C24 H24 120.0 . . ?
C19 C24 H24 120.0 . . ?
O4 C25 C26 105.8(9) . . ?
O4 C25 H25A 110.6 . . ?
C26 C25 H25A 110.6 . . ?
O4 C25 H25B 110.6 . . ?
C26 C25 H25B 110.6 . . ?
H25A C25 H25B 108.7 . . ?
N4 C26 C27 114.8(11) . . ?
N4 C26 C25 104.6(10) . . ?
C27 C26 C25 111.7(10) . . ?
N4 C26 H26 108.5 . . ?
C27 C26 H26 108.5 . . ?
C25 C26 H26 108.5 . . ?
C28 C27 C32 116.3(16) . . ?
C28 C27 C26 119.1(15) . . ?
C32 C27 C26 124.2(15) . . ?
C27 C28 C29 122(2) . . ?
C27 C28 H28 118.8 . . ?
C29 C28 H28 118.8 . . ?
C30 C29 C28 124(2) . . ?
C30 C29 H29 118.0 . . ?
C28 C29 H29 118.0 . . ?
C29 C30 C31 116(2) . . ?
C29 C30 H30 122.2 . . ?
C31 C30 H30 122.3 . . ?
C30 C31 C32 123(2) . . ?
C30 C31 H31 118.7 . . ?
C32 C31 H31 118.7 . . ?
C27 C32 C31 119(2) . . ?
C27 C32 H32 120.7 . . ?
C31 C32 H32 120.7 . . ?
O5 C33 C34 111.8(11) . . ?
O5 C33 H33A 109.3 . . ?
C34 C33 H33A 109.3 . . ?
O5 C33 H33B 109.3 . . ?
C34 C33 H33B 109.3 . . ?
H33A C33 H33B 107.9 . . ?
C35 C34 C33 116.2(12) . . ?
C35 C34 N5 112.1(12) . . ?
C33 C34 N5 105.6(10) . . ?
C35 C34 H34 107.5 . . ?
C33 C34 H34 107.5 . . ?
N5 C34 H34 107.5 . . ?
C36 C35 C40 111.7(16) . . ?
C36 C35 C34 122.4(15) . . ?
C40 C35 C34 125.9(14) . . ?
C37 C36 C35 125(2) . . ?
C37 C36 H36 117.3 . . ?
C35 C36 H36 117.3 . . ?
C36 C37 C38 125(2) . . ?
C36 C37 H37 117.6 . . ?
C38 C37 H37 117.6 . . ?
C39 C38 C37 114(2) . . ?
C39 C38 H38 123.1 . . ?
C37 C38 H38 123.1 . . ?
C38 C39 C40 123(2) . . ?
C38 C39 H39 118.7 . . ?
C40 C39 H39 118.7 . . ?
C35 C40 C39 121.6(18) . . ?
C35 C40 H40 119.2 . . ?
C39 C40 H40 119.2 . . ?
O6 C41 C42 107.2(11) . . ?
O6 C41 H41A 110.3 . . ?
C42 C41 H41A 110.3 . . ?
O6 C41 H41B 110.3 . . ?
C42 C41 H41B 110.3 . . ?
H41A C41 H41B 108.5 . . ?
C43 C42 C41 120.2(12) . . ?
C43 C42 N6 112.9(11) . . ?
C41 C42 N6 101.6(10) . . ?
C43 C42 H42 107.1 . . ?
C41 C42 H42 107.1 . . ?
N6 C42 H42 107.1 . . ?
C44 C43 C48 120.0 . . ?
C44 C43 C42 116.0(8) . . ?
C48 C43 C42 124.0(8) . . ?
C43 C44 C45 120.0 . . ?
C43 C44 H44 120.0 . . ?
C45 C44 H44 120.0 . . ?
C46 C45 C44 120.0 . . ?
C46 C45 H45 120.0 . . ?
C44 C45 H45 120.0 . . ?
C45 C46 C47 120.0 . . ?
C45 C46 H46 120.0 . . ?
C47 C46 H46 120.0 . . ?
C46 C47 C48 120.0 . . ?
C46 C47 H47 120.0 . . ?
C48 C47 H47 120.0 . . ?
C47 C48 C43 120.0 . . ?
C47 C48 H48 120.0 . . ?
C43 C48 H48 120.0 . . ?

loop_
_geom_torsion_atom_site_label_1
_geom_torsion_atom_site_label_2
_geom_torsion_atom_site_label_3
_geom_torsion_atom_site_label_4
_geom_torsion
_geom_torsion_site_symmetry_1
_geom_torsion_site_symmetry_2
_geom_torsion_site_symmetry_3
_geom_torsion_site_symmetry_4
_geom_torsion_publ_flag
O3 Co1 O1 C1 74.1(8) . . . . ?
O2 Co1 O1 C1 161.1(8) . . . . ?
N2 Co1 O1 C1 -111.8(8) . . . . ?
N1 Co1 O1 C1 -17.6(8) . . . . ?
Co2 Co1 O1 C1 117.2(8) . . . . ?
O3 Co1 O1 Co2 -43.0(4) . . . . ?
O2 Co1 O1 Co2 43.9(3) . . . . ?
N2 Co1 O1 Co2 131.1(4) . . . . ?
N1 Co1 O1 Co2 -134.8(4) . . . . ?
O1 Co1 O3 C17 163.8(10) . . . . ?
O2 Co1 O3 C17 77.9(10) . . . . ?
N1 Co1 O3 C17 -109.5(10) . . . . ?
N3 Co1 O3 C17 -13.0(10) . . . . ?
Co2 Co1 O3 C17 120.4(10) . . . . ?
O1 Co1 O3 Co2 43.4(4) . . . . ?
O2 Co1 O3 Co2 -42.4(4) . . . . ?
N1 Co1 O3 Co2 130.2(4) . . . . ?
N3 Co1 O3 Co2 -133.3(5) . . . . ?
N6 Co3 O6 C41 -11.1(8) . . . . ?
O4 Co3 O6 C41 81.6(8) . . . . ?
O5 Co3 O6 C41 168.9(8) . . . . ?
N5 Co3 O6 C41 -103.9(8) . . . . ?
Co2 Co3 O6 C41 125.2(9) . . . . ?
N6 Co3 O6 Co2 -136.2(4) . . . . ?
O4 Co3 O6 Co2 -43.6(3) . . . . ?
O5 Co3 O6 Co2 43.7(3) . . . . ?
N5 Co3 O6 Co2 130.9(4) . . . . ?
Co1 O1 C1 C2 43.9(13) . . . . ?
Co2 O1 C1 C2 135.5(10) . . . . ?
Co1 N1 C2 C3 160.9(10) . . . . ?
Co1 N1 C2 C1 36.1(13) . . . . ?
O1 C1 C2 C3 -178.9(13) . . . . ?
O1 C1 C2 N1 -52.7(15) . . . . ?
N1 C2 C3 C4 -51(2) . . . . ?
C1 C2 C3 C4 69(3) . . . . ?
N1 C2 C3 C8 131.5(16) . . . . ?
C1 C2 C3 C8 -108.9(17) . . . . ?
C8 C3 C4 C5 10(4) . . . . ?
C2 C3 C4 C5 -168(2) . . . . ?
C3 C4 C5 C6 -13(5) . . . . ?
C4 C5 C6 C7 8(6) . . . . ?
C5 C6 C7 C8 1(5) . . . . ?
C4 C3 C8 C7 -2(3) . . . . ?
C2 C3 C8 C7 176.5(16) . . . . ?
C6 C7 C8 C3 -4(3) . . . . ?
Co1 O2 C9 C10 43.7(15) . . . . ?
Co2 O2 C9 C10 134.6(11) . . . . ?
Co1 N2 C10 C11 150.4(12) . . . . ?
Co1 N2 C10 C9 31.8(14) . . . . ?
O2 C9 C10 C11 -168.2(16) . . . . ?
O2 C9 C10 N2 -48.5(17) . . . . ?
N2 C10 C11 C12 -48(2) . . . . ?
C9 C10 C11 C12 67(2) . . . . ?
N2 C10 C11 C16 138.7(14) . . . . ?
C9 C10 C11 C16 -106.6(17) . . . . ?
C16 C11 C12 C13 0.0 . . . . ?
C10 C11 C12 C13 -173(2) . . . . ?
C11 C12 C13 C14 0.0 . . . . ?
C12 C13 C14 C15 0.0 . . . . ?
C13 C14 C15 C16 0.0 . . . . ?
C14 C15 C16 C11 0.0 . . . . ?
C12 C11 C16 C15 0.0 . . . . ?
C10 C11 C16 C15 174(2) . . . . ?
Co1 O3 C17 C18 38.6(15) . . . . ?
Co2 O3 C17 C18 133.1(12) . . . . ?
Co1 N3 C18 C17 39.5(17) . . . . ?
Co1 N3 C18 C19 155.7(11) . . . . ?
O3 C17 C18 N3 -51.7(18) . . . . ?
O3 C17 C18 C19 -168.4(13) . . . . ?
N3 C18 C19 C20 125.9(13) . . . . ?
C17 C18 C19 C20 -119.0(14) . . . . ?
N3 C18 C19 C24 -59.9(19) . . . . ?
C17 C18 C19 C24 55.2(18) . . . . ?
C24 C19 C20 C21 0.0 . . . . ?
C18 C19 C20 C21 174.5(15) . . . . ?
C19 C20 C21 C22 0.0 . . . . ?
C20 C21 C22 C23 0.0 . . . . ?
C21 C22 C23 C24 0.0 . . . . ?
C22 C23 C24 C19 0.0 . . . . ?
C20 C19 C24 C23 0.0 . . . . ?
C18 C19 C24 C23 -173.9(16) . . . . ?
Co3 O4 C25 C26 41.6(12) . . . . ?
Co2 O4 C25 C26 135.6(9) . . . . ?
Co3 N4 C26 C27 165.9(9) . . . . ?
Co3 N4 C26 C25 43.2(11) . . . . ?
O4 C25 C26 N4 -56.4(14) . . . . ?
O4 C25 C26 C27 178.9(12) . . . . ?
N4 C26 C27 C28 107.2(19) . . . . ?
C25 C26 C27 C28 -134.0(17) . . . . ?
N4 C26 C27 C32 -65.2(18) . . . . ?
C25 C26 C27 C32 53.6(19) . . . . ?
C32 C27 C28 C29 -10(3) . . . . ?
C26 C27 C28 C29 177(2) . . . . ?
C27 C28 C29 C30 6(5) . . . . ?
C28 C29 C30 C31 -2(4) . . . . ?
C29 C30 C31 C32 2(4) . . . . ?
C28 C27 C32 C31 9(3) . . . . ?
C26 C27 C32 C31 -178.3(16) . . . . ?
C30 C31 C32 C27 -6(3) . . . . ?
Co3 O5 C33 C34 37.0(12) . . . . ?
Co2 O5 C33 C34 129.0(10) . . . . ?
O5 C33 C34 C35 -176.1(11) . . . . ?
O5 C33 C34 N5 -51.2(14) . . . . ?
Co3 N5 C34 C35 166.3(11) . . . . ?
Co3 N5 C34 C33 38.8(12) . . . . ?
C33 C34 C35 C36 -66(3) . . . . ?
N5 C34 C35 C36 172(2) . . . . ?
C33 C34 C35 C40 112(2) . . . . ?
N5 C34 C35 C40 -9(2) . . . . ?
C40 C35 C36 C37 6(4) . . . . ?
C34 C35 C36 C37 -175(3) . . . . ?
C35 C36 C37 C38 -4(6) . . . . ?
C36 C37 C38 C39 1(5) . . . . ?
C37 C38 C39 C40 -2(4) . . . . ?
C36 C35 C40 C39 -7(3) . . . . ?
C34 C35 C40 C39 175(2) . . . . ?
C38 C39 C40 C35 5(4) . . . . ?
Co3 O6 C41 C42 40.5(11) . . . . ?
Co2 O6 C41 C42 137.4(9) . . . . ?
O6 C41 C42 C43 179.6(10) . . . . ?
O6 C41 C42 N6 -55.0(12) . . . . ?
Co3 N6 C42 C43 174.7(9) . . . . ?
Co3 N6 C42 C41 44.5(10) . . . . ?
C41 C42 C43 C44 -113.7(15) . . . . ?
N6 C42 C43 C44 126.3(13) . . . . ?
C41 C42 C43 C48 68.4(18) . . . . ?
N6 C42 C43 C48 -51.6(18) . . . . ?
C48 C43 C44 C45 0.0 . . . . ?
C42 C43 C44 C45 -178.0(15) . . . . ?
C43 C44 C45 C46 0.0 . . . . ?
C44 C45 C46 C47 0.0 . . . . ?
C45 C46 C47 C48 0.0 . . . . ?
C46 C47 C48 C43 0.0 . . . . ?
C44 C43 C48 C47 0.0 . . . . ?
C42 C43 C48 C47 177.8(16) . . . . ?

_refine_diff_density_max         1.032
_refine_diff_density_min         -1.218
_refine_diff_density_rms         0.225

_shelxl_version_number           2013-4

_shelx_res_file                  
; 
TITL mo_ddz20091_0m_a.res in P2(1)2(1)2(1) 
CELL 0.71073 14.3688 16.6075 24.6087 90 90 90 
ZERR 4 0.0011 0.0014 0.0021 0 0 0 
LATT -1 
SYMM 0.5-X,-Y,0.5+Z 
SYMM -X,0.5+Y,0.5-Z 
SYMM 0.5+X,0.5-Y,-Z 
SFAC C  H  N  O  Cl Co 
UNIT 192 264 24 24 24 12 
OMIT  -3.00  51.00 
L.S. 9 
ACTA 
BOND $H 
FMAP 2 
PLAN 20 
LIST 4 
simu 
size 0.20 0.15 0.11 
wpdb -1 
mpla 
htab 
delu 0.004 c45 c46 
conf 
TEMP 19.85 
WGHT    0.200000 
EXTI    0.026791 
FVAR       0.41037 
CO1   6    0.483715    0.682316    0.296623    11.00000    0.07382    0.06974 = 
         0.06666   -0.00228    0.00749    0.01235 
CO2   6    0.504772    0.774824    0.383507    11.00000    0.07352    0.05838 = 
         0.06997   -0.00031    0.00880    0.00317 
CO3   6    0.524264    0.866196    0.470991    11.00000    0.05958    0.05485 = 
         0.07556    0.00080    0.00905    0.00024 
N1    3    0.425444    0.576764    0.301422    11.00000    0.07243    0.07594 = 
         0.07516   -0.01053    0.00362    0.01133 
AFIX  23 
H1A   2    0.360141    0.582308    0.310685    11.00000   -1.20000 
H1B   2    0.430023    0.549050    0.266828    11.00000   -1.20000 
AFIX   0 
N2    3    0.587938    0.644587    0.253675    11.00000    0.09226    0.07063 = 
         0.07529   -0.01935    0.00790    0.00917 
AFIX  23 
H2A   2    0.621894    0.603889    0.273830    11.00000   -1.20000 
H2B   2    0.565215    0.620268    0.220384    11.00000   -1.20000 
AFIX   0 
N3    3    0.413801    0.719858    0.233212    11.00000    0.08846    0.09218 = 
         0.06145   -0.00565    0.01076    0.02130 
AFIX  23 
H3A   2    0.443114    0.766997    0.217441    11.00000   -1.20000 
H3B   2    0.410309    0.678024    0.205781    11.00000   -1.20000 
AFIX   0 
N4    3    0.566538    0.822032    0.541882    11.00000    0.06600    0.06855 = 
         0.08093   -0.00371    0.00244   -0.00366 
AFIX  23 
H4A   2    0.628397    0.799142    0.538645    11.00000   -1.20000 
H4B   2    0.567750    0.863907    0.569351    11.00000   -1.20000 
AFIX   0 
N5    3    0.605387    0.960912    0.470993    11.00000    0.06497    0.06916 = 
         0.10194   -0.00704    0.01456   -0.00889 
AFIX  23 
H5A   2    0.583836    1.000148    0.444644    11.00000   -1.20000 
H5B   2    0.606052    0.985903    0.506617    11.00000   -1.20000 
AFIX   0 
N6    3    0.423533    0.923539    0.502920    11.00000    0.07145    0.06234 = 
         0.07848    0.00350    0.00785   -0.00634 
AFIX  23 
H6A   2    0.374940    0.886647    0.514269    11.00000   -1.20000 
H6B   2    0.444589    0.953648    0.534379    11.00000   -1.20000 
AFIX   0 
O1    4    0.545338    0.656509    0.362669    11.00000    0.08272    0.07045 = 
         0.07868   -0.00684    0.00537    0.01224 
AFIX   3 
H1    2    0.612714    0.648997    0.359136    11.00000   -1.20000 
AFIX   0 
O2    4    0.546993    0.783901    0.301536    11.00000    0.08987    0.06859 = 
         0.08249    0.00058    0.02234    0.01451 
AFIX   3 
H2D   2    0.517648    0.827819    0.281193    11.00000   -1.20000 
AFIX   0 
O3    4    0.390771    0.728401    0.340676    11.00000    0.08277    0.06794 = 
         0.06720    0.00671    0.01097    0.00429 
AFIX   3 
H3    2    0.355294    0.688441    0.361401    11.00000   -1.20000 
AFIX   0 
O4    4    0.452679    0.770187    0.464263    11.00000    0.06564    0.07014 = 
         0.07317    0.00113   -0.00208    0.00086 
AFIX   3 
H4D   2    0.385570    0.780366    0.466081    11.00000   -1.20000 
AFIX   0 
O5    4    0.620892    0.811050    0.430056    11.00000    0.06156    0.06175 = 
         0.08728    0.00395    0.00670    0.00785 
AFIX   3 
H5D   2    0.648609    0.766341    0.450394    11.00000   -1.20000 
AFIX   0 
O6    4    0.476354    0.893064    0.402165    11.00000    0.06939    0.05308 = 
         0.07820    0.00777    0.02168    0.00193 
AFIX   3 
H6D   2    0.517793    0.929928    0.382631    11.00000   -1.20000 
AFIX   0 
C1    1    0.499229    0.592726    0.387436    11.00000    0.09998    0.06218 = 
         0.07132   -0.00391    0.00343    0.01069 
AFIX  23 
H1C   2    0.442551    0.611953    0.404469    11.00000   -1.20000 
H1D   2    0.538447    0.569357    0.415375    11.00000   -1.20000 
AFIX   0 
C2    1    0.475866    0.529564    0.345115    11.00000    0.10193    0.06424 = 
         0.07547    0.00643    0.00526   -0.00559 
AFIX  13 
H2    2    0.534446    0.509873    0.329643    11.00000   -1.20000 
AFIX   0 
C3    1    0.424389    0.458987    0.367590    11.00000    0.10992    0.08263 = 
         0.09262   -0.00826   -0.00014   -0.00656 
C4    1    0.335177    0.463871    0.385909    11.00000    0.15690    0.11603 = 
         0.17316    0.00056    0.04475   -0.00581 
AFIX  43 
H4    2    0.299489    0.509317    0.378606    11.00000   -1.20000 
AFIX   0 
C5    1    0.298657    0.401892    0.414933    11.00000    0.16973    0.15409 = 
         0.20408    0.01550    0.03598   -0.01280 
AFIX  43 
H5    2    0.243127    0.407348    0.433995    11.00000   -1.20000 
AFIX   0 
C6    1    0.348007    0.330038    0.414841    11.00000    0.20526    0.10385 = 
         0.16558    0.01785    0.02404   -0.05995 
AFIX  43 
H6    2    0.319561    0.285711    0.430886    11.00000   -1.20000 
AFIX   0 
C7    1    0.429467    0.319294    0.394572    11.00000    0.20653    0.05181 = 
         0.11866    0.00341   -0.01776   -0.00677 
AFIX  43 
H7    2    0.458867    0.269421    0.395396    11.00000   -1.20000 
AFIX   0 
C8    1    0.471476    0.387142    0.371133    11.00000    0.14332    0.06151 = 
         0.09392   -0.00093    0.00382   -0.00245 
AFIX  43 
H8    2    0.531909    0.383479    0.357830    11.00000   -1.20000 
AFIX   0 
C9    1    0.643928    0.772916    0.290672    11.00000    0.07621    0.09369 = 
         0.11840   -0.01557    0.02569   -0.00981 
AFIX  23 
H9A   2    0.674504    0.749368    0.322016    11.00000   -1.20000 
H9B   2    0.673007    0.824362    0.282926    11.00000   -1.20000 
AFIX   0 
C10   1    0.653294    0.714903    0.239860    11.00000    0.09316    0.11174 = 
         0.08050   -0.00521    0.02520    0.02256 
AFIX  13 
H10   2    0.632322    0.742244    0.206762    11.00000   -1.20000 
AFIX  66 
C11   1    0.752165    0.687477    0.233705    11.00000    0.13930    0.19439 = 
         0.15725   -0.04594    0.07060    0.00894 
C12   1    0.799704    0.637812    0.269713    11.00000    0.10923    0.21346 = 
         0.29714   -0.05480   -0.06559    0.05153 
AFIX  43 
H12   2    0.768247    0.614049    0.298586    11.00000   -1.20000 
AFIX  65 
C13   1    0.894260    0.623664    0.262567    11.00000    0.09634    0.25189 = 
         0.35923   -0.06260   -0.00963    0.01486 
AFIX  43 
H13   2    0.926067    0.590435    0.286658    11.00000   -1.20000 
AFIX  65 
C14   1    0.941278    0.659182    0.219413    11.00000    0.14274    0.34626 = 
         0.29247   -0.03075    0.02176   -0.00367 
AFIX  43 
H14   2    1.004542    0.649716    0.214632    11.00000   -1.20000 
AFIX  65 
C15   1    0.893739    0.708847    0.183405    11.00000    0.15560    0.50203 = 
         0.22238    0.02951    0.06634   -0.01170 
AFIX  43 
H15   2    0.925197    0.732610    0.154533    11.00000   -1.20000 
AFIX  65 
C16   1    0.799183    0.722995    0.190551    11.00000    0.19572    0.43862 = 
         0.21718    0.00635    0.07522    0.01013 
AFIX  43 
H16   2    0.767377    0.756224    0.166459    11.00000   -1.20000 
AFIX   0 
C17   1    0.332384    0.780095    0.309257    11.00000    0.06904    0.12404 = 
         0.07405   -0.00041   -0.00019    0.03307 
AFIX  23 
H17A  2    0.361557    0.832339    0.304733    11.00000   -1.20000 
H17B  2    0.273009    0.787608    0.327314    11.00000   -1.20000 
AFIX   0 
C18   1    0.318237    0.740161    0.254315    11.00000    0.07615    0.14493 = 
         0.08373   -0.01039   -0.00101    0.03077 
AFIX  13 
H18   2    0.279627    0.691759    0.257582    11.00000   -1.20000 
AFIX  66 
C19   1    0.271103    0.804980    0.214263    11.00000    0.09887    0.15009 = 
         0.09960    0.01498    0.00115    0.03269 
C20   1    0.184195    0.782960    0.194401    11.00000    0.15321    0.15891 = 
         0.17238   -0.03174   -0.05672   -0.00356 
AFIX  43 
H20   2    0.160266    0.732164    0.202009    11.00000   -1.20000 
AFIX  65 
C21   1    0.133050    0.836859    0.163168    11.00000    0.18980    0.15655 = 
         0.22153   -0.04752   -0.10570    0.07873 
AFIX  43 
H21   2    0.074902    0.822126    0.149879    11.00000   -1.20000 
AFIX  65 
C22   1    0.168813    0.912779    0.151797    11.00000    0.20344    0.24215 = 
         0.23328    0.01476   -0.06660    0.05202 
AFIX  43 
H22   2    0.134593    0.948841    0.130900    11.00000   -1.20000 
AFIX  65 
C23   1    0.255721    0.934800    0.171659    11.00000    0.16929    0.20019 = 
         0.21780    0.05517   -0.05551    0.08144 
AFIX  43 
H23   2    0.279649    0.985596    0.164051    11.00000   -1.20000 
AFIX  65 
C24   1    0.306867    0.880902    0.202892    11.00000    0.17689    0.11247 = 
         0.21542    0.03433   -0.03664    0.00567 
AFIX  43 
H24   2    0.365015    0.895635    0.216181    11.00000   -1.20000 
AFIX   0 
C25   1    0.481362    0.712568    0.501988    11.00000    0.09897    0.05259 = 
         0.07644    0.00421   -0.00360   -0.00685 
AFIX  23 
H25A  2    0.538155    0.686508    0.489956    11.00000   -1.20000 
H25B  2    0.433675    0.671858    0.506849    11.00000   -1.20000 
AFIX   0 
C26   1    0.498290    0.759333    0.556156    11.00000    0.07114    0.07683 = 
         0.07355   -0.00388    0.00485    0.00262 
AFIX  13 
H26   2    0.440040    0.785629    0.566841    11.00000   -1.20000 
AFIX   0 
C27   1    0.527824    0.704340    0.600905    11.00000    0.09713    0.04836 = 
         0.07970    0.00095   -0.00724   -0.00560 
C28   1    0.487433    0.711488    0.650088    11.00000    0.20918    0.11610 = 
         0.08260    0.01280    0.00402    0.02522 
AFIX  43 
H28   2    0.443742    0.752027    0.655468    11.00000   -1.20000 
AFIX   0 
C29   1    0.508516    0.661010    0.692559    11.00000    0.24834    0.13998 = 
         0.08488    0.03182    0.01564    0.02620 
AFIX  43 
H29   2    0.473965    0.665796    0.724351    11.00000   -1.20000 
AFIX   0 
C30   1    0.575180    0.605875    0.690929    11.00000    0.18909    0.11188 = 
         0.10348    0.03102   -0.00196   -0.02157 
AFIX  43 
H30   2    0.589284    0.573452    0.720621    11.00000   -1.20000 
AFIX   0 
C31   1    0.620371    0.600067    0.644150    11.00000    0.10243    0.10125 = 
         0.21621    0.04745   -0.05955    0.01261 
AFIX  43 
H31   2    0.666567    0.561186    0.640672    11.00000   -1.20000 
AFIX   0 
C32   1    0.600360    0.652673    0.597519    11.00000    0.10453    0.12143 = 
         0.11782    0.02959   -0.00781   -0.01299 
AFIX  43 
H32   2    0.636837    0.650460    0.566337    11.00000   -1.20000 
AFIX   0 
C33   1    0.686906    0.868925    0.413807    11.00000    0.06821    0.06827 = 
         0.08330    0.00211    0.00995    0.01794 
AFIX  23 
H33A  2    0.665932    0.894583    0.380582    11.00000   -1.20000 
H33B  2    0.745610    0.842360    0.406228    11.00000   -1.20000 
AFIX   0 
C34   1    0.701424    0.931152    0.456139    11.00000    0.04869    0.09597 = 
         0.08044   -0.00088    0.00919   -0.00762 
AFIX  13 
H34   2    0.727283    0.904220    0.488195    11.00000   -1.20000 
AFIX   0 
C35   1    0.764792    0.997770    0.441785    11.00000    0.07443    0.08184 = 
         0.10983    0.02654   -0.01020   -0.00161 
C36   1    0.858677    0.986059    0.432818    11.00000    0.05795    0.10221 = 
         0.29417    0.03324    0.02304    0.00557 
AFIX  43 
H36   2    0.880505    0.933351    0.433512    11.00000   -1.20000 
AFIX   0 
C37   1    0.920819    1.044349    0.423211    11.00000    0.07590    0.18366 = 
         0.26707    0.05107    0.02490   -0.02382 
AFIX  43 
H37   2    0.982938    1.029444    0.419831    11.00000   -1.20000 
AFIX   0 
C38   1    0.899512    1.124648    0.417975    11.00000    0.10460    0.12901 = 
         0.15812    0.02008    0.01254   -0.02354 
AFIX  43 
H38   2    0.943953    1.163956    0.410822    11.00000   -1.20000 
AFIX   0 
C39   1    0.807361    1.141370    0.424221    11.00000    0.17420    0.07092 = 
         0.20514    0.04084    0.04112    0.00925 
AFIX  43 
H39   2    0.787860    1.194676    0.422125    11.00000   -1.20000 
AFIX   0 
C40   1    0.738849    1.079581    0.433962    11.00000    0.10131    0.09179 = 
         0.13569    0.02611    0.00531   -0.01107 
AFIX  43 
H40   2    0.676211    1.093572    0.435155    11.00000   -1.20000 
AFIX   0 
C41   1    0.384522    0.926481    0.408279    11.00000    0.07262    0.08528 = 
         0.07145    0.00398    0.00848    0.00234 
AFIX  23 
H41A  2    0.339265    0.883811    0.413395    11.00000   -1.20000 
H41B  2    0.367529    0.956922    0.376135    11.00000   -1.20000 
AFIX   0 
C42   1    0.386651    0.981716    0.458192    11.00000    0.06965    0.06243 = 
         0.08422   -0.00072    0.01674   -0.00910 
AFIX  13 
H42   2    0.435290    1.021985    0.451806    11.00000   -1.20000 
AFIX  66 
C43   1    0.301655    1.025931    0.475037    11.00000    0.07239    0.05620 = 
         0.11719    0.01038    0.02642    0.00590 
C44   1    0.305491    1.109292    0.470505    11.00000    0.16991    0.08111 = 
         0.36933    0.06232    0.12047    0.04997 
AFIX  43 
H44   2    0.358435    1.133907    0.456484    11.00000   -1.20000 
AFIX  65 
C45   1    0.230197    1.155863    0.486931    11.00000    0.17545    0.16736 = 
         0.45058    0.07035    0.13140    0.05728 
AFIX  43 
H45   2    0.232763    1.211637    0.483899    11.00000   -1.20000 
AFIX  65 
C46   1    0.151065    1.119074    0.507888    11.00000    0.18103    0.15643 = 
         0.33698    0.07785    0.13898    0.08114 
AFIX  43 
H46   2    0.100688    1.150234    0.518877    11.00000   -1.20000 
AFIX  65 
C47   1    0.147228    1.035713    0.512419    11.00000    0.14719    0.16954 = 
         0.31995    0.13274    0.15472    0.08257 
AFIX  43 
H47   2    0.094284    1.011099    0.526441    11.00000   -1.20000 
AFIX  65 
C48   1    0.222522    0.989141    0.495994    11.00000    0.11013    0.11507 = 
         0.25459    0.07996    0.07890    0.02210 
AFIX  43 
H48   2    0.219955    0.933367    0.499026    11.00000   -1.20000 
AFIX   0 
CL1   5    0.516739    0.101736    0.361250    11.00000    0.11011    0.08718 = 
         0.11249    0.03150    0.00706   -0.00451 
CL2   5    0.550887    0.981912    0.613436    11.00000    0.27372    0.30683 = 
         0.29965   -0.22178   -0.15213    0.16087 
CL3   5    0.272721    0.698698    0.435719    11.00000    0.12747    0.43793 = 
         0.31572    0.09554    0.02568   -0.02150 
CL4   5    0.744379    0.686659    0.443382    11.00000    0.25858    0.33495 = 
         0.62043    0.23086    0.07961    0.10611 
CL5   5    0.205199    0.565997    0.299399    10.50000    0.17852    0.21298 = 
         0.23684   -0.03918    0.01021   -0.02499 
CL6   5    0.510228    0.951416    0.280589    11.00000    0.31707    0.26305 = 
         0.24144    0.08258    0.07925    0.06256 
CL5'  5    0.544949    0.112005    0.552886    10.50000    0.39942    1.01570 = 
         0.22627   -0.05672   -0.01616    0.12326 
HKLF 4 
  
REM  mo_ddz20091_0m_a.res in P2(1)2(1)2(1) 
REM R1 =  0.0961 for    6966 Fo > 4sig(Fo)  and  0.1363 for all   10885 data 
REM    596 parameters refined using    433 restraints 
  
END 
  
WGHT      0.2000      0.0000 
  
REM Instructions for potential hydrogen bonds 
HTAB N1 Cl5 
EQIV $1 -x+1, y-1/2, -z+1/2 
HTAB N1 Cl6_$1 
EQIV $2 -x+1, y+1/2, -z+1/2 
HTAB N2 Cl1_$2 
HTAB N3 Cl1_$2 
EQIV $3 x+1/2, -y+3/2, -z+1 
HTAB N4 Cl3_$3 
HTAB N4 Cl2 
EQIV $4 x, y+1, z 
HTAB N5 Cl1_$4 
HTAB N5 Cl2 
HTAB N5 Cl5'_$4 
EQIV $5 x-1/2, -y+3/2, -z+1 
HTAB N6 Cl4_$5 
HTAB N6 Cl2 
HTAB O1 Cl4 
HTAB O2 Cl6 
HTAB O3 Cl3 
HTAB O4 Cl3 
HTAB O5 Cl4 
HTAB O6 Cl1_$4 
HTAB O6 Cl6 
HTAB C1 Cl3 
HTAB C17 Cl6 
HTAB C18 Cl5 
HTAB C25 Cl3 
HTAB C26 Cl4_$5 
HTAB C33 Cl4 
HTAB C34 Cl3_$3 
HTAB C42 N5 
HTAB C42 Cl1_$4 
  
REM Highest difference peak  1.032,  deepest hole -1.218,  1-sigma level  0.225 
Q1    1   0.1661  0.5064  0.2584  11.00000  0.05    1.03 
Q2    1   0.1367  1.1109  0.4805  11.00000  0.05    0.87 
Q3    1   0.4774  0.9426  0.6292  11.00000  0.05    0.84 
Q4    1   0.1808  1.1244  0.4440  11.00000  0.05    0.79 
Q5    1   0.4806  0.6791  0.6429  11.00000  0.05    0.78 
Q6    1   0.8433  0.6323  0.1584  11.00000  0.05    0.78 
Q7    1   0.9096  0.6241  0.1948  11.00000  0.05    0.78 
Q8    1   0.5430  0.6837  0.6425  11.00000  0.05    0.75 
Q9    1   0.5715  0.5864  0.6704  11.00000  0.05    0.72 
Q10   1   0.5825  0.6143  0.6345  11.00000  0.05    0.66 
Q11   1   0.4771  0.6197  0.6799  11.00000  0.05    0.65 
Q12   1   0.4872  0.8722  0.4662  11.00000  0.05    0.63 
Q13   1   0.7561  0.6583  0.1723  11.00000  0.05    0.63 
Q14   1   0.5297  0.1778  0.5239  11.00000  0.05    0.61 
Q15   1   0.7479  0.6839  0.2157  11.00000  0.05    0.59 
Q16   1   0.8215  0.6275  0.3345  11.00000  0.05    0.55 
Q17   1   0.5344  0.5281  0.7013  11.00000  0.05    0.54 
Q18   1   0.1425  0.8439  0.2262  11.00000  0.05    0.53 
Q19   1   0.9441  0.7336  0.1865  11.00000  0.05    0.52 
Q20   1   0.5987  0.5583  0.7805  11.00000  0.05    0.50 
;
_shelx_res_checksum              71605
####################################################################### 
# 
# This file contains crystal structure data downloaded from the 
# Cambridge Structural Database (CSD) hosted by the Cambridge 
# Crystallographic Data Centre (CCDC).
# 
# Full information about CCDC data access policies and citation 
# guidelines are available at http://www.ccdc.cam.ac.uk/access/V1 
# 
# Audit and citation data items may have been added by the CCDC. 
# Please retain this information to preserve the provenance of 
# this file and to allow appropriate attribution of the data. 
# 
#######################################################################

data_mo_dd21096_0m
_database_code_depnum_ccdc_archive 'CCDC 2158095'
loop_
_audit_author_name
_audit_author_address
'mei luo' 'hefei university of technology'
_audit_update_record             
;
2022-03-12 deposited with the CCDC.	2022-10-27 downloaded from the CCDC.
;

_audit_creation_method           SHELXL-2013
_chemical_name_systematic        
; 
 ? 
;
_chemical_name_common            ?
_chemical_melting_point          ?
_chemical_formula_moiety         ?
_chemical_formula_sum            'C24 H32 Cl3 N3 O3 Zn2'
_chemical_formula_weight         647.61

loop_
_atom_type_symbol
_atom_type_description
_atom_type_scat_dispersion_real
_atom_type_scat_dispersion_imag
_atom_type_scat_source
C C 0.0033 0.0016 'International Tables Vol C Tables 4.2.6.8 and 6.1.1.4'
H H 0.0000 0.0000 'International Tables Vol C Tables 4.2.6.8 and 6.1.1.4'
Cl Cl 0.1484 0.1585 'International Tables Vol C Tables 4.2.6.8 and 6.1.1.4'
N N 0.0061 0.0033 'International Tables Vol C Tables 4.2.6.8 and 6.1.1.4'
O O 0.0106 0.0060 'International Tables Vol C Tables 4.2.6.8 and 6.1.1.4'
Zn Zn 0.2839 1.4301 'International Tables Vol C Tables 4.2.6.8 and 6.1.1.4'

_space_group_crystal_system      monoclinic
_space_group_IT_number           4
_space_group_name_H-M_alt        'P 21'
_space_group_name_Hall           'P 2yb'

_shelx_space_group_comment       
; 
The symmetry employed for this shelxl refinement is uniquely defined 
by the following loop, which should always be used as a source of 
symmetry information in preference to the above space-group names. 
They are only intended as comments. 
;

loop_
_space_group_symop_operation_xyz
'x, y, z'
'-x, y+1/2, -z'

_cell_length_a                   10.264(3)
_cell_length_b                   9.025(3)
_cell_length_c                   15.089(6)
_cell_angle_alpha                90
_cell_angle_beta                 91.457(11)
_cell_angle_gamma                90
_cell_volume                     1397.3(8)
_cell_formula_units_Z            2
_cell_measurement_temperature    213(2)
_cell_measurement_reflns_used    2871
_cell_measurement_theta_min      4.861
_cell_measurement_theta_max      51.422

_exptl_crystal_description       prismatic
_exptl_crystal_colour            colorless
_exptl_crystal_density_meas      ?
_exptl_crystal_density_method    ?
_exptl_crystal_density_diffrn    1.539
_exptl_crystal_F_000             664
_exptl_transmission_factor_min   ?
_exptl_transmission_factor_max   ?
_exptl_crystal_size_max          0.120
_exptl_crystal_size_mid          0.100
_exptl_crystal_size_min          0.050
_exptl_absorpt_coefficient_mu    2.033
_shelx_estimated_absorpt_T_min   0.792
_shelx_estimated_absorpt_T_max   0.905
_exptl_absorpt_correction_type   multi-scan
_exptl_absorpt_correction_T_min  0.5907
_exptl_absorpt_correction_T_max  0.7456
_exptl_absorpt_process_details   sadabs

_exptl_special_details           
; 
 ? 
;

_diffrn_ambient_temperature      213(2)
_diffrn_radiation_wavelength     0.71073
_diffrn_radiation_type           MoK\a
_diffrn_source                   ?
_diffrn_measurement_device_type  'Bruker APEX-II CCD'
_diffrn_measurement_method       '\f and \w scans'
_diffrn_detector_area_resol_mean ?
_diffrn_reflns_number            12859
_diffrn_reflns_av_unetI/netI     0.1433
_diffrn_reflns_av_R_equivalents  0.1047
_diffrn_reflns_limit_h_min       -12
_diffrn_reflns_limit_h_max       12
_diffrn_reflns_limit_k_min       -10
_diffrn_reflns_limit_k_max       10
_diffrn_reflns_limit_l_min       -16
_diffrn_reflns_limit_l_max       18
_diffrn_reflns_theta_min         1.985
_diffrn_reflns_theta_max         25.498
_diffrn_reflns_theta_full        25.242
_diffrn_measured_fraction_theta_max 0.996
_diffrn_measured_fraction_theta_full 0.996
_diffrn_reflns_Laue_measured_fraction_max 0.996
_diffrn_reflns_Laue_measured_fraction_full 0.996
_diffrn_reflns_point_group_measured_fraction_max 0.996
_diffrn_reflns_point_group_measured_fraction_full 0.996
_reflns_number_total             5151
_reflns_number_gt                3512
_reflns_threshold_expression     'I > 2\s(I)'
_reflns_Friedel_coverage         0.872
_reflns_Friedel_fraction_max     0.997
_reflns_Friedel_fraction_full    0.997

_reflns_special_details          
; 
 Reflections were merged by SHELXL according to the crystal 
 class for the calculation of statistics and refinement. 
  
 _reflns_Friedel_fraction is defined as the number of unique 
 Friedel pairs measured divided by the number that would be 
 possible theoretically, ignoring centric projections and 
 systematic absences. 
;

_computing_data_collection       'Bruker APEX2'
_computing_cell_refinement       'Bruker SAINT'
_computing_data_reduction        'Bruker SAINT'
_computing_structure_solution    'SHELXS-97 (Sheldrick 2008)'
_computing_structure_refinement  'SHELXL-2013 (Sheldrick, 2013)'
_computing_molecular_graphics    'Bruker SHELXTL'
_computing_publication_material  'Bruker SHELXTL'

_refine_special_details          
; 
 Refined as a 2-component inversion twin. 
;
_refine_ls_structure_factor_coef Fsqd
_refine_ls_matrix_type           full
_refine_ls_weighting_scheme      calc
_refine_ls_weighting_details     
'w=1/[\s^2^(Fo^2^)+(0.0931P)^2^] where P=(Fo^2^+2Fc^2^)/3'
_atom_sites_solution_primary     ?
_atom_sites_solution_secondary   ?
_atom_sites_solution_hydrogens   mixed
_refine_ls_hydrogen_treatment    mixed
_refine_ls_extinction_method     none
_refine_ls_extinction_coef       .
_refine_ls_abs_structure_details 
; 
 Refined as an inversion twin. 
;
_refine_ls_abs_structure_Flack   0.06(4)
_chemical_absolute_configuration ad
_refine_ls_number_reflns         5151
_refine_ls_number_parameters     321
_refine_ls_number_restraints     4
_refine_ls_R_factor_all          0.1161
_refine_ls_R_factor_gt           0.0721
_refine_ls_wR_factor_ref         0.1974
_refine_ls_wR_factor_gt          0.1713
_refine_ls_goodness_of_fit_ref   1.030
_refine_ls_restrained_S_all      1.030
_refine_ls_shift/su_max          0.000
_refine_ls_shift/su_mean         0.000

loop_
_atom_site_label
_atom_site_type_symbol
_atom_site_fract_x
_atom_site_fract_y
_atom_site_fract_z
_atom_site_U_iso_or_equiv
_atom_site_adp_type
_atom_site_occupancy
_atom_site_site_symmetry_order
_atom_site_calc_flag
_atom_site_refinement_flags_posn
_atom_site_refinement_flags_adp
_atom_site_refinement_flags_occupancy
_atom_site_disorder_assembly
_atom_site_disorder_group
Zn1 Zn 0.73070(17) 0.32798(17) 0.61545(11) 0.0300(5) Uani 1 1 d D . . . .
Zn2 Zn 0.75205(17) 0.70828(16) 0.62839(12) 0.0313(5) Uani 1 1 d . . . . .
Cl1 Cl 0.9353(4) 0.6361(5) 0.5574(3) 0.0377(10) Uani 1 1 d . . . . .
Cl2 Cl 0.6217(4) 0.7787(4) 0.5056(3) 0.0362(9) Uani 1 1 d . . . . .
Cl3 Cl 0.7650(5) 0.8909(5) 0.7275(3) 0.0500(12) Uani 1 1 d . . . . .
O1 O 1.1929(12) 0.3347(13) 0.6651(8) 0.046(3) Uani 1 1 d . . . . .
H1 H 1.2136 0.3327 0.6123 0.068 Uiso 1 1 calc R U . . .
O2 O 0.6897(10) 0.5240(13) 0.6743(6) 0.033(2) Uani 1 1 d . . . . .
O3 O 0.7254(13) 0.1129(11) 0.5324(7) 0.039(3) Uani 1 1 d D . . . .
H3 H 0.732(17) 0.018(2) 0.541(3) 0.059 Uiso 1 1 d D U . . .
N1 N 0.9271(13) 0.2892(13) 0.6251(8) 0.031(3) Uani 1 1 d . . . . .
H1A H 0.9490 0.2277 0.5740 0.037 Uiso 1 1 calc R U . . .
H1B H 0.9701 0.3849 0.6168 0.037 Uiso 1 1 calc R U . . .
N2 N 0.6022(14) 0.2447(13) 0.7080(8) 0.035(3) Uani 1 1 d . . . . .
H2A H 0.5141 0.2355 0.6821 0.042 Uiso 1 1 calc R U . . .
H2B H 0.6310 0.1475 0.7298 0.042 Uiso 1 1 calc R U . . .
N3 N 0.6873(12) 0.3921(14) 0.4865(8) 0.030(3) Uani 1 1 d . . . . .
H3A H 0.5927 0.3884 0.4764 0.036 Uiso 1 1 calc R U . . .
H3B H 0.7154 0.4949 0.4783 0.036 Uiso 1 1 calc R U . . .
C1 C 0.9639(15) 0.4582(18) 0.7918(11) 0.035(4) Uani 1 1 d . . . . .
H1C H 0.9796 0.5136 0.7404 0.042 Uiso 1 1 calc R U . . .
C2 C 0.9398(15) 0.529(2) 0.8704(10) 0.040(4) Uani 1 1 d . . . . .
H2 H 0.9413 0.6332 0.8727 0.048 Uiso 1 1 calc R U . . .
C3 C 0.9134(18) 0.450(2) 0.9455(11) 0.046(4) Uani 1 1 d . . . . .
H3C H 0.8946 0.4997 0.9983 0.055 Uiso 1 1 calc R U . . .
C4 C 0.9144(18) 0.299(2) 0.9440(11) 0.046(5) Uani 1 1 d . . . . .
H4 H 0.8999 0.2446 0.9960 0.055 Uiso 1 1 calc R U . . .
C5 C 0.9374(15) 0.2251(19) 0.8640(10) 0.035(4) Uani 1 1 d . . . . .
H5 H 0.9338 0.1210 0.8621 0.042 Uiso 1 1 calc R U . . .
C6 C 0.9651(13) 0.3024(17) 0.7885(9) 0.026(3) Uani 1 1 d . . . . .
C7 C 0.9907(15) 0.2191(18) 0.7044(9) 0.031(3) Uani 1 1 d . . . . .
H7 H 0.9510 0.1198 0.7108 0.038 Uiso 1 1 calc R U . . .
C8 C 1.1324(16) 0.195(2) 0.6882(11) 0.041(4) Uani 1 1 d . . . . .
H8A H 1.1753 0.1545 0.7416 0.049 Uiso 1 1 calc R U . . .
H8B H 1.1424 0.1239 0.6399 0.049 Uiso 1 1 calc R U . . .
C9 C 0.3812(17) 0.381(2) 0.8478(12) 0.049(5) Uani 1 1 d . . . . .
H9 H 0.3553 0.4386 0.7986 0.059 Uiso 1 1 calc R U . . .
C10 C 0.2918(19) 0.354(3) 0.9144(14) 0.077(8) Uani 1 1 d . . . . .
H10 H 0.2064 0.3905 0.9089 0.093 Uiso 1 1 calc R U . . .
C11 C 0.329(2) 0.273(3) 0.9882(14) 0.063(6) Uani 1 1 d . . . . .
H11 H 0.2714 0.2590 1.0348 0.075 Uiso 1 1 calc R U . . .
C12 C 0.454(2) 0.211(3) 0.9928(12) 0.068(6) Uani 1 1 d . . . . .
H12 H 0.4785 0.1491 1.0408 0.082 Uiso 1 1 calc R U . . .
C13 C 0.5435(19) 0.239(2) 0.9266(11) 0.049(5) Uani 1 1 d . . . . .
H13 H 0.6285 0.2009 0.9322 0.059 Uiso 1 1 calc R U . . .
C14 C 0.5095(14) 0.324(2) 0.8526(10) 0.035(3) Uani 1 1 d . . . . .
C15 C 0.6060(16) 0.3571(15) 0.7811(10) 0.030(3) Uani 1 1 d . . . . .
H15 H 0.6939 0.3506 0.8095 0.036 Uiso 1 1 calc R U . . .
C16 C 0.5958(16) 0.507(2) 0.7407(10) 0.037(4) Uani 1 1 d . . . . .
H16A H 0.5082 0.5212 0.7147 0.045 Uiso 1 1 calc R U . . .
H16B H 0.6099 0.5828 0.7867 0.045 Uiso 1 1 calc R U . . .
C17 C 0.8338(17) 0.323(2) 0.2694(11) 0.042(4) Uani 1 1 d . . . . .
H17 H 0.9156 0.2936 0.2925 0.051 Uiso 1 1 calc R U . . .
C18 C 0.8194(19) 0.357(2) 0.1788(11) 0.054(5) Uani 1 1 d . . . . .
H18 H 0.8910 0.3555 0.1412 0.065 Uiso 1 1 calc R U . . .
C19 C 0.692(2) 0.395(2) 0.1462(11) 0.052(5) Uani 1 1 d . . . . .
H19 H 0.6787 0.4165 0.0858 0.063 Uiso 1 1 calc R U . . .
C20 C 0.593(2) 0.400(2) 0.2006(13) 0.052(5) Uani 1 1 d . . . . .
H20 H 0.5098 0.4230 0.1772 0.063 Uiso 1 1 calc R U . . .
C21 C 0.6074(18) 0.3719(19) 0.2910(10) 0.038(4) Uani 1 1 d . . . . .
H21 H 0.5350 0.3795 0.3277 0.046 Uiso 1 1 calc R U . . .
C22 C 0.7263(14) 0.3335(17) 0.3263(9) 0.030(3) Uani 1 1 d . . . . .
C23 C 0.7484(16) 0.3008(18) 0.4224(9) 0.033(4) Uani 1 1 d . . . . .
H23 H 0.8435 0.3071 0.4344 0.040 Uiso 1 1 calc R U . . .
C24 C 0.7078(16) 0.1384(16) 0.4399(10) 0.030(4) Uani 1 1 d D . . . .
H24A H 0.6165 0.1229 0.4218 0.036 Uiso 1 1 calc R U . . .
H24B H 0.7621 0.0703 0.4062 0.036 Uiso 1 1 calc R U . . .

loop_
_atom_site_aniso_label
_atom_site_aniso_U_11
_atom_site_aniso_U_22
_atom_site_aniso_U_33
_atom_site_aniso_U_23
_atom_site_aniso_U_13
_atom_site_aniso_U_12
Zn1 0.0354(10) 0.0295(10) 0.0252(9) 0.0015(8) 0.0015(7) 0.0032(9)
Zn2 0.0347(10) 0.0230(9) 0.0363(11) 0.0024(8) 0.0013(8) -0.0039(9)
Cl1 0.029(2) 0.043(2) 0.041(2) 0.0071(18) 0.0039(18) -0.0019(18)
Cl2 0.034(2) 0.034(2) 0.039(2) 0.0054(17) -0.0006(17) 0.0030(16)
Cl3 0.062(3) 0.032(2) 0.056(3) -0.011(2) 0.002(2) -0.008(2)
O1 0.050(7) 0.043(7) 0.044(7) 0.012(6) 0.005(6) -0.006(7)
O2 0.044(6) 0.023(5) 0.034(6) 0.003(6) 0.018(5) 0.000(6)
O3 0.067(9) 0.023(6) 0.028(7) 0.002(5) -0.006(6) -0.005(6)
N1 0.039(7) 0.028(7) 0.026(7) -0.003(5) 0.003(6) 0.002(6)
N2 0.046(8) 0.022(7) 0.037(8) -0.002(5) 0.005(6) -0.009(6)
N3 0.022(7) 0.036(7) 0.033(8) -0.003(6) 0.000(5) -0.011(6)
C1 0.033(9) 0.035(8) 0.037(10) -0.002(7) 0.007(7) -0.006(7)
C2 0.045(10) 0.030(8) 0.045(10) -0.012(9) 0.004(8) -0.008(9)
C3 0.054(12) 0.057(11) 0.028(10) -0.011(8) 0.006(8) 0.001(10)
C4 0.061(12) 0.049(12) 0.028(9) 0.010(8) 0.009(8) 0.009(10)
C5 0.042(9) 0.033(9) 0.030(8) 0.008(7) 0.002(7) -0.001(8)
C6 0.023(7) 0.035(9) 0.020(7) -0.001(6) -0.006(6) 0.000(7)
C7 0.041(9) 0.022(7) 0.031(8) -0.001(7) -0.009(7) -0.001(8)
C8 0.042(10) 0.039(10) 0.041(10) 0.005(8) 0.003(8) 0.013(9)
C9 0.038(10) 0.067(13) 0.042(11) 0.011(9) -0.001(8) -0.005(9)
C10 0.031(10) 0.14(2) 0.063(14) -0.004(16) 0.014(10) -0.010(14)
C11 0.054(13) 0.093(17) 0.042(12) -0.002(11) 0.014(10) -0.028(12)
C12 0.098(18) 0.077(14) 0.030(10) 0.018(11) 0.005(11) -0.019(15)
C13 0.047(11) 0.064(14) 0.035(10) 0.012(9) 0.000(8) 0.005(9)
C14 0.029(8) 0.038(8) 0.037(9) -0.002(8) -0.002(7) -0.009(8)
C15 0.038(9) 0.022(8) 0.031(8) -0.007(6) 0.002(7) -0.003(7)
C16 0.044(10) 0.026(8) 0.041(9) -0.005(8) 0.004(7) 0.013(8)
C17 0.045(10) 0.041(9) 0.041(9) 0.001(9) 0.006(8) 0.010(10)
C18 0.055(11) 0.078(15) 0.029(9) -0.010(10) 0.000(8) 0.016(11)
C19 0.091(16) 0.050(11) 0.016(9) -0.001(8) 0.006(9) 0.024(11)
C20 0.053(12) 0.051(12) 0.052(13) 0.006(10) -0.015(10) -0.012(10)
C21 0.050(10) 0.045(10) 0.020(8) 0.000(7) -0.001(7) 0.001(8)
C22 0.034(8) 0.026(7) 0.031(8) -0.005(7) 0.003(6) 0.005(8)
C23 0.042(9) 0.043(10) 0.014(7) 0.007(7) -0.005(6) -0.012(8)
C24 0.039(10) 0.025(8) 0.026(9) 0.000(6) 0.006(7) 0.003(7)

_geom_special_details            
; 
 All esds (except the esd in the dihedral angle between two l.s. planes) 
 are estimated using the full covariance matrix.  The cell esds are taken 
 into account individually in the estimation of esds in distances, angles 
 and torsion angles; correlations between esds in cell parameters are only 
 used when they are defined by crystal symmetry.  An approximate (isotropic) 
 treatment of cell esds is used for estimating esds involving l.s. planes. 
;

loop_
_geom_bond_atom_site_label_1
_geom_bond_atom_site_label_2
_geom_bond_distance
_geom_bond_site_symmetry_2
_geom_bond_publ_flag
Zn1 O2 2.028(11) . ?
Zn1 N1 2.047(13) . ?
Zn1 N3 2.068(13) . ?
Zn1 N2 2.085(12) . ?
Zn1 O3 2.310(10) . ?
Zn2 O2 1.918(11) . ?
Zn2 Cl3 2.227(5) . ?
Zn2 Cl1 2.283(4) . ?
Zn2 Cl2 2.345(4) . ?
O1 C8 1.45(2) . ?
O1 H1 0.8300 . ?
O2 C16 1.417(16) . ?
O3 C24 1.422(18) . ?
O3 H3 0.866(13) . ?
N1 C7 1.491(19) . ?
N1 H1A 0.9800 . ?
N1 H1B 0.9800 . ?
N2 C15 1.499(17) . ?
N2 H2A 0.9800 . ?
N2 H2B 0.9800 . ?
N3 C23 1.427(19) . ?
N3 H3A 0.9800 . ?
N3 H3B 0.9800 . ?
C1 C2 1.38(2) . ?
C1 C6 1.41(2) . ?
C1 H1C 0.9400 . ?
C2 C3 1.37(2) . ?
C2 H2 0.9400 . ?
C3 C4 1.36(3) . ?
C3 H3C 0.9400 . ?
C4 C5 1.40(2) . ?
C4 H4 0.9400 . ?
C5 C6 1.37(2) . ?
C5 H5 0.9400 . ?
C6 C7 1.50(2) . ?
C7 C8 1.50(2) . ?
C7 H7 0.9900 . ?
C8 H8A 0.9800 . ?
C8 H8B 0.9800 . ?
C9 C10 1.40(3) . ?
C9 C14 1.41(2) . ?
C9 H9 0.9400 . ?
C10 C11 1.38(3) . ?
C10 H10 0.9400 . ?
C11 C12 1.40(3) . ?
C11 H11 0.9400 . ?
C12 C13 1.40(3) . ?
C12 H12 0.9400 . ?
C13 C14 1.39(2) . ?
C13 H13 0.9400 . ?
C14 C15 1.51(2) . ?
C15 C16 1.49(2) . ?
C15 H15 0.9900 . ?
C16 H16A 0.9800 . ?
C16 H16B 0.9800 . ?
C17 C18 1.40(2) . ?
C17 C22 1.42(2) . ?
C17 H17 0.9400 . ?
C18 C19 1.42(3) . ?
C18 H18 0.9400 . ?
C19 C20 1.32(3) . ?
C19 H19 0.9400 . ?
C20 C21 1.39(2) . ?
C20 H20 0.9400 . ?
C21 C22 1.36(2) . ?
C21 H21 0.9400 . ?
C22 C23 1.49(2) . ?
C23 C24 1.55(2) . ?
C23 H23 0.9900 . ?
C24 H24A 0.9800 . ?
C24 H24B 0.9800 . ?

loop_
_geom_angle_atom_site_label_1
_geom_angle_atom_site_label_2
_geom_angle_atom_site_label_3
_geom_angle
_geom_angle_site_symmetry_1
_geom_angle_site_symmetry_3
_geom_angle_publ_flag
O2 Zn1 N1 109.5(5) . . ?
O2 Zn1 N3 97.2(5) . . ?
N1 Zn1 N3 107.6(5) . . ?
O2 Zn1 N2 83.1(4) . . ?
N1 Zn1 N2 122.0(5) . . ?
N3 Zn1 N2 127.3(5) . . ?
O2 Zn1 O3 165.5(5) . . ?
N1 Zn1 O3 84.5(5) . . ?
N3 Zn1 O3 73.9(5) . . ?
N2 Zn1 O3 93.1(4) . . ?
O2 Zn2 Cl3 114.5(3) . . ?
O2 Zn2 Cl1 102.0(3) . . ?
Cl3 Zn2 Cl1 119.37(19) . . ?
O2 Zn2 Cl2 109.3(4) . . ?
Cl3 Zn2 Cl2 110.68(18) . . ?
Cl1 Zn2 Cl2 99.61(16) . . ?
C8 O1 H1 109.5 . . ?
C16 O2 Zn2 126.0(10) . . ?
C16 O2 Zn1 111.7(10) . . ?
Zn2 O2 Zn1 121.6(4) . . ?
C24 O3 Zn1 113.4(8) . . ?
C24 O3 H3 109(3) . . ?
Zn1 O3 H3 138(3) . . ?
C7 N1 Zn1 122.7(9) . . ?
C7 N1 H1A 106.7 . . ?
Zn1 N1 H1A 106.7 . . ?
C7 N1 H1B 106.7 . . ?
Zn1 N1 H1B 106.7 . . ?
H1A N1 H1B 106.6 . . ?
C15 N2 Zn1 104.1(8) . . ?
C15 N2 H2A 110.9 . . ?
Zn1 N2 H2A 110.9 . . ?
C15 N2 H2B 110.9 . . ?
Zn1 N2 H2B 110.9 . . ?
H2A N2 H2B 108.9 . . ?
C23 N3 Zn1 112.8(10) . . ?
C23 N3 H3A 109.0 . . ?
Zn1 N3 H3A 109.0 . . ?
C23 N3 H3B 109.0 . . ?
Zn1 N3 H3B 109.0 . . ?
H3A N3 H3B 107.8 . . ?
C2 C1 C6 119.8(16) . . ?
C2 C1 H1C 120.1 . . ?
C6 C1 H1C 120.1 . . ?
C3 C2 C1 120.8(18) . . ?
C3 C2 H2 119.6 . . ?
C1 C2 H2 119.6 . . ?
C4 C3 C2 120.4(17) . . ?
C4 C3 H3C 119.8 . . ?
C2 C3 H3C 119.8 . . ?
C3 C4 C5 119.3(16) . . ?
C3 C4 H4 120.3 . . ?
C5 C4 H4 120.3 . . ?
C6 C5 C4 121.1(17) . . ?
C6 C5 H5 119.5 . . ?
C4 C5 H5 119.5 . . ?
C5 C6 C1 118.5(15) . . ?
C5 C6 C7 119.4(15) . . ?
C1 C6 C7 122.1(14) . . ?
N1 C7 C8 109.7(13) . . ?
N1 C7 C6 112.6(13) . . ?
C8 C7 C6 113.7(13) . . ?
N1 C7 H7 106.8 . . ?
C8 C7 H7 106.8 . . ?
C6 C7 H7 106.8 . . ?
O1 C8 C7 109.8(14) . . ?
O1 C8 H8A 109.7 . . ?
C7 C8 H8A 109.7 . . ?
O1 C8 H8B 109.7 . . ?
C7 C8 H8B 109.7 . . ?
H8A C8 H8B 108.2 . . ?
C10 C9 C14 121.7(18) . . ?
C10 C9 H9 119.2 . . ?
C14 C9 H9 119.2 . . ?
C11 C10 C9 120(2) . . ?
C11 C10 H10 120.0 . . ?
C9 C10 H10 120.0 . . ?
C10 C11 C12 119.2(18) . . ?
C10 C11 H11 120.4 . . ?
C12 C11 H11 120.4 . . ?
C13 C12 C11 120.4(19) . . ?
C13 C12 H12 119.8 . . ?
C11 C12 H12 119.8 . . ?
C14 C13 C12 121.4(18) . . ?
C14 C13 H13 119.3 . . ?
C12 C13 H13 119.3 . . ?
C13 C14 C9 117.1(15) . . ?
C13 C14 C15 121.8(15) . . ?
C9 C14 C15 121.1(15) . . ?
C16 C15 N2 108.3(12) . . ?
C16 C15 C14 115.7(13) . . ?
N2 C15 C14 112.6(12) . . ?
C16 C15 H15 106.6 . . ?
N2 C15 H15 106.6 . . ?
C14 C15 H15 106.6 . . ?
O2 C16 C15 110.2(13) . . ?
O2 C16 H16A 109.6 . . ?
C15 C16 H16A 109.6 . . ?
O2 C16 H16B 109.6 . . ?
C15 C16 H16B 109.6 . . ?
H16A C16 H16B 108.1 . . ?
C18 C17 C22 120.7(16) . . ?
C18 C17 H17 119.6 . . ?
C22 C17 H17 119.6 . . ?
C17 C18 C19 117.5(16) . . ?
C17 C18 H18 121.3 . . ?
C19 C18 H18 121.3 . . ?
C20 C19 C18 120.4(17) . . ?
C20 C19 H19 119.8 . . ?
C18 C19 H19 119.8 . . ?
C19 C20 C21 122.6(19) . . ?
C19 C20 H20 118.7 . . ?
C21 C20 H20 118.7 . . ?
C22 C21 C20 120.0(16) . . ?
C22 C21 H21 120.0 . . ?
C20 C21 H21 120.0 . . ?
C21 C22 C17 118.8(14) . . ?
C21 C22 C23 122.9(14) . . ?
C17 C22 C23 118.3(14) . . ?
N3 C23 C22 119.1(14) . . ?
N3 C23 C24 107.8(12) . . ?
C22 C23 C24 108.5(13) . . ?
N3 C23 H23 106.9 . . ?
C22 C23 H23 106.9 . . ?
C24 C23 H23 106.9 . . ?
O3 C24 C23 107.0(12) . . ?
O3 C24 H24A 110.3 . . ?
C23 C24 H24A 110.3 . . ?
O3 C24 H24B 110.3 . . ?
C23 C24 H24B 110.3 . . ?
H24A C24 H24B 108.6 . . ?

loop_
_geom_torsion_atom_site_label_1
_geom_torsion_atom_site_label_2
_geom_torsion_atom_site_label_3
_geom_torsion_atom_site_label_4
_geom_torsion
_geom_torsion_site_symmetry_1
_geom_torsion_site_symmetry_2
_geom_torsion_site_symmetry_3
_geom_torsion_site_symmetry_4
_geom_torsion_publ_flag
C6 C1 C2 C3 -2(3) . . . . ?
C1 C2 C3 C4 2(3) . . . . ?
C2 C3 C4 C5 -3(3) . . . . ?
C3 C4 C5 C6 3(3) . . . . ?
C4 C5 C6 C1 -3(2) . . . . ?
C4 C5 C6 C7 179.3(15) . . . . ?
C2 C1 C6 C5 2(2) . . . . ?
C2 C1 C6 C7 179.9(14) . . . . ?
Zn1 N1 C7 C8 175.6(11) . . . . ?
Zn1 N1 C7 C6 -56.8(16) . . . . ?
C5 C6 C7 N1 138.1(14) . . . . ?
C1 C6 C7 N1 -39.5(19) . . . . ?
C5 C6 C7 C8 -96.3(18) . . . . ?
C1 C6 C7 C8 86.0(19) . . . . ?
N1 C7 C8 O1 56.1(17) . . . . ?
C6 C7 C8 O1 -70.9(17) . . . . ?
C14 C9 C10 C11 2(4) . . . . ?
C9 C10 C11 C12 -4(4) . . . . ?
C10 C11 C12 C13 5(3) . . . . ?
C11 C12 C13 C14 -3(3) . . . . ?
C12 C13 C14 C9 1(3) . . . . ?
C12 C13 C14 C15 179.2(18) . . . . ?
C10 C9 C14 C13 0(3) . . . . ?
C10 C9 C14 C15 -178.5(18) . . . . ?
Zn1 N2 C15 C16 46.0(14) . . . . ?
Zn1 N2 C15 C14 175.1(10) . . . . ?
C13 C14 C15 C16 -143.2(17) . . . . ?
C9 C14 C15 C16 35(2) . . . . ?
C13 C14 C15 N2 91.5(19) . . . . ?
C9 C14 C15 N2 -90.3(19) . . . . ?
Zn2 O2 C16 C15 -160.0(10) . . . . ?
Zn1 O2 C16 C15 30.0(16) . . . . ?
N2 C15 C16 O2 -51.7(17) . . . . ?
C14 C15 C16 O2 -179.2(13) . . . . ?
C22 C17 C18 C19 -3(3) . . . . ?
C17 C18 C19 C20 1(3) . . . . ?
C18 C19 C20 C21 1(3) . . . . ?
C19 C20 C21 C22 -2(3) . . . . ?
C20 C21 C22 C17 0(3) . . . . ?
C20 C21 C22 C23 -179.5(15) . . . . ?
C18 C17 C22 C21 2(3) . . . . ?
C18 C17 C22 C23 -178.0(17) . . . . ?
Zn1 N3 C23 C22 -180.0(11) . . . . ?
Zn1 N3 C23 C24 55.9(15) . . . . ?
C21 C22 C23 N3 -41(2) . . . . ?
C17 C22 C23 N3 138.8(16) . . . . ?
C21 C22 C23 C24 82.3(19) . . . . ?
C17 C22 C23 C24 -97.4(18) . . . . ?
Zn1 O3 C24 C23 20.5(15) . . . . ?
N3 C23 C24 O3 -47.6(17) . . . . ?
C22 C23 C24 O3 -177.8(13) . . . . ?

loop_
_geom_hbond_atom_site_label_D
_geom_hbond_atom_site_label_H
_geom_hbond_atom_site_label_A
_geom_hbond_distance_DH
_geom_hbond_distance_HA
_geom_hbond_distance_DA
_geom_hbond_angle_DHA
_geom_hbond_site_symmetry_A
C24 H24B O1 0.98 2.43 3.338(18) 153.4 2_746
C23 H23 Cl1 0.99 2.75 3.576(17) 141.9 2_746
C7 H7 Cl3 0.99 2.83 3.782(16) 161.8 1_545
N3 H3B Cl2 0.98 2.77 3.567(13) 138.8 .
N3 H3B Cl1 0.98 2.83 3.512(13) 127.4 .
N3 H3A Cl2 0.98 2.43 3.338(12) 153.1 2_646
N2 H2B Cl3 0.98 2.69 3.613(13) 156.2 1_545
N1 H1B Cl1 0.98 2.46 3.295(13) 142.8 .
N1 H1A Cl1 0.98 2.48 3.418(12) 160.4 2_746
O3 H3 Cl2 0.866(13) 2.49(9) 3.221(11) 142(12) 1_545
O1 H1 Cl2 0.83 2.53 3.281(12) 150.5 2_746
O1 H1 Cl2 0.83 2.53 3.281(12) 150.5 2_746
O3 H3 Cl2 0.866(13) 2.49(9) 3.221(11) 142(12) 1_545
N1 H1A Cl1 0.98 2.48 3.418(12) 160.4 2_746
N1 H1B Cl1 0.98 2.46 3.295(13) 142.8 .
N2 H2B Cl3 0.98 2.69 3.613(13) 156.2 1_545
N3 H3A Cl2 0.98 2.43 3.338(12) 153.1 2_646
N3 H3B Cl1 0.98 2.83 3.512(13) 127.4 .
N3 H3B Cl2 0.98 2.77 3.567(13) 138.8 .
C7 H7 Cl3 0.99 2.83 3.782(16) 161.8 1_545
C23 H23 Cl1 0.99 2.75 3.576(17) 141.9 2_746
C24 H24B O1 0.98 2.43 3.338(18) 153.4 2_746

_refine_diff_density_max         1.087
_refine_diff_density_min         -0.738
_refine_diff_density_rms         0.154

_shelxl_version_number           2013-4

_shelx_res_file                  
; 
TITL mo_dd21096_0m_a.res in P2(1) 
CELL 0.71073 10.2642 9.025 15.0894 90 91.457 90 
ZERR 2 0.0032 0.0025 0.0055 0 0.011 0 
LATT -1 
SYMM -X,0.5+Y,-Z 
SFAC C  H  Cl N  O  Zn 
UNIT 48 64 6 6 6 4 
OMIT -2 -4 1 
OMIT -4 0 1 
OMIT -2 4 1 
OMIT -3 5 2 
OMIT 6 1 0 
OMIT  -3.00  51.00 
L.S. 9 
ACTA 
BOND $H 
FMAP 2 
PLAN 20 
LIST 4 
HTAB C24 O1_$1 
HTAB C23 Cl1_$1 
HTAB C7 Cl3_$2 
HTAB N3 Cl2 
HTAB N3 Cl1 
HTAB N3 Cl2_$3 
HTAB N2 Cl3_$2 
HTAB N1 Cl1 
HTAB N1 Cl1_$1 
HTAB O3 Cl2_$2 
HTAB O1 Cl2_$1 
DFIX 0.86 0.01 O3 H3 
DANG 1.898306 0.02 C24 H3 
DANG 3.033392 0.02 Zn1 H3 
size 0.12 0.10 0.05 
wpdb -1 
mpla c17 > c22 
mpla c9 > c14 
mpla c1 > c6 
htab 
conf 
TWIN -1 0 0 0 -1 0 0 0 -1 2 
EQIV $1 -x+2, y-1/2, -z+1 
HTAB O1 Cl2_$1 
EQIV $2 x, y-1, z 
HTAB O3 Cl2_$2 
HTAB N1 Cl1_$1 
HTAB N1 Cl1 
HTAB N2 Cl3_$2 
EQIV $3 -x+1, y-1/2, -z+1 
HTAB N3 Cl2_$3 
HTAB N3 Cl1 
HTAB N3 Cl2 
HTAB C7 Cl3_$2 
HTAB C23 Cl1_$1 
HTAB C24 O1_$1 
TEMP -60.16 
WGHT    0.093100 
BASF   0.05666 
FVAR       0.13607 
ZN1   6    0.730695    0.327981    0.615446    11.00000    0.03541    0.02948 = 
         0.02524    0.00147    0.00153    0.00322 
ZN2   6    0.752048    0.708278    0.628395    11.00000    0.03469    0.02296 = 
         0.03630    0.00242    0.00131   -0.00386 
CL1   3    0.935321    0.636115    0.557380    11.00000    0.02864    0.04341 = 
         0.04109    0.00708    0.00395   -0.00189 
CL2   3    0.621666    0.778677    0.505615    11.00000    0.03449    0.03446 = 
         0.03948    0.00544   -0.00063    0.00296 
CL3   3    0.764973    0.890877    0.727524    11.00000    0.06191    0.03159 = 
         0.05640   -0.01098    0.00242   -0.00831 
O1    5    1.192931    0.334681    0.665138    11.00000    0.05008    0.04302 = 
         0.04386    0.01186    0.00521   -0.00573 
AFIX 147 
H1    2    1.213637    0.332659    0.612337    11.00000   -1.50000 
AFIX   0 
O2    5    0.689688    0.523987    0.674271    11.00000    0.04381    0.02296 = 
         0.03404    0.00289    0.01849   -0.00018 
O3    5    0.725441    0.112903    0.532399    11.00000    0.06723    0.02304 = 
         0.02774    0.00169   -0.00550   -0.00508 
H3    2    0.732185    0.018326    0.541238    11.00000   -1.50000 
N1    4    0.927065    0.289200    0.625057    11.00000    0.03915    0.02804 = 
         0.02647   -0.00281    0.00257    0.00184 
AFIX  23 
H1A   2    0.949016    0.227747    0.574014    11.00000   -1.20000 
H1B   2    0.970131    0.384941    0.616784    11.00000   -1.20000 
AFIX   0 
N2    4    0.602241    0.244743    0.707990    11.00000    0.04605    0.02213 = 
         0.03715   -0.00166    0.00479   -0.00886 
AFIX  23 
H2A   2    0.514063    0.235546    0.682125    11.00000   -1.20000 
H2B   2    0.630978    0.147487    0.729759    11.00000   -1.20000 
AFIX   0 
N3    4    0.687319    0.392065    0.486472    11.00000    0.02183    0.03554 = 
         0.03276   -0.00307   -0.00031   -0.01147 
AFIX  23 
H3A   2    0.592683    0.388379    0.476360    11.00000   -1.20000 
H3B   2    0.715351    0.494863    0.478331    11.00000   -1.20000 
AFIX   0 
C1    1    0.963928    0.458171    0.791768    11.00000    0.03299    0.03453 = 
         0.03722   -0.00173    0.00741   -0.00574 
AFIX  43 
H1C   2    0.979615    0.513629    0.740400    11.00000   -1.20000 
AFIX   0 
C2    1    0.939754    0.529097    0.870355    11.00000    0.04450    0.03026 = 
         0.04520   -0.01189    0.00446   -0.00767 
AFIX  43 
H2    2    0.941266    0.633167    0.872679    11.00000   -1.20000 
AFIX   0 
C3    1    0.913406    0.449610    0.945544    11.00000    0.05398    0.05660 = 
         0.02815   -0.01124    0.00649    0.00129 
AFIX  43 
H3C   2    0.894567    0.499705    0.998312    11.00000   -1.20000 
AFIX   0 
C4    1    0.914441    0.298789    0.944023    11.00000    0.06118    0.04861 = 
         0.02825    0.00981    0.00880    0.00902 
AFIX  43 
H4    2    0.899917    0.244562    0.996033    11.00000   -1.20000 
AFIX   0 
C5    1    0.937415    0.225061    0.864004    11.00000    0.04179    0.03272 = 
         0.03013    0.00764    0.00157   -0.00107 
AFIX  43 
H5    2    0.933766    0.121033    0.862125    11.00000   -1.20000 
AFIX   0 
C6    1    0.965104    0.302370    0.788509    11.00000    0.02285    0.03533 = 
         0.02008   -0.00067   -0.00564   -0.00006 
C7    1    0.990688    0.219114    0.704448    11.00000    0.04130    0.02175 = 
         0.03089   -0.00134   -0.00943   -0.00119 
AFIX  13 
H7    2    0.951016    0.119821    0.710825    11.00000   -1.20000 
AFIX   0 
C8    1    1.132403    0.195223    0.688230    11.00000    0.04162    0.03934 = 
         0.04118    0.00487    0.00306    0.01296 
AFIX  23 
H8A   2    1.175254    0.154478    0.741650    11.00000   -1.20000 
H8B   2    1.142443    0.123925    0.639897    11.00000   -1.20000 
AFIX   0 
C9    1    0.381228    0.380820    0.847771    11.00000    0.03824    0.06744 = 
         0.04202    0.01125   -0.00133   -0.00502 
AFIX  43 
H9    2    0.355329    0.438625    0.798587    11.00000   -1.20000 
AFIX   0 
C10   1    0.291792    0.353556    0.914435    11.00000    0.03087    0.13822 = 
         0.06306   -0.00381    0.01378   -0.00955 
AFIX  43 
H10   2    0.206352    0.390509    0.908875    11.00000   -1.20000 
AFIX   0 
C11   1    0.329192    0.272512    0.988168    11.00000    0.05380    0.09283 = 
         0.04195   -0.00185    0.01421   -0.02836 
AFIX  43 
H11   2    0.271422    0.258962    1.034832    11.00000   -1.20000 
AFIX   0 
C12   1    0.454396    0.210501    0.992781    11.00000    0.09750    0.07656 = 
         0.03004    0.01821    0.00495   -0.01871 
AFIX  43 
H12   2    0.478500    0.149085    1.040766    11.00000   -1.20000 
AFIX   0 
C13   1    0.543547    0.239358    0.926570    11.00000    0.04695    0.06436 = 
         0.03495    0.01239    0.00033    0.00457 
AFIX  43 
H13   2    0.628460    0.200900    0.932236    11.00000   -1.20000 
AFIX   0 
C14   1    0.509532    0.323595    0.852561    11.00000    0.02921    0.03807 = 
         0.03698   -0.00190   -0.00150   -0.00920 
C15   1    0.606048    0.357097    0.781138    11.00000    0.03768    0.02194 = 
         0.03056   -0.00749    0.00203   -0.00314 
AFIX  13 
H15   2    0.693872    0.350611    0.809544    11.00000   -1.20000 
AFIX   0 
C16   1    0.595789    0.507269    0.740731    11.00000    0.04442    0.02629 = 
         0.04084   -0.00549    0.00435    0.01338 
AFIX  23 
H16A  2    0.508218    0.521223    0.714674    11.00000   -1.20000 
H16B  2    0.609852    0.582784    0.786655    11.00000   -1.20000 
AFIX   0 
C17   1    0.833791    0.323366    0.269363    11.00000    0.04512    0.04143 = 
         0.04060    0.00061    0.00553    0.01008 
AFIX  43 
H17   2    0.915564    0.293560    0.292478    11.00000   -1.20000 
AFIX   0 
C18   1    0.819383    0.357402    0.178838    11.00000    0.05455    0.07814 = 
         0.02891   -0.01009    0.00025    0.01580 
AFIX  43 
H18   2    0.890951    0.355452    0.141205    11.00000   -1.20000 
AFIX   0 
C19   1    0.692335    0.394955    0.146233    11.00000    0.09111    0.05019 = 
         0.01635   -0.00074    0.00633    0.02417 
AFIX  43 
H19   2    0.678727    0.416466    0.085752    11.00000   -1.20000 
AFIX   0 
C20   1    0.593103    0.399777    0.200632    11.00000    0.05270    0.05060 = 
         0.05220    0.00602   -0.01464   -0.01180 
AFIX  43 
H20   2    0.509833    0.422965    0.177235    11.00000   -1.20000 
AFIX   0 
C21   1    0.607352    0.371876    0.290963    11.00000    0.05017    0.04474 = 
         0.02017    0.00046   -0.00121    0.00115 
AFIX  43 
H21   2    0.535040    0.379470    0.327687    11.00000   -1.20000 
AFIX   0 
C22   1    0.726270    0.333472    0.326330    11.00000    0.03385    0.02578 = 
         0.03080   -0.00497    0.00279    0.00451 
C23   1    0.748408    0.300841    0.422421    11.00000    0.04174    0.04316 = 
         0.01375    0.00667   -0.00512   -0.01230 
AFIX  13 
H23   2    0.843524    0.307133    0.434407    11.00000   -1.20000 
AFIX   0 
C24   1    0.707839    0.138399    0.439861    11.00000    0.03913    0.02519 = 
         0.02637   -0.00014    0.00606    0.00272 
AFIX  23 
H24A  2    0.616484    0.122899    0.421760    11.00000   -1.20000 
H24B  2    0.762097    0.070255    0.406223    11.00000   -1.20000 
AFIX   0 
HKLF 4 
  
REM  mo_dd21096_0m_a.res in P2(1) 
REM R1 =  0.0721 for    3512 Fo > 4sig(Fo)  and  0.1161 for all    5151 data 
REM    321 parameters refined using      4 restraints 
  
END 
  
WGHT      0.0932      0.0000 
  
REM Instructions for potential hydrogen bonds 
HTAB O1 Cl2_$1 
HTAB O3 Cl2_$2 
HTAB N1 Cl1_$1 
HTAB N1 Cl1 
HTAB N2 Cl3_$2 
HTAB N3 Cl2_$3 
HTAB N3 Cl1 
HTAB N3 Cl2 
HTAB C7 Cl3_$2 
HTAB C23 Cl1_$1 
HTAB C24 O1_$1 
  
REM Highest difference peak  1.087,  deepest hole -0.738,  1-sigma level  0.154 
Q1    1   0.7497  0.3253  0.5504  11.00000  0.05    1.09 
Q2    1   0.7685  0.7152  0.5584  11.00000  0.05    0.90 
Q3    1   0.7593  0.3273  0.7637  11.00000  0.05    0.86 
Q4    1   0.3985  0.2767  0.6474  11.00000  0.05    0.81 
Q5    1   0.7373  0.7085  0.4794  11.00000  0.05    0.73 
Q6    1   0.7234  0.3281  0.4724  11.00000  0.05    0.67 
Q7    1   0.5968  0.2587  0.6380  11.00000  0.05    0.64 
Q8    1   0.6978  0.0781  0.3743  11.00000  0.05    0.62 
Q9    1   0.7213  0.3302  0.6793  11.00000  0.05    0.61 
Q10   1   0.7749  0.7048  0.7693  11.00000  0.05    0.60 
Q11   1   0.7539  0.7109  0.6967  11.00000  0.05    0.58 
Q12   1   0.8828  0.4382  0.3256  11.00000  0.05    0.57 
Q13   1   0.9649  0.8406  0.5444  11.00000  0.05    0.57 
Q14   1   0.7838  0.3325  0.6985  11.00000  0.05    0.57 
Q15   1   0.6683  0.3300  0.0606  11.00000  0.05    0.55 
Q16   1   1.2677  0.2128  0.6367  11.00000  0.05    0.55 
Q17   1   0.6483  0.7963  0.6593  11.00000  0.05    0.52 
Q18   1   0.9636  0.3139  0.8777  11.00000  0.05    0.51 
Q19   1   0.8170  0.3594  0.9676  11.00000  0.05    0.51 
Q20   1   0.4206  0.3255  0.7828  11.00000  0.05    0.51 
;
_shelx_res_checksum              83342
####################################################################### 
# 
# This file contains crystal structure data downloaded from the 
# Cambridge Structural Database (CSD) hosted by the Cambridge 
# Crystallographic Data Centre (CCDC).
# 
# Full information about CCDC data access policies and citation 
# guidelines are available at http://www.ccdc.cam.ac.uk/access/V1 
# 
# Audit and citation data items may have been added by the CCDC. 
# Please retain this information to preserve the provenance of 
# this file and to allow appropriate attribution of the data. 
# 
#######################################################################

data_mo_dd21001_0m
_database_code_depnum_ccdc_archive 'CCDC 2158087'
loop_
_audit_author_name
_audit_author_address
'mei luo' 'hefei university of technology'
_audit_update_record             
;
2022-03-12 deposited with the CCDC.	2022-10-27 downloaded from the CCDC.
;

_audit_creation_method           SHELXL-2013
_chemical_name_systematic        
; 
 ? 
;
_chemical_name_common            ?
_chemical_melting_point          ?
_chemical_formula_moiety         ?
_chemical_formula_sum            'C36 H98 Co3 N6 O17.50'
_chemical_formula_weight         1071.99

loop_
_atom_type_symbol
_atom_type_description
_atom_type_scat_dispersion_real
_atom_type_scat_dispersion_imag
_atom_type_scat_source
C C 0.0033 0.0016 'International Tables Vol C Tables 4.2.6.8 and 6.1.1.4'
H H 0.0000 0.0000 'International Tables Vol C Tables 4.2.6.8 and 6.1.1.4'
Co Co 0.3494 0.9721 'International Tables Vol C Tables 4.2.6.8 and 6.1.1.4'
N N 0.0061 0.0033 'International Tables Vol C Tables 4.2.6.8 and 6.1.1.4'
O O 0.0106 0.0060 'International Tables Vol C Tables 4.2.6.8 and 6.1.1.4'

_space_group_crystal_system      monoclinic
_space_group_IT_number           5
_space_group_name_H-M_alt        'C 2'
_space_group_name_Hall           'C 2y'

_shelx_space_group_comment       
; 
The symmetry employed for this shelxl refinement is uniquely defined 
by the following loop, which should always be used as a source of 
symmetry information in preference to the above space-group names. 
They are only intended as comments. 
;

loop_
_space_group_symop_operation_xyz
'x, y, z'
'-x, y, -z'
'x+1/2, y+1/2, z'
'-x+1/2, y+1/2, -z'

_cell_length_a                   24.5160(11)
_cell_length_b                   13.4214(6)
_cell_length_c                   17.9973(6)
_cell_angle_alpha                90
_cell_angle_beta                 109.2870(10)
_cell_angle_gamma                90
_cell_volume                     5589.5(4)
_cell_formula_units_Z            4
_cell_measurement_temperature    293(2)
_cell_measurement_reflns_used    9897
_cell_measurement_theta_min      4.566
_cell_measurement_theta_max      52.448

_exptl_crystal_description       prismatic
_exptl_crystal_colour            red
_exptl_crystal_density_meas      ?
_exptl_crystal_density_method    ?
_exptl_crystal_density_diffrn    1.274
_exptl_crystal_F_000             2308
_exptl_transmission_factor_min   ?
_exptl_transmission_factor_max   ?
_exptl_crystal_size_max          0.160
_exptl_crystal_size_mid          0.120
_exptl_crystal_size_min          0.100
_exptl_absorpt_coefficient_mu    0.944
_shelx_estimated_absorpt_T_min   0.864
_shelx_estimated_absorpt_T_max   0.912
_exptl_absorpt_correction_type   multi-scan
_exptl_absorpt_correction_T_min  0.6534
_exptl_absorpt_correction_T_max  0.7456
_exptl_absorpt_process_details   sadabs

_exptl_special_details           
; 
 ? 
;

_diffrn_ambient_temperature      293(2)
_diffrn_radiation_wavelength     0.71073
_diffrn_radiation_type           MoK\a
_diffrn_source                   ?
_diffrn_measurement_device_type  'Bruker APEX-II CCD'
_diffrn_measurement_method       '\f and \w scans'
_diffrn_detector_area_resol_mean ?
_diffrn_reflns_number            41240
_diffrn_reflns_av_unetI/netI     0.0565
_diffrn_reflns_av_R_equivalents  0.0563
_diffrn_reflns_limit_h_min       -29
_diffrn_reflns_limit_h_max       29
_diffrn_reflns_limit_k_min       -16
_diffrn_reflns_limit_k_max       16
_diffrn_reflns_limit_l_min       -21
_diffrn_reflns_limit_l_max       21
_diffrn_reflns_theta_min         2.283
_diffrn_reflns_theta_max         25.498
_diffrn_reflns_theta_full        25.242
_diffrn_measured_fraction_theta_max 0.998
_diffrn_measured_fraction_theta_full 0.998
_diffrn_reflns_Laue_measured_fraction_max 0.998
_diffrn_reflns_Laue_measured_fraction_full 0.998
_diffrn_reflns_point_group_measured_fraction_max 0.999
_diffrn_reflns_point_group_measured_fraction_full 0.999
_reflns_number_total             10402
_reflns_number_gt                7493
_reflns_threshold_expression     'I > 2\s(I)'
_reflns_Friedel_coverage         0.913
_reflns_Friedel_fraction_max     0.999
_reflns_Friedel_fraction_full    0.999

_reflns_special_details          
; 
 Reflections were merged by SHELXL according to the crystal 
 class for the calculation of statistics and refinement. 
  
 _reflns_Friedel_fraction is defined as the number of unique 
 Friedel pairs measured divided by the number that would be 
 possible theoretically, ignoring centric projections and 
 systematic absences. 
;

_computing_data_collection       'Bruker APEX2'
_computing_cell_refinement       'Bruker SAINT'
_computing_data_reduction        'Bruker SAINT'
_computing_structure_solution    'SHELXS-97 (Sheldrick 2008)'
_computing_structure_refinement  'SHELXL-2013 (Sheldrick, 2013)'
_computing_molecular_graphics    'Bruker SHELXTL'
_computing_publication_material  'Bruker SHELXTL'

_refine_special_details          
; 
 ? 
;
_refine_ls_structure_factor_coef Fsqd
_refine_ls_matrix_type           full
_refine_ls_weighting_scheme      calc
_refine_ls_weighting_details     
'w=1/[\s^2^(Fo^2^)+(0.0754P)^2^+4.6289P] where P=(Fo^2^+2Fc^2^)/3'
_atom_sites_solution_primary     ?
_atom_sites_solution_secondary   ?
_atom_sites_solution_hydrogens   mixed
_refine_ls_hydrogen_treatment    constr
_refine_ls_extinction_method     none
_refine_ls_extinction_coef       .
_refine_ls_abs_structure_details 
; 
 Flack x determined using 2839 quotients [(I+)-(I-)]/[(I+)+(I-)] 
 (Parsons and Flack (2004), Acta Cryst. A60, s61). 
;
_refine_ls_abs_structure_Flack   0.039(9)
_chemical_absolute_configuration ad
_refine_ls_number_reflns         10402
_refine_ls_number_parameters     614
_refine_ls_number_restraints     99
_refine_ls_R_factor_all          0.0845
_refine_ls_R_factor_gt           0.0540
_refine_ls_wR_factor_ref         0.1515
_refine_ls_wR_factor_gt          0.1307
_refine_ls_goodness_of_fit_ref   1.030
_refine_ls_restrained_S_all      1.041
_refine_ls_shift/su_max          0.028
_refine_ls_shift/su_mean         0.003

loop_
_atom_site_label
_atom_site_type_symbol
_atom_site_fract_x
_atom_site_fract_y
_atom_site_fract_z
_atom_site_U_iso_or_equiv
_atom_site_adp_type
_atom_site_occupancy
_atom_site_site_symmetry_order
_atom_site_calc_flag
_atom_site_refinement_flags_posn
_atom_site_refinement_flags_adp
_atom_site_refinement_flags_occupancy
_atom_site_disorder_assembly
_atom_site_disorder_group
Co1 Co 0.32423(4) 0.51571(7) 0.45408(5) 0.0404(2) Uani 1 1 d . . . . .
Co2 Co 0.35897(4) 0.51911(10) 0.60966(5) 0.0416(2) Uani 1 1 d . . . . .
Co3 Co 0.39849(4) 0.52826(8) 0.76473(5) 0.0476(3) Uani 1 1 d . . . . .
O1 O 0.2874(2) 0.4553(4) 0.5217(3) 0.0445(12) Uani 1 1 d . . . . .
H1 H 0.2889 0.3824 0.5211 0.053 Uiso 1 1 calc R U . . .
O2 O 0.3334(2) 0.6298(4) 0.5202(3) 0.0428(12) Uani 1 1 d . . . . .
H2D H 0.2964 0.6608 0.5165 0.051 Uiso 1 1 calc R U . . .
O3 O 0.3960(2) 0.4697(4) 0.5277(3) 0.0450(13) Uani 1 1 d . . . . .
H3D H 0.4287 0.5113 0.5272 0.054 Uiso 1 1 calc R U . . .
O4 O 0.4307(2) 0.5814(4) 0.6908(3) 0.0479(13) Uani 1 1 d . . . . .
H4 H 0.4661 0.5461 0.6925 0.057 Uiso 1 1 calc R U . . .
O5 O 0.3256(2) 0.5726(4) 0.6948(3) 0.0491(13) Uani 1 1 d . . . . .
H5 H 0.3221 0.6453 0.6937 0.059 Uiso 1 1 calc R U . . .
O6 O 0.3844(2) 0.4115(4) 0.7014(3) 0.0506(14) Uani 1 1 d . . . . .
H6 H 0.3520 0.3716 0.7057 0.061 Uiso 1 1 calc R U . . .
N1 N 0.2481(3) 0.5552(5) 0.3873(3) 0.0464(16) Uani 1 1 d . . . . .
H1D H 0.2432 0.6265 0.3916 0.056 Uiso 1 1 calc R U . . .
H1E H 0.2432 0.5398 0.3329 0.056 Uiso 1 1 calc R U . . .
N2 N 0.3632(3) 0.5922(5) 0.3949(4) 0.0487(16) Uani 1 1 d . . . . .
H2A H 0.4032 0.5714 0.4089 0.058 Uiso 1 1 calc R U . . .
H2B H 0.3445 0.5816 0.3389 0.058 Uiso 1 1 calc R U . . .
N3 N 0.3227(3) 0.3921(5) 0.3973(4) 0.0486(16) Uani 1 1 d . . . . .
H3A H 0.2961 0.3453 0.4080 0.058 Uiso 1 1 calc R U . . .
H3B H 0.3102 0.4046 0.3411 0.058 Uiso 1 1 calc R U . . .
N4 N 0.4149(3) 0.6574(5) 0.8152(4) 0.0562(18) Uani 1 1 d . . . . .
H4A H 0.3798 0.6969 0.8014 0.067 Uiso 1 1 calc R U . . .
H4B H 0.4291 0.6492 0.8720 0.067 Uiso 1 1 calc R U . . .
N5 N 0.3573(3) 0.4784(6) 0.8324(4) 0.0585(19) Uani 1 1 d . . . . .
H5D H 0.3556 0.4062 0.8304 0.070 Uiso 1 1 calc R U . . .
H5E H 0.3768 0.4986 0.8864 0.070 Uiso 1 1 calc R U . . .
N6 N 0.4720(3) 0.4681(5) 0.8256(4) 0.0510(16) Uani 1 1 d . . . . .
H6D H 0.5033 0.5000 0.8131 0.061 Uiso 1 1 calc R U . . .
H6E H 0.4786 0.4764 0.8815 0.061 Uiso 1 1 calc R U . . .
C1 C 0.2303(3) 0.4927(6) 0.5013(4) 0.052(2) Uani 1 1 d . . . . .
H1A H 0.2306 0.5578 0.5249 0.062 Uiso 1 1 calc R U . . .
H1B H 0.2069 0.4484 0.5210 0.062 Uiso 1 1 calc R U . . .
C2 C 0.2045(3) 0.5007(6) 0.4123(4) 0.051(2) Uani 1 1 d . . . . .
H2 H 0.2012 0.4332 0.3906 0.062 Uiso 1 1 calc R U . . .
C3 C 0.1448(4) 0.5490(7) 0.3820(5) 0.064(2) Uani 1 1 d . . . . .
H3 H 0.1476 0.6154 0.4056 0.077 Uiso 1 1 calc R U . . .
C4 C 0.1257(4) 0.5615(8) 0.2925(6) 0.075(3) Uani 1 1 d . . . . .
H4C H 0.1465 0.6158 0.2797 0.112 Uiso 1 1 calc R U . . .
H4D H 0.0850 0.5753 0.2725 0.112 Uiso 1 1 calc R U . . .
H4E H 0.1336 0.5013 0.2691 0.112 Uiso 1 1 calc R U . . .
C5 C 0.1012(4) 0.4910(9) 0.4048(8) 0.097(4) Uani 1 1 d . . . . .
H5A H 0.1075 0.4211 0.3997 0.145 Uiso 1 1 calc R U . . .
H5B H 0.0632 0.5086 0.3711 0.145 Uiso 1 1 calc R U . . .
H5C H 0.1049 0.5058 0.4584 0.145 Uiso 1 1 calc R U . . .
C6 C 0.3723(4) 0.6980(6) 0.5032(5) 0.053(2) Uani 1 1 d . . . . .
H6A H 0.4120 0.6780 0.5304 0.063 Uiso 1 1 calc R U . . .
H6B H 0.3667 0.7644 0.5206 0.063 Uiso 1 1 calc R U . . .
C7 C 0.3601(4) 0.6973(6) 0.4141(5) 0.048(2) Uani 1 1 d . . . . .
H7 H 0.3200 0.7191 0.3890 0.058 Uiso 1 1 calc R U . . .
C8 C 0.3988(5) 0.7665(8) 0.3851(6) 0.075(3) Uani 1 1 d . . . . .
H8 H 0.4387 0.7422 0.4050 0.090 Uiso 1 1 calc R U . . .
C9 C 0.3773(8) 0.7626(11) 0.2954(9) 0.144(7) Uani 1 1 d . . . . .
H9A H 0.3886 0.7005 0.2783 0.216 Uiso 1 1 calc R U . . .
H9B H 0.3939 0.8167 0.2752 0.216 Uiso 1 1 calc R U . . .
H9C H 0.3360 0.7681 0.2761 0.216 Uiso 1 1 calc R U . . .
C10 C 0.3976(9) 0.8668(11) 0.4060(11) 0.170(9) Uani 1 1 d . . . . .
H10A H 0.3885 0.9075 0.3597 0.256 Uiso 1 1 calc R U . . .
H10B H 0.4347 0.8855 0.4420 0.256 Uiso 1 1 calc R U . . .
H10C H 0.3687 0.8761 0.4307 0.256 Uiso 1 1 calc R U . . .
C11 C 0.4043(4) 0.3681(6) 0.5128(5) 0.056(2) Uani 1 1 d . . . . .
H11A H 0.3837 0.3259 0.5384 0.067 Uiso 1 1 calc R U . . .
H11B H 0.4450 0.3515 0.5335 0.067 Uiso 1 1 calc R U . . .
C12 C 0.3814(4) 0.3513(6) 0.4240(5) 0.054(2) Uani 1 1 d . . . . .
H12 H 0.4054 0.3884 0.3994 0.065 Uiso 1 1 calc R U . . .
C13 C 0.3816(7) 0.2347(12) 0.4021(9) 0.146(5) Uani 1 1 d . U . . .
H13 H 0.3546 0.1975 0.4213 0.175 Uiso 1 1 calc R U . . .
C14 C 0.3617(7) 0.2327(12) 0.3114(9) 0.152(6) Uani 1 1 d . U . . .
H14A H 0.3203 0.2365 0.2908 0.228 Uiso 1 1 calc R U . . .
H14B H 0.3743 0.1718 0.2942 0.228 Uiso 1 1 calc R U . . .
H14C H 0.3780 0.2884 0.2928 0.228 Uiso 1 1 calc R U . . .
C15 C 0.4408(8) 0.1921(15) 0.4347(12) 0.180(7) Uani 1 1 d . U . . .
H15A H 0.4688 0.2430 0.4370 0.271 Uiso 1 1 calc R U . . .
H15B H 0.4451 0.1388 0.4015 0.271 Uiso 1 1 calc R U . . .
H15C H 0.4467 0.1669 0.4867 0.271 Uiso 1 1 calc R U . . .
C16 C 0.4406(4) 0.6857(6) 0.7027(5) 0.051(2) Uani 1 1 d . . . . .
H16A H 0.4057 0.7221 0.6748 0.061 Uiso 1 1 calc R U . . .
H16B H 0.4708 0.7065 0.6823 0.061 Uiso 1 1 calc R U . . .
C17 C 0.4584(4) 0.7085(6) 0.7896(5) 0.054(2) Uani 1 1 d . . . . .
H17 H 0.4960 0.6773 0.8158 0.064 Uiso 1 1 calc R U . . .
C18 C 0.4633(4) 0.8208(7) 0.8103(5) 0.066(3) Uani 1 1 d . . . . .
H18 H 0.4258 0.8520 0.7836 0.080 Uiso 1 1 calc R U . . .
C19 C 0.5075(5) 0.8704(9) 0.7826(7) 0.094(4) Uani 1 1 d . . . . .
H19A H 0.5437 0.8357 0.8033 0.141 Uiso 1 1 calc R U . . .
H19B H 0.5123 0.9382 0.8005 0.141 Uiso 1 1 calc R U . . .
H19C H 0.4950 0.8691 0.7261 0.141 Uiso 1 1 calc R U . . .
C20 C 0.4785(6) 0.8384(10) 0.8968(7) 0.111(5) Uani 1 1 d . . . . .
H20A H 0.4469 0.8178 0.9136 0.166 Uiso 1 1 calc R U . . .
H20B H 0.4859 0.9080 0.9078 0.166 Uiso 1 1 calc R U . . .
H20C H 0.5123 0.8007 0.9246 0.166 Uiso 1 1 calc R U . . .
C21 C 0.2806(3) 0.5254(8) 0.7147(4) 0.0545(18) Uani 1 1 d . . . . .
H21A H 0.2747 0.4585 0.6932 0.065 Uiso 1 1 calc R U . . .
H21B H 0.2450 0.5625 0.6927 0.065 Uiso 1 1 calc R U . . .
C22 C 0.2972(3) 0.5214(8) 0.8032(4) 0.0561(18) Uani 1 1 d . . . . .
H22 H 0.2986 0.5896 0.8232 0.067 Uiso 1 1 calc R U . . .
C23 C 0.2549(4) 0.4585(8) 0.8340(6) 0.072(3) Uani 1 1 d . . . . .
H23 H 0.2519 0.3917 0.8110 0.086 Uiso 1 1 calc R U . . .
C24 C 0.1956(5) 0.5042(11) 0.8075(7) 0.099(4) Uani 1 1 d . . . . .
H24A H 0.1985 0.5738 0.8203 0.149 Uiso 1 1 calc R U . . .
H24B H 0.1721 0.4717 0.8336 0.149 Uiso 1 1 calc R U . . .
H24C H 0.1783 0.4961 0.7516 0.149 Uiso 1 1 calc R U . . .
C25 C 0.2775(5) 0.4478(10) 0.9234(6) 0.096(4) Uani 1 1 d . . . . .
H25A H 0.2860 0.5126 0.9471 0.145 Uiso 1 1 calc R U . . .
H25B H 0.3119 0.4080 0.9387 0.145 Uiso 1 1 calc R U . . .
H25C H 0.2486 0.4162 0.9406 0.145 Uiso 1 1 calc R U . . .
C26 C 0.4362(4) 0.3568(7) 0.7177(5) 0.056(2) Uani 1 1 d . . . . .
H26A H 0.4595 0.3847 0.6885 0.067 Uiso 1 1 calc R U . . .
H26B H 0.4275 0.2881 0.7013 0.067 Uiso 1 1 calc R U . . .
C27 C 0.4696(4) 0.3607(6) 0.8055(5) 0.058(2) Uani 1 1 d . . . . .
H27 H 0.4470 0.3261 0.8336 0.069 Uiso 1 1 calc R U . . .
C28 C 0.5299(4) 0.3145(7) 0.8298(6) 0.065(2) Uani 1 1 d . . . . .
H28 H 0.5515 0.3488 0.8004 0.078 Uiso 1 1 calc R U . . .
C29 C 0.5633(5) 0.3299(10) 0.9189(7) 0.105(4) Uani 1 1 d . . . . .
H29A H 0.5414 0.3024 0.9494 0.157 Uiso 1 1 calc R U . . .
H29B H 0.5692 0.3998 0.9299 0.157 Uiso 1 1 calc R U . . .
H29C H 0.6001 0.2970 0.9326 0.157 Uiso 1 1 calc R U . . .
C30 C 0.5275(5) 0.2034(8) 0.8081(8) 0.099(4) Uani 1 1 d . . . . .
H30A H 0.5011 0.1696 0.8288 0.149 Uiso 1 1 calc R U . . .
H30B H 0.5653 0.1747 0.8301 0.149 Uiso 1 1 calc R U . . .
H30C H 0.5146 0.1965 0.7519 0.149 Uiso 1 1 calc R U . . .
O7 O 0.2479(4) 0.4554(6) 0.2327(4) 0.096(2) Uani 1 1 d . . . . .
O8 O 0.3265(4) 0.5271(12) 0.2351(5) 0.155(5) Uani 1 1 d . . . . .
C31 C 0.2862(5) 0.4697(10) 0.2045(6) 0.085(3) Uani 1 1 d . . . . .
C32 C 0.2873(6) 0.4124(12) 0.1326(7) 0.119(5) Uani 1 1 d . . . . .
H32A H 0.2997 0.3453 0.1475 0.178 Uiso 1 1 calc R U . . .
H32B H 0.3137 0.4439 0.1106 0.178 Uiso 1 1 calc R U . . .
H32C H 0.2493 0.4116 0.0942 0.178 Uiso 1 1 calc R U . . .
O9 O 0.4173(5) 0.6202(10) 0.0607(8) 0.149(4) Uani 1 1 d . . . . .
O10 O 0.3748(8) 0.6773(17) -0.0513(8) 0.261(11) Uani 1 1 d . . . . .
C33 C 0.3781(6) 0.6689(12) 0.0117(8) 0.099(4) Uani 1 1 d . . . . .
C34 C 0.3394(8) 0.7217(14) 0.0492(10) 0.152(7) Uani 1 1 d . . . . .
H34A H 0.3478 0.7918 0.0525 0.228 Uiso 1 1 calc R U . . .
H34B H 0.3461 0.6956 0.1011 0.228 Uiso 1 1 calc R U . . .
H34C H 0.2997 0.7113 0.0179 0.228 Uiso 1 1 calc R U . . .
O12 O 0.5158(2) 0.5253(7) 0.6076(5) 0.108(3) Uani 1 1 d G . . . .
H12A H 0.5323 0.4991 0.5873 0.162 Uiso 1 1 d G U . . .
H12B H 0.5317 0.5154 0.6567 0.162 Uiso 1 1 d G U . . .
O13 O 0.2731(3) 0.7445(5) 0.6025(5) 0.085(2) Uani 1 1 d G . . . .
H13A H 0.2891 0.7889 0.5846 0.128 Uiso 1 1 d G U . . .
H13B H 0.2813 0.7621 0.6444 0.128 Uiso 1 1 d G U . . .
O14 O 0.2887(3) 0.2805(5) 0.6115(5) 0.086(2) Uani 1 1 d . . . . .
H14D H 0.2645 0.2652 0.5705 0.129 Uiso 1 1 d R U . . .
H14E H 0.2841 0.2901 0.6555 0.129 Uiso 1 1 d R U . . .
O15 O 0.4272(4) 0.5541(7) 0.2092(6) 0.129(3) Uani 1 1 d . . . . .
H15D H 0.3955 0.5216 0.2243 0.193 Uiso 1 1 d R U . . .
H15E H 0.3982 0.5783 0.1665 0.193 Uiso 1 1 d R U . . .
O16 O 0.1876(5) 0.2840(9) 0.2012(7) 0.148(4) Uani 1 1 d . . . . .
H16C H 0.1986 0.2820 0.2510 0.222 Uiso 1 1 d R U . . .
H16D H 0.1708 0.3322 0.1762 0.222 Uiso 1 1 d R U . . .
O17 O 0.5000 0.5353(10) 0.0000 0.109(4) Uani 1 2 d S T P . .
H17A H 0.5319 0.5181 0.0285 0.164 Uiso 1 1 d R U . . .
C36 C 0.6120(16) 0.177(2) 0.098(2) 0.177(5) Uani 0.5 1 d D U P A 1
C37 C 0.5533(13) 0.115(3) 0.064(2) 0.195(8) Uani 0.5 1 d D U P A 1
H37A H 0.5329 0.1361 0.0114 0.293 Uiso 0.5 1 d R U P A 1
H37B H 0.5323 0.1352 0.0982 0.293 Uiso 0.5 1 d R U P A 1
H37C H 0.5569 0.0436 0.0655 0.293 Uiso 0.5 1 d R U P A 1
O20 O 0.6385(9) 0.2552(11) 0.1359(11) 0.151(5) Uani 0.7 1 d D U P A 1
O21 O 0.6408(14) 0.116(2) 0.067(2) 0.181(5) Uani 0.7 1 d D U P A 1
O20' O 0.695(2) 0.143(3) 0.046(3) 0.179(7) Uani 0.3 1 d D U P B 2
O21' O 0.654(2) 0.210(3) 0.120(3) 0.175(6) Uani 0.3 1 d D U P B 2
C36' C 0.650(3) 0.139(4) 0.069(5) 0.179(5) Uani 0.5 1 d D U P B 2
C37' C 0.6288(18) 0.033(3) 0.029(2) 0.187(7) Uani 0.5 1 d D U P B 2
H37D H 0.6165 0.0441 -0.0269 0.280 Uiso 0.5 1 d R U P B 2
H37E H 0.5978 0.0044 0.0430 0.280 Uiso 0.5 1 d R U P B 2
H37F H 0.6614 -0.0109 0.0440 0.280 Uiso 0.5 1 d R U P B 2

loop_
_atom_site_aniso_label
_atom_site_aniso_U_11
_atom_site_aniso_U_22
_atom_site_aniso_U_33
_atom_site_aniso_U_23
_atom_site_aniso_U_13
_atom_site_aniso_U_12
Co1 0.0452(5) 0.0398(5) 0.0362(5) -0.0001(5) 0.0135(4) -0.0005(5)
Co2 0.0445(5) 0.0428(5) 0.0362(4) 0.0019(5) 0.0117(4) 0.0018(5)
Co3 0.0519(6) 0.0521(7) 0.0357(5) 0.0047(5) 0.0104(4) 0.0050(6)
O1 0.046(3) 0.043(3) 0.045(3) 0.002(2) 0.014(2) -0.003(2)
O2 0.046(3) 0.044(3) 0.040(3) 0.001(2) 0.017(2) 0.006(2)
O3 0.041(3) 0.045(3) 0.048(3) -0.002(2) 0.014(2) 0.004(2)
O4 0.048(3) 0.052(3) 0.042(3) 0.000(2) 0.013(2) 0.006(2)
O5 0.056(3) 0.046(3) 0.046(3) 0.006(2) 0.018(3) 0.007(2)
O6 0.049(3) 0.051(3) 0.046(3) 0.004(3) 0.008(2) -0.005(3)
N1 0.056(4) 0.043(4) 0.039(3) -0.001(3) 0.014(3) 0.002(3)
N2 0.051(4) 0.053(4) 0.044(4) 0.003(3) 0.018(3) 0.001(3)
N3 0.061(4) 0.042(4) 0.044(4) -0.004(3) 0.019(3) -0.003(3)
N4 0.069(5) 0.053(4) 0.040(4) -0.001(3) 0.009(3) 0.006(3)
N5 0.062(4) 0.072(5) 0.038(3) 0.006(3) 0.013(3) -0.002(4)
N6 0.052(4) 0.050(4) 0.047(4) 0.002(3) 0.011(3) 0.003(3)
C1 0.045(4) 0.062(6) 0.049(4) 0.009(4) 0.018(3) 0.003(4)
C2 0.048(4) 0.050(5) 0.054(4) -0.001(4) 0.014(3) -0.003(4)
C3 0.054(5) 0.057(6) 0.076(6) 0.008(4) 0.014(4) 0.005(4)
C4 0.055(5) 0.078(7) 0.075(6) 0.009(5) -0.001(5) 0.007(4)
C5 0.054(6) 0.105(10) 0.129(10) 0.026(7) 0.026(6) 0.004(5)
C6 0.061(5) 0.046(5) 0.048(5) -0.002(4) 0.015(4) -0.008(4)
C7 0.053(5) 0.046(5) 0.046(5) 0.009(4) 0.019(4) 0.005(4)
C8 0.089(7) 0.068(7) 0.069(6) 0.016(5) 0.027(5) -0.027(5)
C9 0.24(2) 0.098(11) 0.141(13) 0.039(10) 0.132(14) -0.001(12)
C10 0.28(3) 0.081(10) 0.21(2) -0.009(12) 0.17(2) -0.041(13)
C11 0.066(6) 0.041(5) 0.060(5) 0.002(4) 0.020(4) 0.004(4)
C12 0.054(5) 0.048(5) 0.065(6) -0.007(4) 0.024(4) 0.004(4)
C13 0.129(9) 0.152(10) 0.133(9) -0.093(8) 0.011(8) 0.055(8)
C14 0.149(10) 0.143(10) 0.135(10) -0.075(9) 0.008(9) 0.045(9)
C15 0.163(12) 0.168(12) 0.176(12) -0.065(10) 0.010(10) 0.055(10)
C16 0.059(5) 0.045(5) 0.046(5) -0.005(4) 0.013(4) -0.007(4)
C17 0.059(5) 0.048(5) 0.050(5) 0.003(4) 0.012(4) 0.006(4)
C18 0.069(6) 0.055(5) 0.065(6) -0.008(5) 0.009(5) 0.002(5)
C19 0.091(8) 0.066(7) 0.111(9) -0.011(7) 0.013(7) -0.016(6)
C20 0.136(12) 0.088(9) 0.087(8) -0.037(7) 0.009(8) 0.017(8)
C21 0.050(4) 0.064(5) 0.050(4) 0.003(5) 0.018(3) 0.007(5)
C22 0.064(5) 0.059(5) 0.053(4) 0.012(5) 0.029(4) 0.009(5)
C23 0.075(6) 0.081(7) 0.069(6) -0.003(5) 0.037(5) -0.006(5)
C24 0.087(7) 0.115(10) 0.112(8) -0.003(8) 0.054(7) 0.008(8)
C25 0.111(9) 0.124(10) 0.064(6) 0.014(7) 0.042(6) -0.009(8)
C26 0.057(6) 0.044(5) 0.063(6) 0.001(4) 0.015(5) 0.010(4)
C27 0.061(6) 0.051(5) 0.058(6) 0.018(4) 0.015(4) 0.000(4)
C28 0.058(5) 0.055(5) 0.074(6) 0.015(5) 0.011(5) 0.004(4)
C29 0.090(8) 0.085(8) 0.108(9) 0.010(7) -0.009(7) 0.020(7)
C30 0.076(7) 0.056(7) 0.146(12) 0.009(7) 0.009(8) 0.011(5)
O7 0.103(6) 0.115(6) 0.075(5) -0.012(4) 0.038(5) -0.032(5)
O8 0.139(8) 0.253(14) 0.085(5) -0.060(8) 0.052(6) -0.101(10)
C31 0.093(8) 0.108(9) 0.051(6) -0.005(6) 0.020(6) -0.023(7)
C32 0.130(11) 0.156(14) 0.078(8) -0.012(8) 0.045(8) -0.011(10)
O9 0.126(9) 0.157(11) 0.171(11) 0.022(9) 0.055(8) 0.026(8)
O10 0.278(19) 0.44(3) 0.098(9) -0.067(13) 0.106(11) -0.145(19)
C33 0.108(10) 0.135(12) 0.065(8) -0.026(8) 0.043(7) -0.040(9)
C34 0.188(18) 0.163(17) 0.133(13) 0.013(12) 0.090(13) 0.042(14)
O12 0.077(4) 0.128(7) 0.139(6) -0.043(7) 0.064(4) -0.018(5)
O13 0.089(5) 0.076(5) 0.102(6) 0.021(4) 0.048(4) 0.025(4)
O14 0.078(5) 0.058(4) 0.117(6) 0.001(4) 0.027(4) -0.011(4)
O15 0.090(6) 0.119(8) 0.189(9) -0.010(7) 0.063(6) -0.001(5)
O16 0.148(9) 0.142(9) 0.174(10) -0.029(8) 0.080(8) -0.074(7)
O17 0.155(10) 0.101(9) 0.079(6) 0.000 0.049(7) 0.000
C36 0.241(13) 0.118(10) 0.201(11) 0.024(9) 0.109(11) 0.045(10)
C37 0.258(17) 0.136(14) 0.208(15) 0.038(13) 0.100(15) 0.025(14)
O20 0.221(13) 0.092(9) 0.191(11) 0.000(8) 0.136(10) 0.051(9)
O21 0.244(13) 0.116(11) 0.203(11) 0.026(9) 0.100(11) 0.051(10)
O20' 0.238(15) 0.124(12) 0.203(13) 0.027(11) 0.109(12) 0.053(12)
O21' 0.239(13) 0.113(11) 0.200(11) 0.022(9) 0.109(11) 0.044(10)
C36' 0.242(13) 0.118(11) 0.202(11) 0.025(9) 0.106(11) 0.049(10)
C37' 0.251(14) 0.117(13) 0.205(13) 0.019(11) 0.092(12) 0.048(12)

_geom_special_details            
; 
 All esds (except the esd in the dihedral angle between two l.s. planes) 
 are estimated using the full covariance matrix.  The cell esds are taken 
 into account individually in the estimation of esds in distances, angles 
 and torsion angles; correlations between esds in cell parameters are only 
 used when they are defined by crystal symmetry.  An approximate (isotropic) 
 treatment of cell esds is used for estimating esds involving l.s. planes. 
;

loop_
_geom_bond_atom_site_label_1
_geom_bond_atom_site_label_2
_geom_bond_distance
_geom_bond_site_symmetry_2
_geom_bond_publ_flag
Co1 O2 1.906(5) . ?
Co1 O1 1.918(5) . ?
Co1 O3 1.921(5) . ?
Co1 N1 1.931(6) . ?
Co1 N2 1.942(6) . ?
Co1 N3 1.943(6) . ?
Co1 Co2 2.6442(12) . ?
Co2 O4 2.056(5) . ?
Co2 O3 2.078(5) . ?
Co2 O5 2.088(5) . ?
Co2 O1 2.117(5) . ?
Co2 O6 2.127(6) . ?
Co2 O2 2.127(5) . ?
Co2 Co3 2.6374(13) . ?
Co3 O4 1.897(5) . ?
Co3 O6 1.901(6) . ?
Co3 O5 1.908(5) . ?
Co3 N4 1.937(7) . ?
Co3 N5 1.940(7) . ?
Co3 N6 1.948(6) . ?
O1 C1 1.418(9) . ?
O1 H1 0.9800 . ?
O2 C6 1.427(9) . ?
O2 H2D 0.9800 . ?
O3 C11 1.418(10) . ?
O3 H3D 0.9800 . ?
O4 C16 1.425(10) . ?
O4 H4 0.9800 . ?
O5 C21 1.416(9) . ?
O5 H5 0.9800 . ?
O6 C26 1.412(10) . ?
O6 H6 0.9800 . ?
N1 C2 1.483(10) . ?
N1 H1D 0.9700 . ?
N1 H1E 0.9700 . ?
N2 C7 1.460(10) . ?
N2 H2A 0.9700 . ?
N2 H2B 0.9700 . ?
N3 C12 1.466(10) . ?
N3 H3A 0.9700 . ?
N3 H3B 0.9700 . ?
N4 C17 1.465(11) . ?
N4 H4A 0.9700 . ?
N4 H4B 0.9700 . ?
N5 C22 1.506(10) . ?
N5 H5D 0.9700 . ?
N5 H5E 0.9700 . ?
N6 C27 1.483(11) . ?
N6 H6D 0.9700 . ?
N6 H6E 0.9700 . ?
C1 C2 1.518(11) . ?
C1 H1A 0.9700 . ?
C1 H1B 0.9700 . ?
C2 C3 1.528(11) . ?
C2 H2 0.9800 . ?
C3 C5 1.485(13) . ?
C3 C4 1.531(13) . ?
C3 H3 0.9800 . ?
C4 H4C 0.9600 . ?
C4 H4D 0.9600 . ?
C4 H4E 0.9600 . ?
C5 H5A 0.9600 . ?
C5 H5B 0.9600 . ?
C5 H5C 0.9600 . ?
C6 C7 1.530(11) . ?
C6 H6A 0.9700 . ?
C6 H6B 0.9700 . ?
C7 C8 1.537(12) . ?
C7 H7 0.9800 . ?
C8 C10 1.400(17) . ?
C8 C9 1.526(17) . ?
C8 H8 0.9800 . ?
C9 H9A 0.9600 . ?
C9 H9B 0.9600 . ?
C9 H9C 0.9600 . ?
C10 H10A 0.9600 . ?
C10 H10B 0.9600 . ?
C10 H10C 0.9600 . ?
C11 C12 1.525(12) . ?
C11 H11A 0.9700 . ?
C11 H11B 0.9700 . ?
C12 C13 1.615(16) . ?
C12 H12 0.9800 . ?
C13 C15 1.49(2) . ?
C13 C14 1.54(2) . ?
C13 H13 0.9800 . ?
C14 H14A 0.9600 . ?
C14 H14B 0.9600 . ?
C14 H14C 0.9600 . ?
C15 H15A 0.9600 . ?
C15 H15B 0.9600 . ?
C15 H15C 0.9600 . ?
C16 C17 1.509(12) . ?
C16 H16A 0.9700 . ?
C16 H16B 0.9700 . ?
C17 C18 1.547(12) . ?
C17 H17 0.9800 . ?
C18 C19 1.492(15) . ?
C18 C20 1.495(15) . ?
C18 H18 0.9800 . ?
C19 H19A 0.9600 . ?
C19 H19B 0.9600 . ?
C19 H19C 0.9600 . ?
C20 H20A 0.9600 . ?
C20 H20B 0.9600 . ?
C20 H20C 0.9600 . ?
C21 C22 1.510(10) . ?
C21 H21A 0.9700 . ?
C21 H21B 0.9700 . ?
C22 C23 1.572(12) . ?
C22 H22 0.9800 . ?
C23 C24 1.503(15) . ?
C23 C25 1.526(14) . ?
C23 H23 0.9800 . ?
C24 H24A 0.9600 . ?
C24 H24B 0.9600 . ?
C24 H24C 0.9600 . ?
C25 H25A 0.9600 . ?
C25 H25B 0.9600 . ?
C25 H25C 0.9600 . ?
C26 C27 1.522(12) . ?
C26 H26A 0.9700 . ?
C26 H26B 0.9700 . ?
C27 C28 1.528(12) . ?
C27 H27 0.9800 . ?
C28 C30 1.538(14) . ?
C28 C29 1.555(15) . ?
C28 H28 0.9800 . ?
C29 H29A 0.9600 . ?
C29 H29B 0.9600 . ?
C29 H29C 0.9600 . ?
C30 H30A 0.9600 . ?
C30 H30B 0.9600 . ?
C30 H30C 0.9600 . ?
O7 C31 1.221(13) . ?
O8 C31 1.230(14) . ?
C31 C32 1.512(16) . ?
C32 H32A 0.9600 . ?
C32 H32B 0.9600 . ?
C32 H32C 0.9600 . ?
O9 C33 1.253(17) . ?
O10 C33 1.114(15) . ?
C33 C34 1.511(19) . ?
C34 H34A 0.9600 . ?
C34 H34B 0.9600 . ?
C34 H34C 0.9600 . ?
O12 H12A 0.7196 . ?
O12 H12B 0.8498 . ?
O13 H13A 0.8343 . ?
O13 H13B 0.7517 . ?
O14 H14D 0.8050 . ?
O14 H14E 0.8466 . ?
O15 H15D 1.0052 . ?
O15 H15E 0.9166 . ?
O16 H16C 0.8480 . ?
O16 H16D 0.8167 . ?
O17 H17A 0.8141 . ?
C36 O20 1.30(2) . ?
C36 O21 1.33(2) . ?
C36 C37 1.60(2) . ?
C37 H37A 0.9600 . ?
C37 H37B 0.9600 . ?
C37 H37C 0.9600 . ?
O20' C36' 1.29(3) . ?
O21' C36' 1.30(3) . ?
C36' C37' 1.59(3) . ?
C37' H37D 0.9600 . ?
C37' H37E 0.9600 . ?
C37' H37F 0.9600 . ?

loop_
_geom_angle_atom_site_label_1
_geom_angle_atom_site_label_2
_geom_angle_atom_site_label_3
_geom_angle
_geom_angle_site_symmetry_1
_geom_angle_site_symmetry_3
_geom_angle_publ_flag
O2 Co1 O1 85.8(2) . . ?
O2 Co1 O3 86.3(2) . . ?
O1 Co1 O3 86.7(2) . . ?
O2 Co1 N1 93.3(2) . . ?
O1 Co1 N1 87.1(2) . . ?
O3 Co1 N1 173.8(2) . . ?
O2 Co1 N2 86.5(2) . . ?
O1 Co1 N2 172.3(3) . . ?
O3 Co1 N2 92.6(2) . . ?
N1 Co1 N2 93.6(3) . . ?
O2 Co1 N3 172.9(3) . . ?
O1 Co1 N3 92.4(3) . . ?
O3 Co1 N3 86.7(2) . . ?
N1 Co1 N3 93.5(3) . . ?
N2 Co1 N3 95.2(3) . . ?
O2 Co1 Co2 52.76(15) . . ?
O1 Co1 Co2 52.39(15) . . ?
O3 Co1 Co2 51.22(15) . . ?
N1 Co1 Co2 124.14(18) . . ?
N2 Co1 Co2 121.8(2) . . ?
N3 Co1 Co2 121.0(2) . . ?
O4 Co2 O3 99.3(2) . . ?
O4 Co2 O5 77.8(2) . . ?
O3 Co2 O5 177.1(2) . . ?
O4 Co2 O1 177.0(2) . . ?
O3 Co2 O1 77.8(2) . . ?
O5 Co2 O1 105.0(2) . . ?
O4 Co2 O6 76.3(2) . . ?
O3 Co2 O6 104.5(2) . . ?
O5 Co2 O6 75.4(2) . . ?
O1 Co2 O6 105.3(2) . . ?
O4 Co2 O2 102.9(2) . . ?
O3 Co2 O2 76.95(19) . . ?
O5 Co2 O2 103.1(2) . . ?
O1 Co2 O2 75.64(19) . . ?
O6 Co2 O2 178.4(2) . . ?
O4 Co2 Co3 45.62(15) . . ?
O3 Co2 Co3 132.20(14) . . ?
O5 Co2 Co3 45.84(14) . . ?
O1 Co2 Co3 137.23(14) . . ?
O6 Co2 Co3 45.49(15) . . ?
O2 Co2 Co3 132.99(15) . . ?
O4 Co2 Co1 131.28(15) . . ?
O3 Co2 Co1 46.11(14) . . ?
O5 Co2 Co1 135.72(15) . . ?
O1 Co2 Co1 45.88(13) . . ?
O6 Co2 Co1 136.05(16) . . ?
O2 Co2 Co1 45.51(14) . . ?
Co3 Co2 Co1 176.90(6) . . ?
O4 Co3 O6 85.7(2) . . ?
O4 Co3 O5 86.4(2) . . ?
O6 Co3 O5 85.2(2) . . ?
O4 Co3 N4 85.5(3) . . ?
O6 Co3 N4 171.0(3) . . ?
O5 Co3 N4 92.0(3) . . ?
O4 Co3 N5 173.7(3) . . ?
O6 Co3 N5 93.5(3) . . ?
O5 Co3 N5 87.3(3) . . ?
N4 Co3 N5 94.9(3) . . ?
O4 Co3 N6 91.6(3) . . ?
O6 Co3 N6 87.0(3) . . ?
O5 Co3 N6 172.0(3) . . ?
N4 Co3 N6 95.5(3) . . ?
N5 Co3 N6 94.6(3) . . ?
O4 Co3 Co2 50.79(16) . . ?
O6 Co3 Co2 52.92(16) . . ?
O5 Co3 Co2 51.70(16) . . ?
N4 Co3 Co2 119.0(2) . . ?
N5 Co3 Co2 124.2(2) . . ?
N6 Co3 Co2 121.6(2) . . ?
C1 O1 Co1 108.5(4) . . ?
C1 O1 Co2 123.7(5) . . ?
Co1 O1 Co2 81.74(19) . . ?
C1 O1 H1 112.8 . . ?
Co1 O1 H1 112.8 . . ?
Co2 O1 H1 112.8 . . ?
C6 O2 Co1 109.3(4) . . ?
C6 O2 Co2 124.0(4) . . ?
Co1 O2 Co2 81.7(2) . . ?
C6 O2 H2D 112.5 . . ?
Co1 O2 H2D 112.5 . . ?
Co2 O2 H2D 112.5 . . ?
C11 O3 Co1 109.5(5) . . ?
C11 O3 Co2 124.4(5) . . ?
Co1 O3 Co2 82.67(19) . . ?
C11 O3 H3D 112.1 . . ?
Co1 O3 H3D 112.1 . . ?
Co2 O3 H3D 112.1 . . ?
C16 O4 Co3 110.7(5) . . ?
C16 O4 Co2 124.7(5) . . ?
Co3 O4 Co2 83.6(2) . . ?
C16 O4 H4 111.5 . . ?
Co3 O4 H4 111.5 . . ?
Co2 O4 H4 111.5 . . ?
C21 O5 Co3 109.4(4) . . ?
C21 O5 Co2 123.9(5) . . ?
Co3 O5 Co2 82.5(2) . . ?
C21 O5 H5 112.4 . . ?
Co3 O5 H5 112.4 . . ?
Co2 O5 H5 112.4 . . ?
C26 O6 Co3 109.3(5) . . ?
C26 O6 Co2 121.8(5) . . ?
Co3 O6 Co2 81.6(2) . . ?
C26 O6 H6 113.3 . . ?
Co3 O6 H6 113.3 . . ?
Co2 O6 H6 113.3 . . ?
C2 N1 Co1 108.7(4) . . ?
C2 N1 H1D 109.9 . . ?
Co1 N1 H1D 109.9 . . ?
C2 N1 H1E 109.9 . . ?
Co1 N1 H1E 109.9 . . ?
H1D N1 H1E 108.3 . . ?
C7 N2 Co1 107.9(5) . . ?
C7 N2 H2A 110.1 . . ?
Co1 N2 H2A 110.1 . . ?
C7 N2 H2B 110.1 . . ?
Co1 N2 H2B 110.1 . . ?
H2A N2 H2B 108.4 . . ?
C12 N3 Co1 107.5(5) . . ?
C12 N3 H3A 110.2 . . ?
Co1 N3 H3A 110.2 . . ?
C12 N3 H3B 110.2 . . ?
Co1 N3 H3B 110.2 . . ?
H3A N3 H3B 108.5 . . ?
C17 N4 Co3 109.3(5) . . ?
C17 N4 H4A 109.8 . . ?
Co3 N4 H4A 109.8 . . ?
C17 N4 H4B 109.8 . . ?
Co3 N4 H4B 109.8 . . ?
H4A N4 H4B 108.3 . . ?
C22 N5 Co3 107.5(5) . . ?
C22 N5 H5D 110.2 . . ?
Co3 N5 H5D 110.2 . . ?
C22 N5 H5E 110.2 . . ?
Co3 N5 H5E 110.2 . . ?
H5D N5 H5E 108.5 . . ?
C27 N6 Co3 108.1(5) . . ?
C27 N6 H6D 110.1 . . ?
Co3 N6 H6D 110.1 . . ?
C27 N6 H6E 110.1 . . ?
Co3 N6 H6E 110.1 . . ?
H6D N6 H6E 108.4 . . ?
O1 C1 C2 109.3(6) . . ?
O1 C1 H1A 109.8 . . ?
C2 C1 H1A 109.8 . . ?
O1 C1 H1B 109.8 . . ?
C2 C1 H1B 109.8 . . ?
H1A C1 H1B 108.3 . . ?
N1 C2 C1 105.3(6) . . ?
N1 C2 C3 112.6(7) . . ?
C1 C2 C3 115.0(7) . . ?
N1 C2 H2 107.9 . . ?
C1 C2 H2 107.9 . . ?
C3 C2 H2 107.9 . . ?
C5 C3 C2 111.7(7) . . ?
C5 C3 C4 110.5(8) . . ?
C2 C3 C4 110.3(7) . . ?
C5 C3 H3 108.1 . . ?
C2 C3 H3 108.1 . . ?
C4 C3 H3 108.1 . . ?
C3 C4 H4C 109.5 . . ?
C3 C4 H4D 109.5 . . ?
H4C C4 H4D 109.5 . . ?
C3 C4 H4E 109.5 . . ?
H4C C4 H4E 109.5 . . ?
H4D C4 H4E 109.5 . . ?
C3 C5 H5A 109.5 . . ?
C3 C5 H5B 109.5 . . ?
H5A C5 H5B 109.5 . . ?
C3 C5 H5C 109.5 . . ?
H5A C5 H5C 109.5 . . ?
H5B C5 H5C 109.5 . . ?
O2 C6 C7 107.9(6) . . ?
O2 C6 H6A 110.1 . . ?
C7 C6 H6A 110.1 . . ?
O2 C6 H6B 110.1 . . ?
C7 C6 H6B 110.1 . . ?
H6A C6 H6B 108.4 . . ?
N2 C7 C6 104.2(6) . . ?
N2 C7 C8 114.7(8) . . ?
C6 C7 C8 115.0(7) . . ?
N2 C7 H7 107.5 . . ?
C6 C7 H7 107.5 . . ?
C8 C7 H7 107.5 . . ?
C10 C8 C9 106.7(12) . . ?
C10 C8 C7 114.8(11) . . ?
C9 C8 C7 107.6(9) . . ?
C10 C8 H8 109.2 . . ?
C9 C8 H8 109.2 . . ?
C7 C8 H8 109.2 . . ?
C8 C9 H9A 109.5 . . ?
C8 C9 H9B 109.5 . . ?
H9A C9 H9B 109.5 . . ?
C8 C9 H9C 109.5 . . ?
H9A C9 H9C 109.5 . . ?
H9B C9 H9C 109.5 . . ?
C8 C10 H10A 109.5 . . ?
C8 C10 H10B 109.5 . . ?
H10A C10 H10B 109.5 . . ?
C8 C10 H10C 109.5 . . ?
H10A C10 H10C 109.5 . . ?
H10B C10 H10C 109.5 . . ?
O3 C11 C12 108.3(7) . . ?
O3 C11 H11A 110.0 . . ?
C12 C11 H11A 110.0 . . ?
O3 C11 H11B 110.0 . . ?
C12 C11 H11B 110.0 . . ?
H11A C11 H11B 108.4 . . ?
N3 C12 C11 105.6(7) . . ?
N3 C12 C13 111.3(8) . . ?
C11 C12 C13 111.7(9) . . ?
N3 C12 H12 109.4 . . ?
C11 C12 H12 109.4 . . ?
C13 C12 H12 109.4 . . ?
C15 C13 C14 109.8(14) . . ?
C15 C13 C12 110.9(13) . . ?
C14 C13 C12 104.5(13) . . ?
C15 C13 H13 110.5 . . ?
C14 C13 H13 110.5 . . ?
C12 C13 H13 110.5 . . ?
C13 C14 H14A 109.5 . . ?
C13 C14 H14B 109.5 . . ?
H14A C14 H14B 109.5 . . ?
C13 C14 H14C 109.5 . . ?
H14A C14 H14C 109.5 . . ?
H14B C14 H14C 109.5 . . ?
C13 C15 H15A 109.5 . . ?
C13 C15 H15B 109.5 . . ?
H15A C15 H15B 109.5 . . ?
C13 C15 H15C 109.5 . . ?
H15A C15 H15C 109.5 . . ?
H15B C15 H15C 109.5 . . ?
O4 C16 C17 109.4(7) . . ?
O4 C16 H16A 109.8 . . ?
C17 C16 H16A 109.8 . . ?
O4 C16 H16B 109.8 . . ?
C17 C16 H16B 109.8 . . ?
H16A C16 H16B 108.2 . . ?
N4 C17 C16 103.9(7) . . ?
N4 C17 C18 112.8(8) . . ?
C16 C17 C18 114.8(7) . . ?
N4 C17 H17 108.4 . . ?
C16 C17 H17 108.4 . . ?
C18 C17 H17 108.4 . . ?
C19 C18 C20 108.7(9) . . ?
C19 C18 C17 111.2(9) . . ?
C20 C18 C17 112.2(9) . . ?
C19 C18 H18 108.2 . . ?
C20 C18 H18 108.2 . . ?
C17 C18 H18 108.2 . . ?
C18 C19 H19A 109.5 . . ?
C18 C19 H19B 109.5 . . ?
H19A C19 H19B 109.5 . . ?
C18 C19 H19C 109.5 . . ?
H19A C19 H19C 109.5 . . ?
H19B C19 H19C 109.5 . . ?
C18 C20 H20A 109.5 . . ?
C18 C20 H20B 109.5 . . ?
H20A C20 H20B 109.5 . . ?
C18 C20 H20C 109.5 . . ?
H20A C20 H20C 109.5 . . ?
H20B C20 H20C 109.5 . . ?
O5 C21 C22 108.8(6) . . ?
O5 C21 H21A 109.9 . . ?
C22 C21 H21A 109.9 . . ?
O5 C21 H21B 109.9 . . ?
C22 C21 H21B 109.9 . . ?
H21A C21 H21B 108.3 . . ?
N5 C22 C21 105.8(6) . . ?
N5 C22 C23 110.8(7) . . ?
C21 C22 C23 114.3(7) . . ?
N5 C22 H22 108.6 . . ?
C21 C22 H22 108.6 . . ?
C23 C22 H22 108.6 . . ?
C24 C23 C25 110.4(9) . . ?
C24 C23 C22 110.6(9) . . ?
C25 C23 C22 111.7(8) . . ?
C24 C23 H23 108.0 . . ?
C25 C23 H23 108.0 . . ?
C22 C23 H23 108.0 . . ?
C23 C24 H24A 109.5 . . ?
C23 C24 H24B 109.5 . . ?
H24A C24 H24B 109.5 . . ?
C23 C24 H24C 109.5 . . ?
H24A C24 H24C 109.5 . . ?
H24B C24 H24C 109.5 . . ?
C23 C25 H25A 109.5 . . ?
C23 C25 H25B 109.5 . . ?
H25A C25 H25B 109.5 . . ?
C23 C25 H25C 109.5 . . ?
H25A C25 H25C 109.5 . . ?
H25B C25 H25C 109.5 . . ?
O6 C26 C27 109.6(7) . . ?
O6 C26 H26A 109.7 . . ?
C27 C26 H26A 109.7 . . ?
O6 C26 H26B 109.7 . . ?
C27 C26 H26B 109.7 . . ?
H26A C26 H26B 108.2 . . ?
N6 C27 C26 104.5(6) . . ?
N6 C27 C28 111.6(7) . . ?
C26 C27 C28 114.9(8) . . ?
N6 C27 H27 108.5 . . ?
C26 C27 H27 108.5 . . ?
C28 C27 H27 108.5 . . ?
C27 C28 C30 111.6(8) . . ?
C27 C28 C29 111.9(9) . . ?
C30 C28 C29 110.7(9) . . ?
C27 C28 H28 107.5 . . ?
C30 C28 H28 107.5 . . ?
C29 C28 H28 107.5 . . ?
C28 C29 H29A 109.5 . . ?
C28 C29 H29B 109.5 . . ?
H29A C29 H29B 109.5 . . ?
C28 C29 H29C 109.5 . . ?
H29A C29 H29C 109.5 . . ?
H29B C29 H29C 109.5 . . ?
C28 C30 H30A 109.5 . . ?
C28 C30 H30B 109.5 . . ?
H30A C30 H30B 109.5 . . ?
C28 C30 H30C 109.5 . . ?
H30A C30 H30C 109.5 . . ?
H30B C30 H30C 109.5 . . ?
O7 C31 O8 121.7(11) . . ?
O7 C31 C32 120.6(11) . . ?
O8 C31 C32 117.6(12) . . ?
C31 C32 H32A 109.5 . . ?
C31 C32 H32B 109.5 . . ?
H32A C32 H32B 109.5 . . ?
C31 C32 H32C 109.5 . . ?
H32A C32 H32C 109.5 . . ?
H32B C32 H32C 109.5 . . ?
O10 C33 O9 123.4(19) . . ?
O10 C33 C34 124(2) . . ?
O9 C33 C34 112.2(12) . . ?
C33 C34 H34A 109.5 . . ?
C33 C34 H34B 109.5 . . ?
H34A C34 H34B 109.5 . . ?
C33 C34 H34C 109.5 . . ?
H34A C34 H34C 109.5 . . ?
H34B C34 H34C 109.5 . . ?
H12A O12 H12B 108.1 . . ?
H13A O13 H13B 99.1 . . ?
H14D O14 H14E 127.7 . . ?
H15D O15 H15E 85.7 . . ?
H16C O16 H16D 122.3 . . ?
O20 C36 O21 118(3) . . ?
O20 C36 C37 149(3) . . ?
O21 C36 C37 92.9(18) . . ?
C36 C37 H37A 109.6 . . ?
C36 C37 H37B 102.0 . . ?
H37A C37 H37B 109.5 . . ?
C36 C37 H37C 116.5 . . ?
H37A C37 H37C 109.5 . . ?
H37B C37 H37C 109.5 . . ?
O20' C36' O21' 108(3) . . ?
O20' C36' C37' 94(4) . . ?
O21' C36' C37' 155(5) . . ?
C36' C37' H37D 106.7 . . ?
C36' C37' H37E 114.2 . . ?
H37D C37' H37E 109.5 . . ?
C36' C37' H37F 107.4 . . ?
H37D C37' H37F 109.5 . . ?
H37E C37' H37F 109.5 . . ?

loop_
_geom_torsion_atom_site_label_1
_geom_torsion_atom_site_label_2
_geom_torsion_atom_site_label_3
_geom_torsion_atom_site_label_4
_geom_torsion
_geom_torsion_site_symmetry_1
_geom_torsion_site_symmetry_2
_geom_torsion_site_symmetry_3
_geom_torsion_site_symmetry_4
_geom_torsion_publ_flag
O6 Co3 O4 C16 168.8(5) . . . . ?
O5 Co3 O4 C16 83.3(5) . . . . ?
N4 Co3 O4 C16 -9.0(5) . . . . ?
N6 Co3 O4 C16 -104.4(5) . . . . ?
Co2 Co3 O4 C16 124.8(6) . . . . ?
O6 Co3 O4 Co2 44.0(2) . . . . ?
O5 Co3 O4 Co2 -41.5(2) . . . . ?
N4 Co3 O4 Co2 -133.8(3) . . . . ?
N6 Co3 O4 Co2 130.8(2) . . . . ?
Co1 O1 C1 C2 40.1(7) . . . . ?
Co2 O1 C1 C2 132.5(5) . . . . ?
Co1 N1 C2 C1 35.8(7) . . . . ?
Co1 N1 C2 C3 161.9(6) . . . . ?
O1 C1 C2 N1 -50.1(8) . . . . ?
O1 C1 C2 C3 -174.7(6) . . . . ?
N1 C2 C3 C5 177.6(8) . . . . ?
C1 C2 C3 C5 -61.8(11) . . . . ?
N1 C2 C3 C4 54.3(9) . . . . ?
C1 C2 C3 C4 174.9(8) . . . . ?
Co1 O2 C6 C7 38.6(7) . . . . ?
Co2 O2 C6 C7 131.6(5) . . . . ?
Co1 N2 C7 C6 42.0(7) . . . . ?
Co1 N2 C7 C8 168.6(6) . . . . ?
O2 C6 C7 N2 -53.1(8) . . . . ?
O2 C6 C7 C8 -179.5(8) . . . . ?
N2 C7 C8 C10 -177.7(12) . . . . ?
C6 C7 C8 C10 -56.9(15) . . . . ?
N2 C7 C8 C9 63.7(12) . . . . ?
C6 C7 C8 C9 -175.5(10) . . . . ?
Co1 O3 C11 C12 36.8(8) . . . . ?
Co2 O3 C11 C12 131.3(6) . . . . ?
Co1 N3 C12 C11 40.8(7) . . . . ?
Co1 N3 C12 C13 162.3(9) . . . . ?
O3 C11 C12 N3 -51.5(9) . . . . ?
O3 C11 C12 C13 -172.7(9) . . . . ?
N3 C12 C13 C15 -175.7(14) . . . . ?
C11 C12 C13 C15 -57.9(18) . . . . ?
N3 C12 C13 C14 66.0(14) . . . . ?
C11 C12 C13 C14 -176.1(11) . . . . ?
Co3 O4 C16 C17 35.0(8) . . . . ?
Co2 O4 C16 C17 131.7(6) . . . . ?
Co3 N4 C17 C16 41.0(7) . . . . ?
Co3 N4 C17 C18 165.9(6) . . . . ?
O4 C16 C17 N4 -49.2(9) . . . . ?
O4 C16 C17 C18 -172.9(8) . . . . ?
N4 C17 C18 C19 -179.4(8) . . . . ?
C16 C17 C18 C19 -60.7(11) . . . . ?
N4 C17 C18 C20 58.7(11) . . . . ?
C16 C17 C18 C20 177.4(9) . . . . ?
Co3 O5 C21 C22 40.3(8) . . . . ?
Co2 O5 C21 C22 134.3(6) . . . . ?
Co3 N5 C22 C21 35.9(9) . . . . ?
Co3 N5 C22 C23 160.4(6) . . . . ?
O5 C21 C22 N5 -50.3(10) . . . . ?
O5 C21 C22 C23 -172.5(8) . . . . ?
N5 C22 C23 C24 177.7(8) . . . . ?
C21 C22 C23 C24 -62.9(11) . . . . ?
N5 C22 C23 C25 54.3(11) . . . . ?
C21 C22 C23 C25 173.7(9) . . . . ?
Co3 O6 C26 C27 39.0(8) . . . . ?
Co2 O6 C26 C27 131.0(6) . . . . ?
Co3 N6 C27 C26 37.6(8) . . . . ?
Co3 N6 C27 C28 162.4(6) . . . . ?
O6 C26 C27 N6 -50.6(9) . . . . ?
O6 C26 C27 C28 -173.3(7) . . . . ?
N6 C27 C28 C30 -179.3(9) . . . . ?
C26 C27 C28 C30 -60.5(12) . . . . ?
N6 C27 C28 C29 56.0(11) . . . . ?
C26 C27 C28 C29 174.8(9) . . . . ?

_refine_diff_density_max         0.693
_refine_diff_density_min         -0.473
_refine_diff_density_rms         0.069

_shelxl_version_number           2013-4

_shelx_res_file                  
; 
TITL mo_dd21001_0m_c.res in C2 
CELL 0.71073 24.516 13.4214 17.9973 90 109.287 90 
ZERR 4 0.0011 0.0006 0.0006 0 0.001 0 
LATT -7 
SYMM -X,+Y,-Z 
SFAC C  H  Co N  O 
UNIT 144 392 12 24 70 
OMIT -2   0   1 
OMIT     1  -1   0 
OMIT     1   1   0 
OMIT     2   0   0 
OMIT    -1  -1   1 
OMIT    -6   0   2 
OMIT    -4   0   2 
OMIT  -3.00  51.00 
L.S. 10 
ACTA 
BOND $H 
FMAP 2 
PLAN 70 
LIST 4 
simu 0.004 c13 c14 c15 
simu 0.004 c36 c37 o20 o21 c36' c37' o20' o21' 
dfix 2.10 0.02 o20' o21' 
dfix 2.30 0.02 o21 c37 
dfix 1.55 0.02 c36 c37  c36' c37' 
dfix 1.24 0.02 c36 o21 c36 o20  c36' o20' c36' o21' 
size 0.16 0.12 0.10 
wpdb -1 
mpla 
conf 
TEMP 19.77 
WGHT    0.075400    4.628900 
FVAR       0.08338 
CO1   3    0.324231    0.515712    0.454084    11.00000    0.04517    0.03985 = 
         0.03620   -0.00012    0.01348   -0.00048 
CO2   3    0.358972    0.519106    0.609663    11.00000    0.04455    0.04277 = 
         0.03618    0.00193    0.01168    0.00182 
CO3   3    0.398490    0.528265    0.764725    11.00000    0.05195    0.05212 = 
         0.03571    0.00474    0.01039    0.00497 
O1    5    0.287419    0.455341    0.521727    11.00000    0.04555    0.04255 = 
         0.04493    0.00164    0.01429   -0.00343 
AFIX  13 
H1    2    0.288898    0.382389    0.521103    11.00000   -1.20000 
AFIX   0 
O2    5    0.333388    0.629777    0.520188    11.00000    0.04623    0.04400 = 
         0.04011    0.00143    0.01685    0.00596 
AFIX  13 
H2D   2    0.296387    0.660779    0.516474    11.00000   -1.20000 
AFIX   0 
O3    5    0.395971    0.469731    0.527741    11.00000    0.04148    0.04475 = 
         0.04823   -0.00217    0.01423    0.00371 
AFIX  13 
H3D   2    0.428711    0.511275    0.527198    11.00000   -1.20000 
AFIX   0 
O4    5    0.430716    0.581428    0.690800    11.00000    0.04787    0.05238 = 
         0.04230   -0.00001    0.01340    0.00579 
AFIX  13 
H4    2    0.466088    0.546102    0.692480    11.00000   -1.20000 
AFIX   0 
O5    5    0.325635    0.572568    0.694822    11.00000    0.05569    0.04628 = 
         0.04613    0.00598    0.01778    0.00716 
AFIX  13 
H5    2    0.322141    0.645334    0.693717    11.00000   -1.20000 
AFIX   0 
O6    5    0.384360    0.411463    0.701437    11.00000    0.04852    0.05149 = 
         0.04646    0.00384    0.00848   -0.00496 
AFIX  13 
H6    2    0.352048    0.371578    0.705722    11.00000   -1.20000 
AFIX   0 
N1    4    0.248094    0.555247    0.387324    11.00000    0.05620    0.04254 = 
         0.03948   -0.00084    0.01429    0.00206 
AFIX  23 
H1D   2    0.243181    0.626485    0.391650    11.00000   -1.20000 
H1E   2    0.243230    0.539812    0.332855    11.00000   -1.20000 
AFIX   0 
N2    4    0.363154    0.592214    0.394921    11.00000    0.05056    0.05281 = 
         0.04439    0.00303    0.01777    0.00088 
AFIX  23 
H2A   2    0.403171    0.571392    0.408875    11.00000   -1.20000 
H2B   2    0.344496    0.581623    0.338913    11.00000   -1.20000 
AFIX   0 
N3    4    0.322683    0.392086    0.397270    11.00000    0.06139    0.04237 = 
         0.04353   -0.00375    0.01914   -0.00321 
AFIX  23 
H3A   2    0.296051    0.345302    0.407985    11.00000   -1.20000 
H3B   2    0.310156    0.404589    0.341052    11.00000   -1.20000 
AFIX   0 
N4    4    0.414918    0.657421    0.815242    11.00000    0.06928    0.05298 = 
         0.03980   -0.00079    0.00936    0.00629 
AFIX  23 
H4A   2    0.379838    0.696903    0.801366    11.00000   -1.20000 
H4B   2    0.429145    0.649191    0.871968    11.00000   -1.20000 
AFIX   0 
N5    4    0.357280    0.478375    0.832400    11.00000    0.06226    0.07176 = 
         0.03850    0.00588    0.01254   -0.00161 
AFIX  23 
H5D   2    0.355610    0.406179    0.830379    11.00000   -1.20000 
H5E   2    0.376840    0.498551    0.886433    11.00000   -1.20000 
AFIX   0 
N6    4    0.471960    0.468118    0.825628    11.00000    0.05185    0.04976 = 
         0.04734    0.00175    0.01111    0.00343 
AFIX  23 
H6D   2    0.503344    0.500041    0.813106    11.00000   -1.20000 
H6E   2    0.478597    0.476368    0.881475    11.00000   -1.20000 
AFIX   0 
C1    1    0.230260    0.492739    0.501280    11.00000    0.04549    0.06232 = 
         0.04892    0.00861    0.01824    0.00346 
AFIX  23 
H1A   2    0.230649    0.557805    0.524911    11.00000   -1.20000 
H1B   2    0.206947    0.448406    0.521012    11.00000   -1.20000 
AFIX   0 
C2    1    0.204502    0.500725    0.412333    11.00000    0.04755    0.04993 = 
         0.05405   -0.00145    0.01359   -0.00339 
AFIX  13 
H2    2    0.201220    0.433211    0.390551    11.00000   -1.20000 
AFIX   0 
C3    1    0.144795    0.549041    0.381977    11.00000    0.05396    0.05699 = 
         0.07643    0.00790    0.01369    0.00515 
AFIX  13 
H3    2    0.147560    0.615437    0.405599    11.00000   -1.20000 
AFIX   0 
C4    1    0.125672    0.561544    0.292456    11.00000    0.05477    0.07823 = 
         0.07469    0.00871   -0.00110    0.00679 
AFIX 137 
H4C   2    0.146484    0.615815    0.279657    11.00000   -1.50000 
H4D   2    0.084981    0.575319    0.272533    11.00000   -1.50000 
H4E   2    0.133561    0.501335    0.269054    11.00000   -1.50000 
AFIX   0 
C5    1    0.101244    0.490990    0.404809    11.00000    0.05426    0.10468 = 
         0.12916    0.02561    0.02648    0.00450 
AFIX 137 
H5A   2    0.107533    0.421094    0.399707    11.00000   -1.50000 
H5B   2    0.063170    0.508598    0.371051    11.00000   -1.50000 
H5C   2    0.104877    0.505754    0.458427    11.00000   -1.50000 
AFIX   0 
C6    1    0.372329    0.697960    0.503189    11.00000    0.06140    0.04642 = 
         0.04796   -0.00249    0.01521   -0.00849 
AFIX  23 
H6A   2    0.411951    0.677979    0.530372    11.00000   -1.20000 
H6B   2    0.366722    0.764403    0.520609    11.00000   -1.20000 
AFIX   0 
C7    1    0.360079    0.697311    0.414112    11.00000    0.05290    0.04647 = 
         0.04619    0.00872    0.01857    0.00505 
AFIX  13 
H7    2    0.320023    0.719052    0.389030    11.00000   -1.20000 
AFIX   0 
C8    1    0.398797    0.766535    0.385144    11.00000    0.08893    0.06785 = 
         0.06863    0.01598    0.02701   -0.02721 
AFIX  13 
H8    2    0.438706    0.742237    0.405037    11.00000   -1.20000 
AFIX   0 
C9    1    0.377334    0.762582    0.295383    11.00000    0.24235    0.09828 = 
         0.14114    0.03906    0.13174   -0.00077 
AFIX 137 
H9A   2    0.388610    0.700457    0.278349    11.00000   -1.50000 
H9B   2    0.393911    0.816666    0.275197    11.00000   -1.50000 
H9C   2    0.335975    0.768135    0.276124    11.00000   -1.50000 
AFIX   0 
C10   1    0.397592    0.866800    0.406028    11.00000    0.27950    0.08092 = 
         0.21312   -0.00856    0.16545   -0.04116 
AFIX 137 
H10A  2    0.388533    0.907528    0.359678    11.00000   -1.50000 
H10B  2    0.434710    0.885513    0.442041    11.00000   -1.50000 
H10C  2    0.368707    0.876106    0.430686    11.00000   -1.50000 
AFIX   0 
C11   1    0.404258    0.368076    0.512824    11.00000    0.06583    0.04076 = 
         0.06002    0.00190    0.01975    0.00383 
AFIX  23 
H11A  2    0.383676    0.325870    0.538405    11.00000   -1.20000 
H11B  2    0.445015    0.351462    0.533475    11.00000   -1.20000 
AFIX   0 
C12   1    0.381429    0.351275    0.424032    11.00000    0.05374    0.04751 = 
         0.06529   -0.00651    0.02445    0.00409 
AFIX  13 
H12   2    0.405355    0.388383    0.399401    11.00000   -1.20000 
AFIX   0 
C13   1    0.381613    0.234651    0.402073    11.00000    0.12944    0.15155 = 
         0.13324   -0.09284    0.01124    0.05528 
AFIX  13 
H13   2    0.354562    0.197471    0.421312    11.00000   -1.20000 
AFIX   0 
C14   1    0.361677    0.232653    0.311432    11.00000    0.14883    0.14291 = 
         0.13485   -0.07533    0.00767    0.04544 
AFIX 137 
H14A  2    0.320279    0.236490    0.290820    11.00000   -1.50000 
H14B  2    0.374303    0.171835    0.294207    11.00000   -1.50000 
H14C  2    0.378027    0.288389    0.292794    11.00000   -1.50000 
AFIX   0 
C15   1    0.440798    0.192051    0.434730    11.00000    0.16322    0.16781 = 
         0.17610   -0.06522    0.01023    0.05508 
AFIX 137 
H15A  2    0.468794    0.242998    0.437029    11.00000   -1.50000 
H15B  2    0.445092    0.138782    0.401495    11.00000   -1.50000 
H15C  2    0.446691    0.166891    0.486736    11.00000   -1.50000 
AFIX   0 
C16   1    0.440615    0.685705    0.702739    11.00000    0.05854    0.04508 = 
         0.04575   -0.00507    0.01326   -0.00706 
AFIX  23 
H16A  2    0.405656    0.722062    0.674788    11.00000   -1.20000 
H16B  2    0.470816    0.706487    0.682313    11.00000   -1.20000 
AFIX   0 
C17   1    0.458403    0.708516    0.789601    11.00000    0.05892    0.04760 = 
         0.04964    0.00294    0.01189    0.00554 
AFIX  13 
H17   2    0.495998    0.677272    0.815771    11.00000   -1.20000 
AFIX   0 
C18   1    0.463299    0.820773    0.810291    11.00000    0.06942    0.05462 = 
         0.06544   -0.00801    0.00896    0.00232 
AFIX  13 
H18   2    0.425790    0.852015    0.783597    11.00000   -1.20000 
AFIX   0 
C19   1    0.507522    0.870368    0.782555    11.00000    0.09082    0.06579 = 
         0.11144   -0.01081    0.01337   -0.01642 
AFIX 137 
H19A  2    0.543654    0.835730    0.803270    11.00000   -1.50000 
H19B  2    0.512346    0.938202    0.800467    11.00000   -1.50000 
H19C  2    0.495028    0.869090    0.726077    11.00000   -1.50000 
AFIX   0 
C20   1    0.478452    0.838372    0.896797    11.00000    0.13567    0.08804 = 
         0.08711   -0.03696    0.00882    0.01732 
AFIX 137 
H20A  2    0.446873    0.817770    0.913582    11.00000   -1.50000 
H20B  2    0.485883    0.907992    0.907790    11.00000   -1.50000 
H20C  2    0.512331    0.800654    0.924559    11.00000   -1.50000 
AFIX   0 
C21   1    0.280648    0.525413    0.714689    11.00000    0.05014    0.06445 = 
         0.05018    0.00341    0.01840    0.00656 
AFIX  23 
H21A  2    0.274652    0.458491    0.693156    11.00000   -1.20000 
H21B  2    0.244952    0.562459    0.692699    11.00000   -1.20000 
AFIX   0 
C22   1    0.297201    0.521372    0.803211    11.00000    0.06377    0.05855 = 
         0.05294    0.01209    0.02860    0.00905 
AFIX  13 
H22   2    0.298585    0.589571    0.823206    11.00000   -1.20000 
AFIX   0 
C23   1    0.254904    0.458545    0.833955    11.00000    0.07515    0.08139 = 
         0.06926   -0.00264    0.03696   -0.00575 
AFIX  13 
H23   2    0.251899    0.391718    0.811003    11.00000   -1.20000 
AFIX   0 
C24   1    0.195605    0.504164    0.807461    11.00000    0.08740    0.11471 = 
         0.11193   -0.00329    0.05447    0.00752 
AFIX 137 
H24A  2    0.198513    0.573825    0.820282    11.00000   -1.50000 
H24B  2    0.172127    0.471687    0.833606    11.00000   -1.50000 
H24C  2    0.178290    0.496125    0.751570    11.00000   -1.50000 
AFIX   0 
C25   1    0.277460    0.447845    0.923407    11.00000    0.11097    0.12420 = 
         0.06402    0.01424    0.04208   -0.00893 
AFIX 137 
H25A  2    0.286027    0.512574    0.947107    11.00000   -1.50000 
H25B  2    0.311927    0.408036    0.938737    11.00000   -1.50000 
H25C  2    0.248611    0.416196    0.940633    11.00000   -1.50000 
AFIX   0 
C26   1    0.436186    0.356792    0.717697    11.00000    0.05726    0.04396 = 
         0.06297    0.00064    0.01531    0.00967 
AFIX  23 
H26A  2    0.459501    0.384722    0.688534    11.00000   -1.20000 
H26B  2    0.427455    0.288116    0.701281    11.00000   -1.20000 
AFIX   0 
C27   1    0.469572    0.360689    0.805536    11.00000    0.06058    0.05052 = 
         0.05836    0.01829    0.01458   -0.00020 
AFIX  13 
H27   2    0.447021    0.326147    0.833609    11.00000   -1.20000 
AFIX   0 
C28   1    0.529880    0.314499    0.829844    11.00000    0.05834    0.05534 = 
         0.07446    0.01521    0.01111    0.00355 
AFIX  13 
H28   2    0.551518    0.348814    0.800386    11.00000   -1.20000 
AFIX   0 
C29   1    0.563337    0.329904    0.918941    11.00000    0.09041    0.08528 = 
         0.10758    0.00990   -0.00917    0.02018 
AFIX 137 
H29A  2    0.541371    0.302408    0.949395    11.00000   -1.50000 
H29B  2    0.569199    0.399839    0.929855    11.00000   -1.50000 
H29C  2    0.600097    0.296977    0.932578    11.00000   -1.50000 
AFIX   0 
C30   1    0.527503    0.203409    0.808118    11.00000    0.07551    0.05624 = 
         0.14568    0.00852    0.00893    0.01064 
AFIX 137 
H30A  2    0.501096    0.169626    0.828760    11.00000   -1.50000 
H30B  2    0.565309    0.174737    0.830150    11.00000   -1.50000 
H30C  2    0.514619    0.196506    0.751879    11.00000   -1.50000 
AFIX   0 
O7    5    0.247894    0.455411    0.232672    11.00000    0.10335    0.11477 = 
         0.07536   -0.01226    0.03780   -0.03192 
O8    5    0.326458    0.527137    0.235086    11.00000    0.13941    0.25281 = 
         0.08505   -0.06001    0.05231   -0.10099 
C31   1    0.286208    0.469708    0.204468    11.00000    0.09289    0.10775 = 
         0.05061   -0.00547    0.02011   -0.02256 
C32   1    0.287333    0.412408    0.132647    11.00000    0.12992    0.15615 = 
         0.07824   -0.01200    0.04462   -0.01055 
AFIX 137 
H32A  2    0.299741    0.345287    0.147466    11.00000   -1.50000 
H32B  2    0.313674    0.443912    0.110641    11.00000   -1.50000 
H32C  2    0.249300    0.411647    0.094236    11.00000   -1.50000 
AFIX   0 
O9    5    0.417323    0.620188    0.060712    11.00000    0.12554    0.15679 = 
         0.17051    0.02228    0.05482    0.02629 
O10   5    0.374786    0.677348   -0.051297    11.00000    0.27822    0.43893 = 
         0.09848   -0.06686    0.10641   -0.14502 
C33   1    0.378129    0.668925    0.011660    11.00000    0.10829    0.13492 = 
         0.06460   -0.02588    0.04324   -0.03963 
C34   1    0.339415    0.721702    0.049217    11.00000    0.18763    0.16296 = 
         0.13342    0.01281    0.08953    0.04157 
AFIX 137 
H34A  2    0.347794    0.791752    0.052497    11.00000   -1.50000 
H34B  2    0.346121    0.695587    0.101139    11.00000   -1.50000 
H34C  2    0.299732    0.711297    0.017875    11.00000   -1.50000 
AFIX   6 
O12   5    0.515820    0.525341    0.607619    11.00000    0.07706    0.12797 = 
         0.13941   -0.04311    0.06388   -0.01832 
H12A  2    0.532272    0.499140    0.587285    11.00000   -1.50000 
H12B  2    0.531675    0.515405    0.656697    11.00000   -1.50000 
O13   5    0.273082    0.744512    0.602468    11.00000    0.08925    0.07595 = 
         0.10213    0.02093    0.04818    0.02482 
H13A  2    0.289092    0.788941    0.584622    11.00000   -1.50000 
H13B  2    0.281271    0.762149    0.644374    11.00000   -1.50000 
AFIX   0 
O14   5    0.288668    0.280529    0.611470    11.00000    0.07825    0.05804 = 
         0.11748    0.00104    0.02704   -0.01138 
AFIX   3 
H14D  2    0.264531    0.265174    0.570502    11.00000   -1.50000 
H14E  2    0.284058    0.290134    0.655506    11.00000   -1.50000 
AFIX   0 
O15   5    0.427235    0.554144    0.209156    11.00000    0.09012    0.11890 = 
         0.18919   -0.00950    0.06298   -0.00101 
AFIX   3 
H15D  2    0.395507    0.521625    0.224328    11.00000   -1.50000 
H15E  2    0.398200    0.578266    0.166483    11.00000   -1.50000 
AFIX   0 
O16   5    0.187565    0.284015    0.201154    11.00000    0.14758    0.14239 = 
         0.17401   -0.02935    0.07996   -0.07443 
AFIX   3 
H16C  2    0.198634    0.282021    0.251029    11.00000   -1.50000 
H16D  2    0.170831    0.332200    0.176154    11.00000   -1.50000 
AFIX   0 
O17   5    0.500000    0.535304    0.000000    10.50000    0.15524    0.10089 = 
         0.07873    0.00000    0.04895    0.00000 
AFIX   3 
H17A  2    0.531900    0.518147    0.028500    11.00000   -1.50000 
PART 1 
AFIX   0 
C36   1    0.611993    0.176964    0.098498    10.50000    0.24077    0.11764 = 
         0.20061    0.02444    0.10915    0.04526 
C37   1    0.553313    0.114842    0.064193    10.50000    0.25755    0.13648 = 
         0.20827    0.03763    0.09984    0.02548 
AFIX   3 
H37A  2    0.532920    0.136112    0.011357    10.50000   -1.50000 
H37B  2    0.532346    0.135241    0.098201    10.50000   -1.50000 
H37C  2    0.556906    0.043585    0.065451    10.50000   -1.50000 
AFIX   0 
O20   5    0.638545    0.255194    0.135903    10.70000    0.22141    0.09174 = 
         0.19057   -0.00013    0.13615    0.05099 
O21   5    0.640833    0.115895    0.066940    10.70000    0.24404    0.11572 = 
         0.20274    0.02621    0.09969    0.05117 
PART 2 
O20'  5    0.694717    0.142574    0.045805    10.30000    0.23787    0.12394 = 
         0.20302    0.02666    0.10911    0.05304 
O21'  5    0.654461    0.210127    0.119540    10.30000    0.23876    0.11266 = 
         0.20032    0.02243    0.10935    0.04366 
C36'  1    0.650383    0.138506    0.069332    10.50000    0.24194    0.11837 = 
         0.20194    0.02541    0.10551    0.04851 
C37'  1    0.628826    0.033403    0.028939    10.50000    0.25078    0.11664 = 
         0.20527    0.01945    0.09249    0.04831 
AFIX   3 
H37D  2    0.616477    0.044144   -0.026906    10.50000   -1.50000 
H37E  2    0.597780    0.004424    0.042989    10.50000   -1.50000 
H37F  2    0.661410   -0.010864    0.043976    10.50000   -1.50000 
PART 0 
AFIX   0 
HKLF 4 
  
REM  mo_dd21001_0m_c.res in C2 
REM R1 =  0.0540 for    7493 Fo > 4sig(Fo)  and  0.0845 for all   10402 data 
REM    614 parameters refined using     99 restraints 
  
END 
  
WGHT      0.0755      4.5960 
  
REM Highest difference peak  0.693,  deepest hole -0.473,  1-sigma level  0.069 
Q1    1   0.4614  0.7743  0.4387  11.00000  0.05    0.69 
Q2    1   0.3713  0.1632  0.4359  11.00000  0.05    0.69 
Q3    1   0.4112  0.6015 -0.0273  11.00000  0.05    0.44 
Q4    1   0.3843  0.7106 -0.0703  11.00000  0.05    0.35 
Q5    1   0.3736  0.6955 -0.0734  11.00000  0.05    0.34 
Q6    1   0.6627  0.0726  0.0074  11.00000  0.05    0.34 
Q7    1   0.6709  0.0647  0.0244  11.00000  0.05    0.33 
Q8    1   0.4600  0.2780  0.4406  11.00000  0.05    0.33 
Q9    1   0.5965  0.0757  0.0814  11.00000  0.05    0.33 
Q10   1   0.6659  0.0277  0.0407  11.00000  0.05    0.32 
Q11   1   0.6836  0.1823  0.1281  11.00000  0.05    0.28 
Q12   1   0.1132  0.6555  0.4718  11.00000  0.05    0.27 
Q13   1   0.3849  0.1403  0.5137  11.00000  0.05    0.26 
Q14   1   0.1276  0.4511  0.1985  11.00000  0.05    0.26 
Q15   1   0.3752  0.6290  0.0820  11.00000  0.05    0.26 
Q16   1   0.6451  0.2511  0.1828  11.00000  0.05    0.26 
Q17   1   0.6520 -0.0209 -0.0004  11.00000  0.05    0.26 
Q18   1   0.3619  0.3678  0.9230  11.00000  0.05    0.25 
Q19   1   0.4290  0.2255  0.3633  11.00000  0.05    0.24 
Q20   1   0.1290  0.6001  0.4445  11.00000  0.05    0.24 
Q21   1   0.4503  0.4819  0.8128  11.00000  0.05    0.24 
Q22   1   0.4939  0.5176  0.5337  11.00000  0.05    0.23 
Q23   1   0.3799  0.8007  0.4038  11.00000  0.05    0.23 
Q24   1   0.6204  0.0221  0.0639  11.00000  0.05    0.23 
Q25   1   0.5240  0.4424 -0.0026  11.00000  0.05    0.23 
Q26   1   0.3687  0.5147  0.1898  11.00000  0.05    0.23 
Q27   1   0.2898  0.5217  0.2985  11.00000  0.05    0.22 
Q28   1   0.4813  0.4725  0.8597  11.00000  0.05    0.22 
Q29   1   0.1610  0.4899  0.2658  11.00000  0.05    0.22 
Q30   1   0.2278  0.4614  0.1817  11.00000  0.05    0.22 
Q31   1   0.3535  0.5173  0.1813  11.00000  0.05    0.21 
Q32   1   0.1924  0.5341  0.4088  11.00000  0.05    0.21 
Q33   1   0.5782  0.5194 -0.0111  11.00000  0.05    0.21 
Q34   1   0.4086  0.4566  0.2280  11.00000  0.05    0.21 
Q35   1   0.4859  0.2650  0.4132  11.00000  0.05    0.21 
Q36   1   0.4524  0.5170  0.2706  11.00000  0.05    0.21 
Q37   1   0.2610  0.2722  0.7764  11.00000  0.05    0.21 
Q38   1   0.2200  0.4038  0.1065  11.00000  0.05    0.21 
Q39   1   0.4988  0.2797  0.4242  11.00000  0.05    0.21 
Q40   1   0.0091  0.5175  0.4372  11.00000  0.05    0.20 
Q41   1   0.0807  0.5161  0.3916  11.00000  0.05    0.20 
Q42   1   0.4697  0.5851  0.0175  11.00000  0.05    0.20 
Q43   1   0.1408  0.5326  0.2074  11.00000  0.05    0.20 
Q44   1   0.1672  0.5406  0.3872  11.00000  0.05    0.20 
Q45   1   0.4344  0.7060  0.8070  11.00000  0.05    0.20 
Q46   1   0.4902  0.4627  0.8027  11.00000  0.05    0.20 
Q47   1   0.4140  0.5806  0.1248  11.00000  0.05    0.20 
Q48   1   0.3343  0.4378  0.1901  11.00000  0.05    0.19 
Q49   1   0.5760  0.2659  0.0415  11.00000  0.05    0.19 
Q50   1   0.4292  0.2751  0.2948  11.00000  0.05    0.19 
Q51   1   0.7204  0.1442  0.1498  11.00000  0.05    0.19 
Q52   1   0.5407  0.6901  0.7933  11.00000  0.05    0.19 
Q53   1   0.2728  0.5233  0.4049  11.00000  0.05    0.19 
Q54   1   0.0895  0.6570  0.2810  11.00000  0.05    0.19 
Q55   1   0.4795  0.5208  0.8092  11.00000  0.05    0.19 
Q56   1   0.3450  0.5635  0.0238  11.00000  0.05    0.19 
Q57   1   0.7081  0.1692  0.0931  11.00000  0.05    0.19 
Q58   1   0.2171  0.4409  0.3743  11.00000  0.05    0.19 
Q59   1   0.1489  0.4630  0.3585  11.00000  0.05    0.19 
Q60   1   0.3030  0.4763  0.5633  11.00000  0.05    0.18 
Q61   1   0.3308  0.7368 -0.0361  11.00000  0.05    0.18 
Q62   1   0.4436  0.5409  0.7774  11.00000  0.05    0.18 
Q63   1   0.6316  0.3951  0.9345  11.00000  0.05    0.18 
Q64   1   0.5093  0.5712  0.0518  11.00000  0.05    0.18 
Q65   1   0.1774  0.5207  0.2408  11.00000  0.05    0.18 
Q66   1   0.3717  0.8119 -0.0176  11.00000  0.05    0.18 
Q67   1   0.0434  0.5002  0.4101  11.00000  0.05    0.18 
Q68   1   0.2586  0.3980  1.0114  11.00000  0.05    0.18 
Q69   1   0.5710  0.4527  0.0252  11.00000  0.05    0.18 
Q70   1   0.2923  0.7137  0.5610  11.00000  0.05    0.18 
;
_shelx_res_checksum              73959
####################################################################### 
# 
# This file contains crystal structure data downloaded from the 
# Cambridge Structural Database (CSD) hosted by the Cambridge 
# Crystallographic Data Centre (CCDC).
# 
# Full information about CCDC data access policies and citation 
# guidelines are available at http://www.ccdc.cam.ac.uk/access/V1 
# 
# Audit and citation data items may have been added by the CCDC. 
# Please retain this information to preserve the provenance of 
# this file and to allow appropriate attribution of the data. 
# 
#######################################################################

data_210316b_0m_a
_database_code_depnum_ccdc_archive 'CCDC 2158091'
loop_
_audit_author_name
_audit_author_address
'mei luo' 'hefei university of technology'
_audit_update_record             
;
2022-03-12 deposited with the CCDC.	2022-10-27 downloaded from the CCDC.
;
_audit_creation_date             2021-03-17
_audit_creation_method           
;
Olex2 1.3
(compiled 2020.11.12 svn.r5f609507 for OlexSys, GUI svn.r6272)
;
_shelx_SHELXL_version_number     2018/3
_chemical_name_common            ?
_chemical_name_systematic        ?
_chemical_formula_moiety         'C32 H43 Cl Cu2 N4 O9, Cl O4'
_chemical_formula_sum            'C32 H41 Cl2 Cu2 N4 O13'
_chemical_formula_weight         887.67
_chemical_absolute_configuration ad
_chemical_melting_point          ?
loop_
_atom_type_symbol
_atom_type_description
_atom_type_scat_dispersion_real
_atom_type_scat_dispersion_imag
_atom_type_scat_source
C C 0.0137 0.0067 'International Tables Vol C Tables 4.2.6.8 and 6.1.1.4'
H H 0.0000 0.0000 'International Tables Vol C Tables 4.2.6.8 and 6.1.1.4'
Cl Cl 0.3281 0.5435 'International Tables Vol C Tables 4.2.6.8 and 6.1.1.4'
Cu Cu -2.7974 3.6876 'International Tables Vol C Tables 4.2.6.8 and 6.1.1.4'
N N 0.0241 0.0134 'International Tables Vol C Tables 4.2.6.8 and 6.1.1.4'
O O 0.0389 0.0241 'International Tables Vol C Tables 4.2.6.8 and 6.1.1.4'

_shelx_space_group_comment       
;
The symmetry employed for this shelxl refinement is uniquely defined
by the following loop, which should always be used as a source of
symmetry information in preference to the above space-group names.
They are only intended as comments.
;
_space_group_crystal_system      orthorhombic
_space_group_IT_number           19
_space_group_name_H-M_alt        'P 21 21 21'
_space_group_name_Hall           'P 2ac 2ab'
loop_
_space_group_symop_operation_xyz
'x, y, z'
'-x+1/2, -y, z+1/2'
'-x, y+1/2, -z+1/2'
'x+1/2, -y+1/2, -z'

_cell_length_a                   9.1340(8)
_cell_length_b                   15.3961(13)
_cell_length_c                   28.660(3)
_cell_angle_alpha                90
_cell_angle_beta                 90
_cell_angle_gamma                90
_cell_volume                     4030.4(6)
_cell_formula_units_Z            4
_cell_measurement_reflns_used    9726
_cell_measurement_temperature    100.0
_cell_measurement_theta_max      48.07
_cell_measurement_theta_min      3.67
_shelx_estimated_absorpt_T_max   0.609
_shelx_estimated_absorpt_T_min   0.493
_exptl_absorpt_coefficient_mu    6.872
_exptl_absorpt_correction_T_max  0.7495
_exptl_absorpt_correction_T_min  0.3590
_exptl_absorpt_correction_type   multi-scan
_exptl_absorpt_process_details   'SADABS-2016/2 (Bruker,2016/2)'
_exptl_absorpt_special_details   ?
_exptl_crystal_colour            blue
_exptl_crystal_colour_primary    blue
_exptl_crystal_density_diffrn    1.463
_exptl_crystal_density_meas      ?
_exptl_crystal_density_method    ?
_exptl_crystal_description       block
_exptl_crystal_F_000             1828
_exptl_crystal_size_max          0.12
_exptl_crystal_size_mid          0.1
_exptl_crystal_size_min          0.08
_exptl_transmission_factor_max   ?
_exptl_transmission_factor_min   ?
_diffrn_reflns_av_R_equivalents  0.1383
_diffrn_reflns_av_unetI/netI     0.0570
_diffrn_reflns_Laue_measured_fraction_full 0.994
_diffrn_reflns_Laue_measured_fraction_max 0.994
_diffrn_reflns_limit_h_max       10
_diffrn_reflns_limit_h_min       -10
_diffrn_reflns_limit_k_max       17
_diffrn_reflns_limit_k_min       -17
_diffrn_reflns_limit_l_max       32
_diffrn_reflns_limit_l_min       -32
_diffrn_reflns_number            115086
_diffrn_reflns_point_group_measured_fraction_full 0.991
_diffrn_reflns_point_group_measured_fraction_max 0.991
_diffrn_reflns_theta_full        48.804
_diffrn_reflns_theta_max         48.804
_diffrn_reflns_theta_min         2.834
_diffrn_ambient_temperature      100.0
_diffrn_detector_area_resol_mean ?
_diffrn_measured_fraction_theta_full 0.994
_diffrn_measured_fraction_theta_max 0.994
_diffrn_measurement_device_type  'Bruker APEX-II CCD'
_diffrn_measurement_method       '\f and \w scans'
_diffrn_radiation_type           GaK\a
_diffrn_radiation_wavelength     1.34138
_diffrn_source                   ?
_diffrn_source_current           3.57
_diffrn_source_power             0.2497215
_diffrn_source_voltage           69.95
_diffrn_standards_number         0
_reflns_Friedel_coverage         0.756
_reflns_Friedel_fraction_full    0.988
_reflns_Friedel_fraction_max     0.988
_reflns_number_gt                4638
_reflns_number_total             5905
_reflns_special_details          
;
 Reflections were merged by SHELXL according to the crystal
 class for the calculation of statistics and refinement.
 
 Structure factors included contributions from the .fab file.
 
 _reflns_Friedel_fraction is defined as the number of unique
 Friedel pairs measured divided by the number that would be
 possible theoretically, ignoring centric projections and
 systematic absences.
;
_reflns_threshold_expression     'I > 2\s(I)'
_computing_cell_refinement       'SAINT V8.40B (?, 2016)'
_computing_data_collection       ?
_computing_data_reduction        'SAINT V8.40B (?, 2016)'
_computing_molecular_graphics    'Olex2 1.3 (Dolomanov et al., 2009)'
_computing_publication_material  'Olex2 1.3 (Dolomanov et al., 2009)'
_computing_structure_refinement  'XL  (Sheldrick, 2008)'
_computing_structure_solution    'XM  (Sheldrick, 2008)'
_refine_diff_density_max         0.957
_refine_diff_density_min         -0.497
_refine_diff_density_rms         0.118
_refine_ls_abs_structure_details 
;
 Flack x determined using 1612 quotients [(I+)-(I-)]/[(I+)+(I-)]
 (Parsons, Flack and Wagner, Acta Cryst. B69 (2013) 249-259).
;
_refine_ls_abs_structure_Flack   -0.019(7)
_refine_ls_extinction_coef       .
_refine_ls_extinction_method     none
_refine_ls_goodness_of_fit_ref   1.029
_refine_ls_hydrogen_treatment    mixed
_refine_ls_matrix_type           full
_refine_ls_number_parameters     458
_refine_ls_number_reflns         5905
_refine_ls_number_restraints     69
_refine_ls_R_factor_all          0.1088
_refine_ls_R_factor_gt           0.0909
_refine_ls_restrained_S_all      1.057
_refine_ls_shift/su_max          0.000
_refine_ls_shift/su_mean         0.000
_refine_ls_structure_factor_coef Fsqd
_refine_ls_weighting_details     
'w=1/[\s^2^(Fo^2^)+(0.1878P)^2^+5.3333P] where P=(Fo^2^+2Fc^2^)/3'
_refine_ls_weighting_scheme      calc
_refine_ls_wR_factor_gt          0.2565
_refine_ls_wR_factor_ref         0.2746
_refine_special_details          ?
_olex2_refinement_description    
;
1. Fixed Uiso
 At 1.2 times of:
  All C(H) groups, All C(H,H) groups, All N(H,H) groups
 At 1.5 times of:
  All O(H) groups, All O(H,H) groups
2. Restrained distances
 O2A-H2AD
 0.87 with sigma of 0.01
 Cu2-H2AD
 2.71499 with sigma of 0.02
 C16A-H2AD
 1.932787 with sigma of 0.02
 O5S-O6S \\sim O5S-O8S \\sim O5S-O7S \\sim O6S-O8S \\sim O6S-O7S \\sim O8S-O7S
 with sigma of 0.04
 O1S-O3S \\sim O1S-O4S \\sim O1S-O2S \\sim O3S-O4S \\sim O3S-O2S \\sim O4S-O2S
 with sigma of 0.04
 Cl1-O1S \\sim Cl1-O3S \\sim Cl1-O4S \\sim Cl1-O2S
 with sigma of 0.02
 Cl2-O5S \\sim Cl2-O6S \\sim Cl2-O8S \\sim Cl2-O7S
 with sigma of 0.02
3. Uiso/Uaniso restraints and constraints
Uanis(O6S) \\sim Ueq, Uanis(O7S) \\sim Ueq, Uanis(O8S) \\sim Ueq, Uanis(O5S)
\\sim Ueq: with sigma of 0.01 and sigma for terminal atoms of 0.02
4.a Riding coordinates:
 O9S(H9SA,H9SB)
4.b Ternary CH refined with riding coordinates:
 C7(H7), C15(H15), C7A(H7A), C15A(H15A)
4.c Secondary CH2 refined with riding coordinates:
 C8(H8A,H8B), C16(H16A,H16B), N1(H1A,H1B), N2(H2A,H2B), C16A(H16C,H16D),
 N1A(H1AA,H1AB), N2A(H2AB,H2AC)
4.d Aromatic/amide H refined with riding coordinates:
 C2(H2), C3(H3), C4(H4), C5(H5), C6(H6), C10(H10), C11(H11), C12(H12),
 C13(H13), C14(H14), C2A(H2AA), C3A(H3A), C4A(H4A), C5A(H5A), C6A(H6A),
 C8A(H8AA), C10A(H10A), C11A(H11A), C12A(H12A), C13A(H13A), C14A(H14A)
4.e Fitted hexagon refined as free rotating group:
 C1(C2,C3,C4,C5,C6), C1A(C2A,C3A,C4A,C5A,C6A)
4.f Idealised tetrahedral OH refined as rotating group:
 O1(H1)
;
_atom_sites_solution_hydrogens   mixed
_atom_sites_solution_primary     dual
_atom_sites_solution_secondary   ?
loop_
_atom_site_label
_atom_site_type_symbol
_atom_site_fract_x
_atom_site_fract_y
_atom_site_fract_z
_atom_site_U_iso_or_equiv
_atom_site_adp_type
_atom_site_occupancy
_atom_site_site_symmetry_order
_atom_site_calc_flag
_atom_site_refinement_flags_posn
_atom_site_refinement_flags_adp
_atom_site_refinement_flags_occupancy
_atom_site_disorder_assembly
_atom_site_disorder_group
C1 C 0.4185(11) 0.9607(5) 0.5916(4) 0.083(4) Uani 1 1 d G . . . .
C2 C 0.4680(12) 1.0349(7) 0.5689(4) 0.093(4) Uani 1 1 d G . . . .
H2 H 0.535672 1.030049 0.543872 0.112 Uiso 1 1 calc R U . . .
C3 C 0.4185(17) 1.1162(5) 0.5829(5) 0.127(8) Uani 1 1 d G . . . .
H3 H 0.452299 1.166924 0.567401 0.152 Uiso 1 1 calc R U . . .
C4 C 0.3194(16) 1.1233(7) 0.6195(5) 0.140(10) Uani 1 1 d G . . . .
H4 H 0.285592 1.178836 0.629064 0.168 Uiso 1 1 calc R U . . .
C5 C 0.2699(12) 1.0490(10) 0.6422(4) 0.132(9) Uani 1 1 d G . . . .
H5 H 0.202258 1.053873 0.667199 0.159 Uiso 1 1 calc R U . . .
C6 C 0.3195(12) 0.9677(8) 0.6282(4) 0.098(5) Uani 1 1 d G . . . .
H6 H 0.285629 0.916996 0.643672 0.118 Uiso 1 1 calc R U . . .
C7 C 0.4633(16) 0.8717(9) 0.5759(6) 0.081(4) Uani 1 1 d . . . . .
H7 H 0.402183 0.828092 0.592914 0.097 Uiso 1 1 calc R U . . .
C8 C 0.6203(14) 0.8512(8) 0.5845(5) 0.071(3) Uani 1 1 d . . . . .
H8A H 0.682811 0.894389 0.568433 0.085 Uiso 1 1 calc R U . . .
H8B H 0.640986 0.854657 0.618392 0.085 Uiso 1 1 calc R U . . .
C9 C 0.4737(14) 0.6334(10) 0.3787(5) 0.075(4) Uani 1 1 d . . . . .
C10 C 0.447(2) 0.6918(12) 0.3418(6) 0.099(5) Uani 1 1 d . . . . .
H10 H 0.484161 0.749280 0.344330 0.119 Uiso 1 1 calc R U . . .
C11 C 0.372(3) 0.6698(16) 0.3029(6) 0.125(7) Uani 1 1 d . . . . .
H11 H 0.345747 0.712742 0.280665 0.150 Uiso 1 1 calc R U . . .
C12 C 0.333(2) 0.5796(17) 0.2959(7) 0.119(7) Uani 1 1 d . . . . .
H12 H 0.296516 0.559976 0.266637 0.142 Uiso 1 1 calc R U . . .
C13 C 0.348(2) 0.5260(14) 0.3311(8) 0.112(6) Uani 1 1 d . . . . .
H13 H 0.307549 0.469331 0.328236 0.134 Uiso 1 1 calc R U . . .
C14 C 0.4197(18) 0.5470(11) 0.3726(5) 0.088(4) Uani 1 1 d . . . . .
H14 H 0.432498 0.504582 0.396328 0.106 Uiso 1 1 calc R U . . .
C15 C 0.5478(16) 0.6621(8) 0.4220(5) 0.072(3) Uani 1 1 d . . . . .
H15 H 0.647900 0.681948 0.412739 0.087 Uiso 1 1 calc R U . . .
C16 C 0.5688(14) 0.5943(9) 0.4596(5) 0.069(3) Uani 1 1 d . . . . .
H16A H 0.473010 0.570416 0.469413 0.083 Uiso 1 1 calc R U . . .
H16B H 0.630187 0.546087 0.447845 0.083 Uiso 1 1 calc R U . . .
Cu1 Cu 0.55028(19) 0.74812(12) 0.50878(7) 0.0682(6) Uani 1 1 d . . . . .
N1 N 0.4452(12) 0.8569(7) 0.5252(4) 0.069(3) Uani 1 1 d . . . . .
H1A H 0.482924 0.902363 0.508852 0.083 Uiso 1 1 calc R U . . .
H1B H 0.348501 0.851877 0.517975 0.083 Uiso 1 1 calc R U . . .
N2 N 0.4729(11) 0.7389(7) 0.4434(4) 0.068(2) Uani 1 1 d . . . . .
H2A H 0.374180 0.730997 0.443707 0.081 Uiso 1 1 calc R U . . .
H2B H 0.493489 0.788033 0.427041 0.081 Uiso 1 1 calc R U . . .
O1 O 0.6546(9) 0.7649(6) 0.5676(3) 0.071(2) Uani 1 1 d . . . . .
H1 H 0.608668 0.727883 0.583444 0.106 Uiso 1 1 calc R U . . .
O2 O 0.6384(10) 0.6358(5) 0.4977(3) 0.071(2) Uani 1 1 d . . . . .
C1A C 0.3960(11) 0.6426(8) 0.7351(3) 0.095(5) Uani 1 1 d G . . . .
C2A C 0.2496(13) 0.6467(8) 0.7220(3) 0.118(7) Uani 1 1 d G . . . .
H2AA H 0.221312 0.630294 0.691367 0.141 Uiso 1 1 calc R U . . .
C3A C 0.1447(11) 0.6748(9) 0.7538(5) 0.152(11) Uani 1 1 d G . . . .
H3A H 0.044723 0.677549 0.744793 0.183 Uiso 1 1 calc R U . . .
C4A C 0.1862(16) 0.6988(8) 0.7986(4) 0.115(6) Uani 1 1 d G . . . .
H4A H 0.114504 0.717939 0.820296 0.138 Uiso 1 1 calc R U . . .
C5A C 0.3325(18) 0.6947(8) 0.8117(3) 0.117(6) Uani 1 1 d G . . . .
H5A H 0.360873 0.711075 0.842374 0.140 Uiso 1 1 calc R U . . .
C6A C 0.4374(13) 0.6666(9) 0.7800(4) 0.106(5) Uani 1 1 d G . . . .
H6A H 0.537464 0.663821 0.788948 0.128 Uiso 1 1 calc R U . . .
C7A C 0.513(2) 0.6187(11) 0.7008(6) 0.102(5) Uani 1 1 d . . . . .
H7A H 0.606132 0.609456 0.718565 0.122 Uiso 1 1 calc R U . . .
C8A C 0.541(2) 0.6917(10) 0.6642(6) 0.098(5) Uani 1 1 d . . . . .
H8AA H 0.498500 0.748062 0.664698 0.118 Uiso 1 1 calc R U . . .
C9A C 0.717(2) 0.3044(10) 0.5472(5) 0.088(5) Uani 1 1 d . . . . .
C10A C 0.670(2) 0.2598(13) 0.5089(7) 0.106(5) Uani 1 1 d . . . . .
H10A H 0.597214 0.284639 0.489209 0.127 Uiso 1 1 calc R U . . .
C11A C 0.7244(19) 0.1814(12) 0.4987(8) 0.107(6) Uani 1 1 d . . . . .
H11A H 0.699241 0.154770 0.469846 0.128 Uiso 1 1 calc R U . . .
C12A C 0.819(2) 0.1374(11) 0.5297(7) 0.098(5) Uani 1 1 d . . . . .
H12A H 0.845848 0.078614 0.524442 0.118 Uiso 1 1 calc R U . . .
C13A C 0.868(2) 0.1804(13) 0.5664(7) 0.103(6) Uani 1 1 d . . . . .
H13A H 0.935609 0.153025 0.586779 0.123 Uiso 1 1 calc R U . . .
C14A C 0.8213(18) 0.2679(10) 0.5761(6) 0.093(4) Uani 1 1 d . . . . .
H14A H 0.860941 0.299586 0.601619 0.111 Uiso 1 1 calc R U . . .
C15A C 0.6660(18) 0.3965(10) 0.5585(6) 0.086(4) Uani 1 1 d . . . . .
H15A H 0.582101 0.410108 0.537328 0.104 Uiso 1 1 calc R U . . .
C16A C 0.7924(16) 0.4644(8) 0.5475(5) 0.077(4) Uani 1 1 d D . . . .
H16C H 0.882298 0.449655 0.565122 0.093 Uiso 1 1 calc R U . . .
H16D H 0.815645 0.464493 0.513771 0.093 Uiso 1 1 calc R U . . .
Cu2 Cu 0.6180(3) 0.53950(15) 0.61912(9) 0.0968(9) Uani 1 1 d D . . . .
N1A N 0.4844(17) 0.5400(8) 0.6734(4) 0.095(4) Uani 1 1 d . . . . .
H1AA H 0.389695 0.539504 0.663516 0.114 Uiso 1 1 calc R U . . .
H1AB H 0.499880 0.491909 0.691186 0.114 Uiso 1 1 calc R U . . .
N2A N 0.617(2) 0.4127(9) 0.6064(5) 0.107(5) Uani 1 1 d . . . . .
H2AB H 0.677380 0.385089 0.626853 0.128 Uiso 1 1 calc R U . . .
H2AC H 0.524834 0.391261 0.610366 0.128 Uiso 1 1 calc R U . . .
O1A O 0.6370(13) 0.6610(7) 0.6312(4) 0.093(3) Uani 1 1 d . . . . .
O2A O 0.7362(11) 0.5490(6) 0.5620(4) 0.082(3) Uani 1 1 d D . . . .
H2AD H 0.784(14) 0.5887(18) 0.546(4) 0.123 Uiso 1 1 d D U . . .
Cl1 Cl 0.2577(3) 0.59615(19) 0.55895(12) 0.0716(8) Uani 1 1 d D . . . .
O1S O 0.2847(11) 0.6688(5) 0.5279(3) 0.081(3) Uani 1 1 d D . . . .
O2S O 0.2114(17) 0.6305(8) 0.6029(4) 0.117(4) Uani 1 1 d D . . . .
O3S O 0.3895(11) 0.5457(7) 0.5653(4) 0.095(3) Uani 1 1 d D . . . .
O4S O 0.1458(13) 0.5434(7) 0.5389(5) 0.107(4) Uani 1 1 d D . . . .
Cl2 Cl 0.2132(8) 0.3585(3) 0.6570(2) 0.1261(18) Uani 1 1 d D . . . .
O5S O 0.291(3) 0.3473(12) 0.6187(6) 0.177(7) Uani 1 1 d D U . . .
O6S O 0.197(2) 0.4429(9) 0.6688(8) 0.177(7) Uani 1 1 d D U . . .
O7S O 0.317(3) 0.3342(19) 0.6896(9) 0.270(14) Uani 1 1 d D U . . .
O8S O 0.110(3) 0.3052(14) 0.6670(10) 0.224(10) Uani 1 1 d D U . . .
O9S O 0.866(3) 0.500(3) 0.6668(9) 0.34(3) Uani 1 1 d . . . . .
H9SA H 0.877675 0.498136 0.696909 0.514 Uiso 1 1 d R U . . .
H9SB H 0.951155 0.486766 0.655449 0.514 Uiso 1 1 d R U . . .

loop_
_atom_site_aniso_label
_atom_site_aniso_U_11
_atom_site_aniso_U_22
_atom_site_aniso_U_33
_atom_site_aniso_U_23
_atom_site_aniso_U_13
_atom_site_aniso_U_12
C1 0.062(8) 0.097(11) 0.091(10) -0.026(8) -0.013(7) 0.010(8)
C2 0.083(10) 0.065(9) 0.131(13) -0.011(9) -0.007(9) -0.003(8)
C3 0.17(2) 0.077(11) 0.136(16) -0.037(11) -0.044(15) 0.015(13)
C4 0.111(15) 0.088(13) 0.22(3) -0.062(16) -0.041(17) 0.038(12)
C5 0.061(9) 0.154(19) 0.18(2) -0.089(18) -0.004(11) 0.012(12)
C6 0.073(9) 0.105(12) 0.117(12) -0.034(10) 0.006(9) -0.013(9)
C7 0.068(8) 0.066(8) 0.109(10) -0.008(7) 0.008(8) -0.026(7)
C8 0.060(7) 0.058(7) 0.094(9) -0.012(6) -0.005(6) 0.008(6)
C9 0.047(7) 0.081(9) 0.098(10) -0.015(8) 0.004(7) -0.007(6)
C10 0.114(13) 0.105(12) 0.078(9) -0.010(9) -0.001(10) -0.029(11)
C11 0.154(19) 0.145(18) 0.076(11) 0.017(11) -0.012(11) -0.029(16)
C12 0.124(15) 0.157(19) 0.075(11) -0.030(12) 0.010(10) -0.059(14)
C13 0.090(12) 0.104(13) 0.142(18) -0.036(13) 0.016(12) -0.018(10)
C14 0.097(11) 0.080(9) 0.087(10) -0.022(8) -0.005(8) -0.009(9)
C15 0.070(8) 0.056(7) 0.090(8) -0.005(6) 0.009(7) -0.002(6)
C16 0.061(7) 0.063(7) 0.084(8) -0.006(6) 0.004(6) 0.005(6)
Cu1 0.0581(10) 0.0576(10) 0.0889(12) -0.0022(9) 0.0002(8) -0.0024(9)
N1 0.062(6) 0.062(6) 0.083(7) -0.002(5) 0.000(5) -0.012(5)
N2 0.062(5) 0.059(6) 0.082(6) 0.001(5) -0.013(5) -0.001(5)
O1 0.054(4) 0.066(5) 0.092(6) -0.006(4) -0.005(4) 0.002(4)
O2 0.071(5) 0.052(4) 0.092(6) 0.000(4) -0.001(5) 0.002(4)
C1A 0.124(14) 0.081(10) 0.081(10) 0.015(8) 0.013(9) 0.026(10)
C2A 0.093(12) 0.153(18) 0.107(12) 0.028(12) 0.010(10) 0.072(13)
C3A 0.15(2) 0.16(2) 0.137(18) 0.047(16) 0.033(16) 0.108(19)
C4A 0.16(2) 0.088(11) 0.101(14) 0.001(9) 0.024(13) 0.031(12)
C5A 0.135(18) 0.117(15) 0.098(12) -0.006(11) 0.011(13) -0.008(13)
C6A 0.131(15) 0.103(12) 0.085(11) 0.005(9) 0.012(11) 0.004(12)
C7A 0.137(15) 0.079(10) 0.090(10) 0.006(8) 0.018(10) 0.009(10)
C8A 0.147(16) 0.059(8) 0.089(10) 0.005(7) 0.021(11) 0.009(10)
C9A 0.109(12) 0.075(9) 0.080(9) 0.001(8) 0.013(9) 0.022(9)
C10A 0.096(11) 0.106(13) 0.115(13) -0.008(11) -0.010(10) 0.018(10)
C11A 0.087(11) 0.091(11) 0.142(16) -0.027(11) 0.007(11) -0.007(9)
C12A 0.102(12) 0.073(9) 0.118(13) -0.009(9) 0.009(10) 0.021(9)
C13A 0.100(12) 0.100(12) 0.108(13) 0.025(10) 0.013(10) 0.039(10)
C14A 0.090(10) 0.083(10) 0.105(11) 0.013(8) 0.013(9) 0.032(9)
C15A 0.082(9) 0.068(8) 0.109(11) -0.008(8) 0.025(8) -0.008(7)
C16A 0.080(9) 0.056(7) 0.096(10) 0.007(7) 0.006(7) 0.015(7)
Cu2 0.124(2) 0.0699(13) 0.0970(16) 0.0042(11) 0.0183(13) 0.0214(14)
N1A 0.124(11) 0.067(7) 0.095(8) 0.009(6) 0.033(7) 0.018(7)
N2A 0.135(13) 0.079(8) 0.107(10) 0.007(7) 0.011(9) -0.001(9)
O1A 0.092(7) 0.076(6) 0.110(8) -0.005(6) 0.006(6) -0.007(6)
O2A 0.085(6) 0.062(5) 0.100(7) 0.006(5) 0.021(5) 0.010(5)
Cl1 0.0638(17) 0.0594(16) 0.092(2) 0.0044(15) 0.0000(16) 0.0043(14)
O1S 0.083(6) 0.058(5) 0.102(7) 0.018(5) 0.017(5) 0.011(5)
O2S 0.163(12) 0.104(8) 0.083(7) 0.020(6) 0.010(7) 0.044(8)
O3S 0.081(6) 0.079(6) 0.125(8) 0.019(6) 0.003(6) 0.014(6)
O4S 0.101(8) 0.075(6) 0.147(10) 0.017(6) -0.024(7) -0.019(6)
Cl2 0.154(5) 0.097(3) 0.127(4) -0.011(3) 0.019(4) -0.023(3)
O5S 0.216(18) 0.155(13) 0.159(13) 0.021(11) 0.049(14) -0.013(13)
O6S 0.179(15) 0.101(10) 0.251(18) -0.025(11) 0.038(14) 0.013(11)
O7S 0.33(3) 0.25(2) 0.24(2) -0.029(18) -0.01(2) 0.11(2)
O8S 0.203(18) 0.166(15) 0.30(2) -0.044(15) 0.090(17) -0.077(15)
O9S 0.22(3) 0.64(8) 0.17(2) -0.13(3) -0.046(19) 0.13(4)

_geom_special_details            
;
 All esds (except the esd in the dihedral angle between two l.s. planes)
 are estimated using the full covariance matrix.  The cell esds are taken
 into account individually in the estimation of esds in distances, angles
 and torsion angles; correlations between esds in cell parameters are only
 used when they are defined by crystal symmetry.  An approximate (isotropic)
 treatment of cell esds is used for estimating esds involving l.s. planes.
;
loop_
_geom_bond_atom_site_label_1
_geom_bond_atom_site_label_2
_geom_bond_distance
_geom_bond_site_symmetry_2
_geom_bond_publ_flag
C1 C2 1.3900 . ?
C1 C6 1.3900 . ?
C1 C7 1.499(16) . ?
C2 H2 0.9500 . ?
C2 C3 1.3900 . ?
C3 H3 0.9500 . ?
C3 C4 1.3900 . ?
C4 H4 0.9500 . ?
C4 C5 1.3900 . ?
C5 H5 0.9500 . ?
C5 C6 1.3900 . ?
C6 H6 0.9500 . ?
C7 H7 1.0000 . ?
C7 C8 1.49(2) . ?
C7 N1 1.480(19) . ?
C8 H8A 0.9900 . ?
C8 H8B 0.9900 . ?
C8 O1 1.450(15) . ?
C9 C10 1.41(2) . ?
C9 C14 1.43(2) . ?
C9 C15 1.48(2) . ?
C10 H10 0.9500 . ?
C10 C11 1.35(3) . ?
C11 H11 0.9500 . ?
C11 C12 1.45(3) . ?
C12 H12 0.9500 . ?
C12 C13 1.31(3) . ?
C13 H13 0.9500 . ?
C13 C14 1.40(3) . ?
C14 H14 0.9500 . ?
C15 H15 1.0000 . ?
C15 C16 1.51(2) . ?
C15 N2 1.498(17) . ?
C16 H16A 0.9900 . ?
C16 H16B 0.9900 . ?
C16 O2 1.414(16) . ?
Cu1 N1 1.987(11) . ?
Cu1 N2 2.007(10) . ?
Cu1 O1 1.954(9) . ?
Cu1 O2 1.935(8) . ?
Cu1 O1S 2.770(10) . ?
N1 H1A 0.9100 . ?
N1 H1B 0.9100 . ?
N2 H2A 0.9100 . ?
N2 H2B 0.9100 . ?
O1 H1 0.8400 . ?
C1A C2A 1.3900 . ?
C1A C6A 1.3900 . ?
C1A C7A 1.50(2) . ?
C2A H2AA 0.9500 . ?
C2A C3A 1.3900 . ?
C3A H3A 0.9500 . ?
C3A C4A 1.3900 . ?
C4A H4A 0.9500 . ?
C4A C5A 1.3900 . ?
C5A H5A 0.9500 . ?
C5A C6A 1.3900 . ?
C6A H6A 0.9500 . ?
C7A H7A 1.0000 . ?
C7A C8A 1.56(2) . ?
C7A N1A 1.47(2) . ?
C8A H8AA 0.9500 . ?
C8A O1A 1.38(2) . ?
C9A C10A 1.37(2) . ?
C9A C14A 1.38(2) . ?
C9A C15A 1.53(2) . ?
C10A H10A 0.9500 . ?
C10A C11A 1.34(3) . ?
C11A H11A 0.9500 . ?
C11A C12A 1.41(3) . ?
C12A H12A 0.9500 . ?
C12A C13A 1.32(3) . ?
C13A H13A 0.9500 . ?
C13A C14A 1.44(2) . ?
C14A H14A 0.9500 . ?
C15A H15A 1.0000 . ?
C15A C16A 1.59(2) . ?
C15A N2A 1.47(2) . ?
C16A H16C 0.9900 . ?
C16A H16D 0.9900 . ?
C16A O2A 1.460(16) . ?
Cu2 N1A 1.976(12) . ?
Cu2 N2A 1.986(14) . ?
Cu2 O1A 1.911(11) . ?
Cu2 O2A 1.967(9) . ?
Cu2 O3S 2.597(11) . ?
Cu2 O9S 2.71(3) . ?
N1A H1AA 0.9100 . ?
N1A H1AB 0.9100 . ?
N2A H2AB 0.9100 . ?
N2A H2AC 0.9100 . ?
O2A H2AD 0.877(14) . ?
Cl1 O1S 1.451(9) . ?
Cl1 O2S 1.429(11) . ?
Cl1 O3S 1.444(10) . ?
Cl1 O4S 1.426(10) . ?
Cl2 O5S 1.318(15) . ?
Cl2 O6S 1.351(14) . ?
Cl2 O7S 1.38(2) . ?
Cl2 O8S 1.285(16) . ?
O9S H9SA 0.8704 . ?
O9S H9SB 0.8699 . ?

loop_
_geom_angle_atom_site_label_1
_geom_angle_atom_site_label_2
_geom_angle_atom_site_label_3
_geom_angle
_geom_angle_site_symmetry_1
_geom_angle_site_symmetry_3
_geom_angle_publ_flag
C2 C1 C6 120.0 . . ?
C2 C1 C7 121.5(9) . . ?
C6 C1 C7 118.4(9) . . ?
C1 C2 H2 120.0 . . ?
C1 C2 C3 120.0 . . ?
C3 C2 H2 120.0 . . ?
C2 C3 H3 120.0 . . ?
C2 C3 C4 120.0 . . ?
C4 C3 H3 120.0 . . ?
C3 C4 H4 120.0 . . ?
C5 C4 C3 120.0 . . ?
C5 C4 H4 120.0 . . ?
C4 C5 H5 120.0 . . ?
C6 C5 C4 120.0 . . ?
C6 C5 H5 120.0 . . ?
C1 C6 H6 120.0 . . ?
C5 C6 C1 120.0 . . ?
C5 C6 H6 120.0 . . ?
C1 C7 H7 108.3 . . ?
C8 C7 C1 113.9(11) . . ?
C8 C7 H7 108.3 . . ?
N1 C7 C1 113.9(13) . . ?
N1 C7 H7 108.3 . . ?
N1 C7 C8 103.8(12) . . ?
C7 C8 H8A 109.6 . . ?
C7 C8 H8B 109.6 . . ?
H8A C8 H8B 108.1 . . ?
O1 C8 C7 110.2(11) . . ?
O1 C8 H8A 109.6 . . ?
O1 C8 H8B 109.6 . . ?
C10 C9 C14 116.2(13) . . ?
C10 C9 C15 121.1(13) . . ?
C14 C9 C15 122.6(14) . . ?
C9 C10 H10 118.4 . . ?
C11 C10 C9 123.1(17) . . ?
C11 C10 H10 118.4 . . ?
C10 C11 H11 120.6 . . ?
C10 C11 C12 119(2) . . ?
C12 C11 H11 120.6 . . ?
C11 C12 H12 121.0 . . ?
C13 C12 C11 118.0(17) . . ?
C13 C12 H12 121.0 . . ?
C12 C13 H13 118.0 . . ?
C12 C13 C14 124.0(18) . . ?
C14 C13 H13 118.0 . . ?
C9 C14 H14 120.6 . . ?
C13 C14 C9 118.9(17) . . ?
C13 C14 H14 120.6 . . ?
C9 C15 H15 106.6 . . ?
C9 C15 C16 116.7(11) . . ?
C9 C15 N2 111.7(12) . . ?
C16 C15 H15 106.6 . . ?
N2 C15 H15 106.6 . . ?
N2 C15 C16 108.1(11) . . ?
C15 C16 H16A 110.3 . . ?
C15 C16 H16B 110.3 . . ?
H16A C16 H16B 108.5 . . ?
O2 C16 C15 107.2(10) . . ?
O2 C16 H16A 110.3 . . ?
O2 C16 H16B 110.3 . . ?
N1 Cu1 N2 96.3(4) . . ?
N1 Cu1 O1S 84.4(4) . . ?
N2 Cu1 O1S 81.1(4) . . ?
O1 Cu1 N1 85.4(4) . . ?
O1 Cu1 N2 170.6(4) . . ?
O1 Cu1 O1S 108.3(3) . . ?
O2 Cu1 N1 173.6(4) . . ?
O2 Cu1 N2 86.0(4) . . ?
O2 Cu1 O1 93.3(4) . . ?
O2 Cu1 O1S 90.1(3) . . ?
C7 N1 Cu1 107.9(9) . . ?
C7 N1 H1A 110.1 . . ?
C7 N1 H1B 110.1 . . ?
Cu1 N1 H1A 110.1 . . ?
Cu1 N1 H1B 110.1 . . ?
H1A N1 H1B 108.4 . . ?
C15 N2 Cu1 106.1(8) . . ?
C15 N2 H2A 110.5 . . ?
C15 N2 H2B 110.5 . . ?
Cu1 N2 H2A 110.5 . . ?
Cu1 N2 H2B 110.5 . . ?
H2A N2 H2B 108.7 . . ?
C8 O1 Cu1 107.7(7) . . ?
C8 O1 H1 109.5 . . ?
Cu1 O1 H1 97.6 . . ?
C16 O2 Cu1 110.1(7) . . ?
C2A C1A C6A 120.0 . . ?
C2A C1A C7A 121.3(11) . . ?
C6A C1A C7A 118.5(11) . . ?
C1A C2A H2AA 120.0 . . ?
C1A C2A C3A 120.0 . . ?
C3A C2A H2AA 120.0 . . ?
C2A C3A H3A 120.0 . . ?
C4A C3A C2A 120.0 . . ?
C4A C3A H3A 120.0 . . ?
C3A C4A H4A 120.0 . . ?
C5A C4A C3A 120.0 . . ?
C5A C4A H4A 120.0 . . ?
C4A C5A H5A 120.0 . . ?
C6A C5A C4A 120.0 . . ?
C6A C5A H5A 120.0 . . ?
C1A C6A H6A 120.0 . . ?
C5A C6A C1A 120.0 . . ?
C5A C6A H6A 120.0 . . ?
C1A C7A H7A 107.9 . . ?
C1A C7A C8A 112.3(14) . . ?
C8A C7A H7A 107.9 . . ?
N1A C7A C1A 115.2(16) . . ?
N1A C7A H7A 107.9 . . ?
N1A C7A C8A 105.3(13) . . ?
C7A C8A H8AA 125.7 . . ?
O1A C8A C7A 108.6(13) . . ?
O1A C8A H8AA 125.7 . . ?
C10A C9A C14A 119.8(15) . . ?
C10A C9A C15A 122.8(15) . . ?
C14A C9A C15A 117.4(15) . . ?
C9A C10A H10A 119.6 . . ?
C11A C10A C9A 120.7(18) . . ?
C11A C10A H10A 119.6 . . ?
C10A C11A H11A 119.2 . . ?
C10A C11A C12A 121.5(18) . . ?
C12A C11A H11A 119.2 . . ?
C11A C12A H12A 121.0 . . ?
C13A C12A C11A 117.9(16) . . ?
C13A C12A H12A 121.0 . . ?
C12A C13A H13A 119.2 . . ?
C12A C13A C14A 121.5(17) . . ?
C14A C13A H13A 119.2 . . ?
C9A C14A C13A 117.8(18) . . ?
C9A C14A H14A 121.1 . . ?
C13A C14A H14A 121.1 . . ?
C9A C15A H15A 107.4 . . ?
C9A C15A C16A 110.3(13) . . ?
C16A C15A H15A 107.4 . . ?
N2A C15A C9A 116.7(13) . . ?
N2A C15A H15A 107.4 . . ?
N2A C15A C16A 107.3(13) . . ?
C15A C16A H16C 110.5 . . ?
C15A C16A H16D 110.5 . . ?
H16C C16A H16D 108.7 . . ?
O2A C16A C15A 105.9(11) . . ?
O2A C16A H16C 110.5 . . ?
O2A C16A H16D 110.5 . . ?
N1A Cu2 N2A 98.3(6) . . ?
N1A Cu2 O3S 88.4(5) . . ?
N1A Cu2 O9S 96.9(8) . . ?
N2A Cu2 O3S 85.6(6) . . ?
N2A Cu2 O9S 82.9(11) . . ?
O1A Cu2 N1A 84.9(5) . . ?
O1A Cu2 N2A 175.1(7) . . ?
O1A Cu2 O2A 91.6(5) . . ?
O1A Cu2 O3S 98.3(4) . . ?
O1A Cu2 O9S 93.0(10) . . ?
O2A Cu2 N1A 173.5(5) . . ?
O2A Cu2 N2A 85.6(5) . . ?
O2A Cu2 O3S 86.8(4) . . ?
O2A Cu2 O9S 88.7(8) . . ?
O3S Cu2 O9S 167.9(8) . . ?
C7A N1A Cu2 108.3(11) . . ?
C7A N1A H1AA 110.0 . . ?
C7A N1A H1AB 110.0 . . ?
Cu2 N1A H1AA 110.0 . . ?
Cu2 N1A H1AB 110.0 . . ?
H1AA N1A H1AB 108.4 . . ?
C15A N2A Cu2 109.7(10) . . ?
C15A N2A H2AB 109.7 . . ?
C15A N2A H2AC 109.7 . . ?
Cu2 N2A H2AB 109.7 . . ?
Cu2 N2A H2AC 109.7 . . ?
H2AB N2A H2AC 108.2 . . ?
C8A O1A Cu2 113.8(10) . . ?
C16A O2A Cu2 111.3(8) . . ?
C16A O2A H2AD 107(3) . . ?
Cu2 O2A H2AD 139(3) . . ?
O2S Cl1 O1S 107.8(6) . . ?
O2S Cl1 O3S 109.6(7) . . ?
O3S Cl1 O1S 110.5(6) . . ?
O4S Cl1 O1S 108.3(7) . . ?
O4S Cl1 O2S 110.6(9) . . ?
O4S Cl1 O3S 110.0(7) . . ?
Cl1 O1S Cu1 127.6(6) . . ?
Cl1 O3S Cu2 139.8(7) . . ?
O5S Cl2 O6S 113.1(12) . . ?
O5S Cl2 O7S 99.2(16) . . ?
O6S Cl2 O7S 99.5(15) . . ?
O8S Cl2 O5S 119.9(14) . . ?
O8S Cl2 O6S 118.6(14) . . ?
O8S Cl2 O7S 100.5(17) . . ?
Cu2 O9S H9SA 127.7 . . ?
Cu2 O9S H9SB 127.8 . . ?
H9SA O9S H9SB 104.5 . . ?

loop_
_geom_hbond_atom_site_label_D
_geom_hbond_atom_site_label_H
_geom_hbond_atom_site_label_A
_geom_hbond_distance_DH
_geom_hbond_distance_HA
_geom_hbond_distance_DA
_geom_hbond_angle_DHA
_geom_hbond_site_symmetry_A
_geom_hbond_publ_flag
N1 H1A O4S 0.91 2.19 3.015(15) 150.8 4_566 yes
N1 H1B O2 0.91 1.98 2.880(14) 169.6 4_466 yes
N2 H2A O1 0.91 2.03 2.925(13) 166.5 4_466 yes
N2 H2A O1S 0.91 2.72 3.158(14) 110.6 . yes
O1 H1 O1A 0.84 1.73 2.429(14) 139.0 . yes
N1A H1AA O6S 0.91 2.31 3.02(3) 135.1 . yes
N2A H2AB O9S 0.91 2.72 3.16(4) 110.6 . yes
N2A H2AC O5S 0.91 2.26 3.16(3) 176.0 . yes
O2A H2AD O2 0.877(14) 2.05(15) 2.445(13) 106(12) . yes
O9S H9SB O6S 0.87 2.38 3.15(4) 148.7 1_655 yes

loop_
_geom_torsion_atom_site_label_1
_geom_torsion_atom_site_label_2
_geom_torsion_atom_site_label_3
_geom_torsion_atom_site_label_4
_geom_torsion
_geom_torsion_site_symmetry_1
_geom_torsion_site_symmetry_2
_geom_torsion_site_symmetry_3
_geom_torsion_site_symmetry_4
_geom_torsion_publ_flag
C1 C2 C3 C4 0.0 . . . . ?
C1 C7 C8 O1 -179.0(11) . . . . ?
C1 C7 N1 Cu1 167.3(8) . . . . ?
C2 C1 C6 C5 0.0 . . . . ?
C2 C1 C7 C8 69.4(16) . . . . ?
C2 C1 C7 N1 -49.4(14) . . . . ?
C2 C3 C4 C5 0.0 . . . . ?
C3 C4 C5 C6 0.0 . . . . ?
C4 C5 C6 C1 0.0 . . . . ?
C6 C1 C2 C3 0.0 . . . . ?
C6 C1 C7 C8 -113.8(12) . . . . ?
C6 C1 C7 N1 127.4(10) . . . . ?
C7 C1 C2 C3 176.7(12) . . . . ?
C7 C1 C6 C5 -176.8(12) . . . . ?
C7 C8 O1 Cu1 39.4(14) . . . . ?
C8 C7 N1 Cu1 42.8(11) . . . . ?
C9 C10 C11 C12 -8(3) . . . . ?
C9 C15 C16 O2 -179.0(11) . . . . ?
C9 C15 N2 Cu1 164.8(9) . . . . ?
C10 C9 C14 C13 1(2) . . . . ?
C10 C9 C15 C16 179.3(14) . . . . ?
C10 C9 C15 N2 54.2(18) . . . . ?
C10 C11 C12 C13 12(3) . . . . ?
C11 C12 C13 C14 -10(3) . . . . ?
C12 C13 C14 C9 4(3) . . . . ?
C14 C9 C10 C11 2(3) . . . . ?
C14 C9 C15 C16 2(2) . . . . ?
C14 C9 C15 N2 -123.2(14) . . . . ?
C15 C9 C10 C11 -175.7(19) . . . . ?
C15 C9 C14 C13 178.4(15) . . . . ?
C15 C16 O2 Cu1 43.2(11) . . . . ?
C16 C15 N2 Cu1 35.1(12) . . . . ?
N1 C7 C8 O1 -54.6(14) . . . . ?
N2 C15 C16 O2 -52.1(14) . . . . ?
C1A C2A C3A C4A 0.0 . . . . ?
C1A C7A C8A O1A -173.2(15) . . . . ?
C1A C7A N1A Cu2 163.6(11) . . . . ?
C2A C1A C6A C5A 0.0 . . . . ?
C2A C1A C7A C8A 71.1(18) . . . . ?
C2A C1A C7A N1A -49.5(18) . . . . ?
C2A C3A C4A C5A 0.0 . . . . ?
C3A C4A C5A C6A 0.0 . . . . ?
C4A C5A C6A C1A 0.0 . . . . ?
C6A C1A C2A C3A 0.0 . . . . ?
C6A C1A C7A C8A -104.6(15) . . . . ?
C6A C1A C7A N1A 134.8(13) . . . . ?
C7A C1A C2A C3A -175.6(13) . . . . ?
C7A C1A C6A C5A 175.7(12) . . . . ?
C7A C8A O1A Cu2 32.9(18) . . . . ?
C8A C7A N1A Cu2 39.2(18) . . . . ?
C9A C10A C11A C12A 8(3) . . . . ?
C9A C15A C16A O2A -176.8(12) . . . . ?
C9A C15A N2A Cu2 161.7(12) . . . . ?
C10A C9A C14A C13A -5(3) . . . . ?
C10A C9A C15A C16A -106(2) . . . . ?
C10A C9A C15A N2A 131.6(19) . . . . ?
C10A C11A C12A C13A -9(3) . . . . ?
C11A C12A C13A C14A 3(3) . . . . ?
C12A C13A C14A C9A 3(3) . . . . ?
C14A C9A C10A C11A -1(3) . . . . ?
C14A C9A C15A C16A 70.8(18) . . . . ?
C14A C9A C15A N2A -52(2) . . . . ?
C15A C9A C10A C11A 175.7(17) . . . . ?
C15A C9A C14A C13A 178.7(15) . . . . ?
C15A C16A O2A Cu2 37.3(13) . . . . ?
C16A C15A N2A Cu2 37.5(16) . . . . ?
N1A C7A C8A O1A -47(2) . . . . ?
N2A C15A C16A O2A -48.7(16) . . . . ?
O1S Cl1 O3S Cu2 89.0(10) . . . . ?
O2S Cl1 O1S Cu1 96.3(9) . . . . ?
O2S Cl1 O3S Cu2 -29.7(12) . . . . ?
O3S Cl1 O1S Cu1 -23.4(9) . . . . ?
O4S Cl1 O1S Cu1 -143.9(8) . . . . ?
O4S Cl1 O3S Cu2 -151.5(9) . . . . ?

_smtbx_masks_special_details     ?
loop_
_smtbx_masks_void_nr
_smtbx_masks_void_average_x
_smtbx_masks_void_average_y
_smtbx_masks_void_average_z
_smtbx_masks_void_volume
_smtbx_masks_void_count_electrons
_smtbx_masks_void_content
1 0.181 0.057 0.234 82.5 9.1 ?
2 -0.319 0.443 0.766 82.5 9.4 ?
3 -0.181 0.557 0.266 82.5 9.1 ?
4 0.319 0.943 0.734 82.5 8.8 ?

_smtbx_masks_void_probe_radius   1.2
_smtbx_masks_void_truncation_radius 1.2
_shelx_res_file                  
;
TITL 210316b_0m_a.res in P2(1)2(1)2(1)
    210316b_0m_a.res
    created by SHELXL-2018/3 at 10:36:01 on 17-Mar-2021
REM Old TITL 210316b_0m in P2(1)2(1)2(1)
REM SHELXT solution in P2(1)2(1)2(1): R1 0.273, Rweak 0.095, Alpha 0.009
REM <I/s> 2.922 for 30 systematic absences, Orientation as input
REM Flack x = 0.278 ( 0.052 ) from 1756 Parsons' quotients
REM Formula found by SHELXT: C31 Cl2 Cu2 N6 O10
CELL 1.34138 9.134 15.3961 28.6603 90 90 90
ZERR 4 0.0008 0.0013 0.0026 0 0 0
LATT -1
SYMM 0.5-X,-Y,0.5+Z
SYMM -X,0.5+Y,0.5-Z
SYMM 0.5+X,0.5-Y,-Z
SFAC C H Cl Cu N O
DISP C 0.0137 0.0067 57.1
DISP Cl 0.3281 0.5435 4162.2
DISP Cu -2.7974 3.6876 28058.5
DISP H 0 0 0.6
DISP N 0.0241 0.0134 109.9
DISP O 0.0389 0.0241 193.4
UNIT 128 164 8 8 16 52
EQIV $1 -0.5+X,1.5-Y,1-Z
EQIV $2 0.5+X,1.5-Y,1-Z
EQIV $3 1+X,+Y,+Z
SADI 0.04 O5S O6S O5S O8S O5S O7S O6S O8S O6S O7S O8S O7S
SADI 0.04 O1S O3S O1S O4S O1S O2S O3S O4S O3S O2S O4S O2S
SADI Cl1 O1S Cl1 O3S Cl1 O4S Cl1 O2S
SADI Cl2 O5S Cl2 O6S Cl2 O8S Cl2 O7S
ISOR 0.01 0.02 O6S O7S O8S O5S
DANG 2.71499 0.02 Cu2 H2Ad
DFIX 0.87 0.01 O2A H2Ad
DANG 1.932787 0.02 C16A H2Ad

L.S. 10
PLAN  90
SIZE 0.12 0.1 0.08
TEMP -173.15
CONF
HTAB N1 O2_$1
HTAB N1 O4S_$2
HTAB N2 O1_$1
HTAB O1 O1A
HTAB N1A O6S
HTAB N2A O5S
HTAB O9S O6S_$3
HTAB N2 O1S
HTAB N2A O9S
HTAB O2A O2
BIND O1S Cu1
BIND O9S Cu2
BIND O3S Cu2
HTAB
LIST 6
MORE -1
BOND $H
ABIN
fmap 2
acta
REM <olex2.extras>
REM <HklSrc "%.\\210316b_0m_a.hkl">
REM </olex2.extras>

WGHT    0.187800    5.333300
FVAR       0.22917
AFIX  66
C1    1    0.418491    0.960653    0.591559    11.00000    0.06222    0.09660 =
         0.09057   -0.02562   -0.01298    0.00988
C2    1    0.467992    1.034884    0.568907    11.00000    0.08324    0.06488 =
         0.13090   -0.01057   -0.00691   -0.00314
AFIX  43
H2    2    0.535672    1.030049    0.543872    11.00000   -1.20000
AFIX  65
C3    1    0.418467    1.116191    0.582883    11.00000    0.16742    0.07655 =
         0.13634   -0.03659   -0.04416    0.01452
AFIX  43
H3    2    0.452299    1.166924    0.567401    11.00000   -1.20000
AFIX  65
C4    1    0.319440    1.123267    0.619512    11.00000    0.11071    0.08785 =
         0.22097   -0.06237   -0.04146    0.03827
AFIX  43
H4    2    0.285592    1.178836    0.629064    11.00000   -1.20000
AFIX  65
C5    1    0.269938    1.049036    0.642165    11.00000    0.06050    0.15359 =
         0.18331   -0.08889   -0.00366    0.01234
AFIX  43
H5    2    0.202258    1.053873    0.667199    11.00000   -1.20000
AFIX  65
C6    1    0.319462    0.967730    0.628189    11.00000    0.07308    0.10517 =
         0.11666   -0.03421    0.00631   -0.01329
AFIX  43
H6    2    0.285629    0.916996    0.643672    11.00000   -1.20000
AFIX   0
C7    1    0.463270    0.871659    0.575865    11.00000    0.06832    0.06557 =
         0.10945   -0.00849    0.00819   -0.02585
AFIX  13
H7    2    0.402183    0.828092    0.592914    11.00000   -1.20000
AFIX   0
C8    1    0.620344    0.851224    0.584532    11.00000    0.05961    0.05795 =
         0.09424   -0.01249   -0.00531    0.00756
AFIX  23
H8A   2    0.682811    0.894389    0.568433    11.00000   -1.20000
H8B   2    0.640986    0.854657    0.618392    11.00000   -1.20000
AFIX   0
C9    1    0.473741    0.633358    0.378741    11.00000    0.04731    0.08073 =
         0.09842   -0.01459    0.00366   -0.00671
C10   1    0.447332    0.691768    0.341788    11.00000    0.11432    0.10451 =
         0.07764   -0.00990   -0.00142   -0.02854
AFIX  43
H10   2    0.484161    0.749280    0.344330    11.00000   -1.20000
AFIX   0
C11   1    0.372150    0.669828    0.302946    11.00000    0.15411    0.14520 =
         0.07595    0.01660   -0.01222   -0.02898
AFIX  43
H11   2    0.345747    0.712742    0.280665    11.00000   -1.20000
AFIX   0
C12   1    0.332509    0.579648    0.295886    11.00000    0.12423    0.15708 =
         0.07456   -0.03023    0.01028   -0.05876
AFIX  43
H12   2    0.296516    0.559976    0.266637    11.00000   -1.20000
AFIX   0
C13   1    0.347843    0.525961    0.331130    11.00000    0.09047    0.10374 =
         0.14159   -0.03604    0.01636   -0.01759
AFIX  43
H13   2    0.307549    0.469331    0.328236    11.00000   -1.20000
AFIX   0
C14   1    0.419703    0.546974    0.372590    11.00000    0.09665    0.07989 =
         0.08736   -0.02230   -0.00544   -0.00873
AFIX  43
H14   2    0.432498    0.504582    0.396328    11.00000   -1.20000
AFIX   0
C15   1    0.547841    0.662085    0.422048    11.00000    0.07032    0.05630 =
         0.09011   -0.00520    0.00896   -0.00209
AFIX  13
H15   2    0.647900    0.681948    0.412739    11.00000   -1.20000
AFIX   0
C16   1    0.568812    0.594338    0.459623    11.00000    0.06068    0.06253 =
         0.08361   -0.00646    0.00436    0.00506
AFIX  23
H16A  2    0.473010    0.570416    0.469413    11.00000   -1.20000
H16B  2    0.630187    0.546087    0.447845    11.00000   -1.20000
AFIX   0
CU1   4    0.550278    0.748118    0.508785    11.00000    0.05814    0.05760 =
         0.08891   -0.00223    0.00017   -0.00241
N1    5    0.445168    0.856880    0.525172    11.00000    0.06238    0.06249 =
         0.08332   -0.00193    0.00016   -0.01173
AFIX  23
H1A   2    0.482924    0.902363    0.508852    11.00000   -1.20000
H1B   2    0.348501    0.851877    0.517975    11.00000   -1.20000
AFIX   0
N2    5    0.472907    0.738914    0.443438    11.00000    0.06236    0.05930 =
         0.08178    0.00139   -0.01297   -0.00063
AFIX  23
H2A   2    0.374180    0.730997    0.443707    11.00000   -1.20000
H2B   2    0.493489    0.788033    0.427041    11.00000   -1.20000
AFIX   0
O1    6    0.654600    0.764852    0.567622    11.00000    0.05367    0.06629 =
         0.09235   -0.00610   -0.00514    0.00158
AFIX 147
H1    2    0.608668    0.727883    0.583444    11.00000   -1.50000
AFIX   0
O2    6    0.638422    0.635752    0.497667    11.00000    0.07090    0.05154 =
         0.09187   -0.00016   -0.00072    0.00184
AFIX  66
C1A   1    0.395991    0.642614    0.735134    11.00000    0.12365    0.08145 =
         0.08107    0.01539    0.01270    0.02569
C2A   1    0.249643    0.646692    0.722020    11.00000    0.09254    0.15293 =
         0.10727    0.02775    0.01044    0.07228
AFIX  43
H2AA  2    0.221312    0.630294    0.691367    11.00000   -1.20000
AFIX  65
C3A   1    0.144746    0.674762    0.753756    11.00000    0.15408    0.16477 =
         0.13742    0.04718    0.03325    0.10835
AFIX  43
H3A   2    0.044723    0.677549    0.744793    11.00000   -1.20000
AFIX  65
C4A   1    0.186196    0.698754    0.798606    11.00000    0.15591    0.08836 =
         0.10077    0.00131    0.02394    0.03074
AFIX  43
H4A   2    0.114504    0.717939    0.820296    11.00000   -1.20000
AFIX  65
C5A   1    0.332544    0.694677    0.811721    11.00000    0.13540    0.11744 =
         0.09821   -0.00644    0.01124   -0.00751
AFIX  43
H5A   2    0.360873    0.711075    0.842374    11.00000   -1.20000
AFIX  65
C6A   1    0.437442    0.666607    0.779985    11.00000    0.13096    0.10300 =
         0.08524    0.00520    0.01188    0.00403
AFIX  43
H6A   2    0.537464    0.663821    0.788948    11.00000   -1.20000
AFIX   0
C7A   1    0.513185    0.618696    0.700809    11.00000    0.13697    0.07893 =
         0.08956    0.00641    0.01777    0.00945
AFIX  13
H7A   2    0.606132    0.609456    0.718565    11.00000   -1.20000
AFIX   0
C8A   1    0.540905    0.691726    0.664243    11.00000    0.14663    0.05895 =
         0.08851    0.00486    0.02102    0.00888
AFIX  43
H8AA  2    0.498500    0.748062    0.664698    11.00000   -1.20000
AFIX   0
C9A   1    0.717031    0.304385    0.547186    11.00000    0.10913    0.07487 =
         0.08013    0.00144    0.01333    0.02193
C10A  1    0.669740    0.259759    0.508852    11.00000    0.09584    0.10643 =
         0.11490   -0.00786   -0.00959    0.01820
AFIX  43
H10A  2    0.597214    0.284639    0.489209    11.00000   -1.20000
AFIX   0
C11A  1    0.724416    0.181393    0.498653    11.00000    0.08680    0.09141 =
         0.14163   -0.02707    0.00736   -0.00700
AFIX  43
H11A  2    0.699241    0.154770    0.469846    11.00000   -1.20000
AFIX   0
C12A  1    0.818682    0.137357    0.529728    11.00000    0.10220    0.07328 =
         0.11831   -0.00868    0.00910    0.02091
AFIX  43
H12A  2    0.845848    0.078614    0.524442    11.00000   -1.20000
AFIX   0
C13A  1    0.867892    0.180417    0.566373    11.00000    0.10042    0.10002 =
         0.10799    0.02511    0.01326    0.03939
AFIX  43
H13A  2    0.935609    0.153025    0.586779    11.00000   -1.20000
AFIX   0
C14A  1    0.821285    0.267944    0.576122    11.00000    0.08972    0.08338 =
         0.10496    0.01285    0.01316    0.03159
AFIX  43
H14A  2    0.860941    0.299586    0.601619    11.00000   -1.20000
AFIX   0
C15A  1    0.666009    0.396521    0.558518    11.00000    0.08189    0.06820 =
         0.10878   -0.00838    0.02547   -0.00833
AFIX  13
H15A  2    0.582101    0.410108    0.537328    11.00000   -1.20000
AFIX   0
C16A  1    0.792416    0.464372    0.547511    11.00000    0.07994    0.05624 =
         0.09568    0.00661    0.00640    0.01545
AFIX  23
H16C  2    0.882298    0.449655    0.565122    11.00000   -1.20000
H16D  2    0.815645    0.464493    0.513771    11.00000   -1.20000
AFIX   0
CU2   4    0.617963    0.539496    0.619118    11.00000    0.12357    0.06989 =
         0.09703    0.00419    0.01834    0.02144
N1A   5    0.484403    0.539961    0.673368    11.00000    0.12364    0.06724 =
         0.09515    0.00877    0.03323    0.01827
AFIX  23
H1AA  2    0.389695    0.539504    0.663516    11.00000   -1.20000
H1AB  2    0.499880    0.491909    0.691186    11.00000   -1.20000
AFIX   0
N2A   5    0.616882    0.412653    0.606429    11.00000    0.13465    0.07910 =
         0.10666    0.00673    0.01134   -0.00108
AFIX  23
H2AB  2    0.677380    0.385089    0.626853    11.00000   -1.20000
H2AC  2    0.524834    0.391261    0.610366    11.00000   -1.20000
AFIX   0
O1A   6    0.637032    0.661022    0.631186    11.00000    0.09228    0.07563 =
         0.11018   -0.00545    0.00599   -0.00679
O2A   6    0.736224    0.548967    0.561973    11.00000    0.08463    0.06171 =
         0.09979    0.00594    0.02135    0.01009
H2AD  2    0.783790    0.588667    0.546081    11.00000   -1.50000
CL1   3    0.257697    0.596150    0.558952    11.00000    0.06380    0.05935 =
         0.09156    0.00444   -0.00002    0.00434
O1S   6    0.284740    0.668772    0.527859    11.00000    0.08330    0.05831 =
         0.10243    0.01819    0.01735    0.01087
O2S   6    0.211364    0.630472    0.602880    11.00000    0.16316    0.10440 =
         0.08258    0.01973    0.00979    0.04393
O3S   6    0.389543    0.545704    0.565281    11.00000    0.08071    0.07887 =
         0.12539    0.01918    0.00253    0.01397
O4S   6    0.145760    0.543371    0.538940    11.00000    0.10071    0.07470 =
         0.14658    0.01668   -0.02399   -0.01887

CL2   3    0.213220    0.358499    0.656990    11.00000    0.15448    0.09687 =
         0.12709   -0.01051    0.01926   -0.02296
O5S   6    0.290737    0.347337    0.618674    11.00000    0.21576    0.15513 =
         0.15937    0.02110    0.04896   -0.01301
O6S   6    0.197118    0.442894    0.668820    11.00000    0.17939    0.10101 =
         0.25081   -0.02493    0.03817    0.01280
O7S   6    0.317218    0.334248    0.689636    11.00000    0.32593    0.24758 =
         0.23552   -0.02870   -0.00951    0.10682
O8S   6    0.109573    0.305188    0.666973    11.00000    0.20266    0.16635 =
         0.30214   -0.04448    0.09020   -0.07666
O9S   6    0.865685    0.499996    0.666799    11.00000    0.21904    0.63975 =
         0.16883   -0.13156   -0.04562    0.12736
AFIX   3
H9SA  2    0.877675    0.498136    0.696909    11.00000   -1.50000
H9SB  2    0.951155    0.486766    0.655449    11.00000   -1.50000
AFIX   0
HKLF 4


REM  210316b_0m_a.res in P2(1)2(1)2(1)
REM wR2 = 0.274568, GooF = S = 1.02857, Restrained GooF = 1.05739 for all data
REM R1 = 0.090864 for 4638 Fo > 4sig(Fo) and 0.108766 for all 5905 data
REM 458 parameters refined using 69 restraints

END

WGHT      0.1869      5.3380

REM Instructions for potential hydrogen bonds
HTAB N1 O4S_$2
HTAB N1 O2_$1
HTAB N2 O1_$1
HTAB N2 O2S_$2
HTAB O1 O1A
HTAB N1A O6S
HTAB N2A O5S
HTAB O2A N1_$2
HTAB O9S O6S_$3

REM Highest difference peak  0.957,  deepest hole -0.497,  1-sigma level  0.118
Q1    1   0.4556  0.7504  0.5102  11.00000  0.05    0.96
Q2    1   0.6248  0.5384  0.6541  11.00000  0.05    0.61
Q3    1   0.2105  0.2996  0.6939  11.00000  0.05    0.55
Q4    1   0.3805  0.9631  0.6210  11.00000  0.05    0.55
Q5    1   0.8922  0.3925  0.6920  11.00000  0.05    0.54
Q6    1   0.0639  0.3798  0.6268  11.00000  0.05    0.54
Q7    1   0.9355  0.5432  0.6850  11.00000  0.05    0.47
Q8    1   0.5480  0.6068  0.5750  11.00000  0.05    0.42
Q9    1   0.5734  0.4615  0.6445  11.00000  0.05    0.41
Q10   1   0.5309  0.4845  0.6258  11.00000  0.05    0.40
Q11   1   0.7410  0.5126  0.6302  11.00000  0.05    0.36
Q12   1   0.5484  0.7424  0.5458  11.00000  0.05    0.36
Q13   1   0.0953  0.5949  0.5891  11.00000  0.05    0.36
Q14   1   0.6905  0.1592  0.4980  11.00000  0.05    0.35
Q15   1   0.2920  0.7209  0.2633  11.00000  0.05    0.35
Q16   1   0.5287  0.7474  0.4744  11.00000  0.05    0.35
Q17   1   0.9672  0.5292  0.6315  11.00000  0.05    0.35
Q18   1   0.5221  0.6380  0.5013  11.00000  0.05    0.34
Q19   1   0.3244  0.9758  0.6708  11.00000  0.05    0.34
Q20   1   0.3902  0.5428  0.4005  11.00000  0.05    0.33
Q21   1   0.3269  1.0580  0.6415  11.00000  0.05    0.32
Q22   1   0.6955  0.7547  0.4960  11.00000  0.05    0.32
Q23   1   0.3529  0.6952  0.2720  11.00000  0.05    0.31
Q24   1   0.5904  0.1589  0.4941  11.00000  0.05    0.31
Q25   1   0.7095  0.4070  0.6261  11.00000  0.05    0.31
Q26   1   0.5876  0.2034  0.5173  11.00000  0.05    0.31
Q27   1   0.5028  0.6583  0.4907  11.00000  0.05    0.31
Q28   1   0.0552  0.6206  0.6116  11.00000  0.05    0.30
Q29   1   0.8144  0.2438  0.4874  11.00000  0.05    0.30
Q30   1   0.0535  0.6193  0.7049  11.00000  0.05    0.30
Q31   1   0.7191  0.4988  0.5581  11.00000  0.05    0.29
Q32   1   0.7452  0.4252  0.5585  11.00000  0.05    0.29
Q33   1   0.8047  0.5045  0.6687  11.00000  0.05    0.29
Q34   1   0.5320  0.8193  0.4700  11.00000  0.05    0.29
Q35   1   0.6378  0.2518  0.5478  11.00000  0.05    0.28
Q36   1   0.7243  0.2451  0.4681  11.00000  0.05    0.28
Q37   1   0.1159  0.8187  0.8012  11.00000  0.05    0.28
Q38   1   0.6350  0.7313  0.7621  11.00000  0.05    0.28
Q39   1   0.2554  0.7425  0.4991  11.00000  0.05    0.28
Q40   1   0.4042  0.6169  0.6453  11.00000  0.05    0.27
Q41   1   0.3538  0.5624  0.3694  11.00000  0.05    0.27
Q42   1   0.7602  0.7791  0.5605  11.00000  0.05    0.27
Q43   1   0.6382  0.5298  0.6949  11.00000  0.05    0.27
Q44   1   0.2990  0.6151  0.3651  11.00000  0.05    0.26
Q45   1   0.1984  0.9598  0.6113  11.00000  0.05    0.26
Q46   1   0.4374  0.6391  0.2987  11.00000  0.05    0.26
Q47   1   0.1142  0.4697  0.5670  11.00000  0.05    0.26
Q48   1   0.4038  0.7423  0.4464  11.00000  0.05    0.26
Q49   1   0.4133  0.6654  0.7381  11.00000  0.05    0.25
Q50   1   0.3748  0.6360  0.3747  11.00000  0.05    0.25
Q51   1   0.3764  1.0943  0.6222  11.00000  0.05    0.25
Q52   1   0.0182  0.7426  0.7328  11.00000  0.05    0.25
Q53   1   0.2823  0.6335  0.7343  11.00000  0.05    0.25
Q54   1   0.1207  0.6571  0.7112  11.00000  0.05    0.24
Q55   1   0.7069  0.1810  0.5419  11.00000  0.05    0.24
Q56   1   0.4775  0.6058  0.4540  11.00000  0.05    0.24
Q57   1   0.5473  0.6880  0.5472  11.00000  0.05    0.24
Q58   1   0.8921  0.1727  0.5306  11.00000  0.05    0.24
Q59   1   0.6747  0.4634  0.4143  11.00000  0.05    0.24
Q60   1   0.1781  0.5769  0.5595  11.00000  0.05    0.24
Q61   1   0.5177  0.4728  0.3724  11.00000  0.05    0.23
Q62   1   0.5988  1.1275  0.5672  11.00000  0.05    0.23
Q63   1   0.6797  0.2015  0.5460  11.00000  0.05    0.23
Q64   1   0.9640  0.2046  0.5660  11.00000  0.05    0.23
Q65   1   1.0853  0.4201  0.5816  11.00000  0.05    0.23
Q66   1   0.1699  0.9857  0.6795  11.00000  0.05    0.23
Q67   1   0.7971  0.1402  0.4348  11.00000  0.05    0.22
Q68   1   0.8188  0.4617  0.7652  11.00000  0.05    0.22
Q69   1   0.2986  0.4554  0.5731  11.00000  0.05    0.22
Q70   1   0.5256  0.3974  0.6838  11.00000  0.05    0.22
Q71   1   0.3481  0.5828  0.5609  11.00000  0.05    0.22
Q72   1   0.6064  0.5777  0.3660  11.00000  0.05    0.21
Q73   1   1.1054  0.5364  0.6295  11.00000  0.05    0.21
Q74   1   0.2807  0.6614  0.8111  11.00000  0.05    0.21
Q75   1   0.8466  0.8765  0.5597  11.00000  0.05    0.21
Q76   1   0.8931  0.4142  0.5682  11.00000  0.05    0.21
Q77   1   0.3953  0.6384  0.7573  11.00000  0.05    0.21
Q78   1   0.0719  0.9993  0.6548  11.00000  0.05    0.21
Q79   1   0.5708  1.1768  0.5536  11.00000  0.05    0.20
Q80   1   0.0859  0.6535  0.7582  11.00000  0.05    0.20
Q81   1   0.4932  0.7582  0.7022  11.00000  0.05    0.20
Q82   1   0.6050  0.5487  0.3630  11.00000  0.05    0.20
Q83   1   0.5404  1.0785  0.5031  11.00000  0.05    0.20
Q84   1   0.3195  0.7047  0.5659  11.00000  0.05    0.20
Q85   1   0.4579  0.5549  0.3630  11.00000  0.05    0.20
Q86   1   0.4622  0.2814  0.6954  11.00000  0.05    0.20
Q87   1   0.4783  0.6613  0.4185  11.00000  0.05    0.20
Q88   1   0.3371  1.1056  0.6792  11.00000  0.05    0.20
Q89   1   0.6711  0.2426  0.5010  11.00000  0.05    0.20
Q90   1   0.7195  0.0614  0.4328  11.00000  0.05    0.20
;
_shelx_res_checksum              55666
_shelx_fab_file                  
;
-10 -3 -2 1.6494 0.3516
-10 -3 -1 0.3166 -0.1776
-10 -2 -4 0.5589 -0.2740
-10 -2 -3 2.7709 -0.0966
-10 -2 -2 -0.5501 0.0539
-10 -2 -1 -3.4020 0.0411
-10 -1 -6 0.6893 -0.2154
-10 -1 -5 -0.6766 -0.8193
-10 -1 -4 -1.0218 0.3188
-10 -1 -3 0.7071 0.6259
-10 -1 -2 1.2697 -0.2568
-10 -1 -1 -0.7081 -0.2021
-9 -8 -3 -0.1249 -0.7851
-9 -8 -2 0.0888 0.3196
-9 -8 -1 0.1165 1.0438
-9 -7 -8 -0.1966 -0.6889
-9 -7 -7 0.4256 0.1425
-9 -7 -6 0.2343 0.5126
-9 -7 -5 -0.3345 0.2069
-9 -7 -4 -0.1959 -0.0423
-9 -7 -3 0.2521 -0.4035
-9 -7 -2 0.1061 -0.4586
-9 -7 -1 -0.1292 0.4687
-9 -6 -10 -0.5746 0.1696
-9 -6 -9 -0.3164 -0.8029
-9 -6 -8 0.3660 -0.1763
-9 -6 -7 0.3872 1.1073
-9 -6 -6 0.0138 0.1885
-9 -6 -5 -0.3034 -1.3025
-9 -6 -4 -0.3104 -0.2454
-9 -6 -3 0.1589 1.3694
-9 -6 -2 0.3391 0.3310
-9 -6 -1 -0.0338 -1.3580
-9 -5 -11 -0.5200 0.8145
-9 -5 -10 -0.4756 -0.8564
-9 -5 -9 0.3134 -0.7161
-9 -5 -8 0.2194 0.4021
-9 -5 -7 -0.0401 0.3621
-9 -5 -6 0.0040 0.0082
-9 -5 -5 -0.1593 0.1297
-9 -5 -4 -0.0976 -0.2162
-9 -5 -3 0.1929 -0.5860
-9 -5 -2 0.0618 0.2404
-9 -5 -1 -0.0627 0.8520
-9 -4 -13 -0.4831 -0.6694
-9 -4 -12 0.0192 -0.1011
-9 -4 -11 0.5165 1.0393
-9 -4 -10 -0.2655 0.1616
-9 -4 -9 -0.4920 -1.2932
-9 -4 -8 0.3540 -0.2841
-9 -4 -7 0.4313 1.3259
-9 -4 -6 -0.2595 0.4823
-9 -4 -5 -0.3410 -1.1588
-9 -4 -4 0.0845 -0.7258
-9 -4 -3 0.2115 0.9124
-9 -4 -2 0.0468 0.9338
-9 -4 -1 -0.0428 -0.7290
-9 -3 -14 0.7203 -0.8610
-9 -3 -13 0.7526 0.1901
-9 -3 -12 -0.5303 1.1434
-9 -3 -11 -0.6157 -0.2374
-9 -3 -10 0.0851 -1.2422
-9 -3 -9 0.2150 0.0523
-9 -3 -8 0.4587 1.1447
-9 -3 -7 0.2491 0.3400
-9 -3 -6 -0.8566 -0.9371
-9 -3 -5 -0.5415 -0.8052
-9 -3 -4 0.9043 0.7339
-9 -3 -3 0.5259 1.1915
-9 -3 -2 -0.5527 -0.6095
-9 -3 -1 -0.2277 -1.4008
-9 -2 -14 -0.5357 -0.5700
-9 -2 -13 -0.0912 -0.2451
-9 -2 -12 0.6345 0.9191
-9 -2 -11 -0.1310 0.1834
-9 -2 -10 -0.5576 -1.1118
-9 -2 -9 0.3803 -0.1923
-9 -2 -8 0.3358 0.9288
-9 -2 -7 -0.5368 0.2980
-9 -2 -6 -0.0783 -0.3331
-9 -2 -5 0.5332 -0.4825
-9 -2 -4 -0.0976 -0.4801
-9 -2 -3 -0.3839 0.6814
-9 -2 -2 0.1370 1.1752
-9 -2 -1 0.1454 -0.8100
-9 -1 -14 0.9425 -0.3358
-9 -1 -13 -0.8261 0.0562
-9 -1 -12 -0.8445 -0.0548
-9 -1 -11 0.4561 0.0218
-9 -1 -10 0.3594 0.3211
-9 -1 -9 0.1979 -0.2925
-9 -1 -8 0.3318 -0.2413
-9 -1 -7 -0.8560 0.7503
-9 -1 -6 -0.9026 -0.2093
-9 -1 -5 1.1947 -1.2915
-9 -1 -4 1.0609 0.8473
-9 -1 -3 -1.0246 1.7711
-9 -1 -2 -0.7128 -1.3898
-9 -1 -1 0.4005 -2.0627
-8 -10 -7 0.1418 0.5936
-8 -10 -6 -0.4529 0.1272
-8 -10 -5 0.4057 -0.7548
-8 -10 -4 1.1412 -0.1754
-8 -10 -3 -1.0593 0.6275
-8 -10 -2 -1.7362 0.1568
-8 -10 -1 1.5041 -0.1939
-8 -9 -10 -0.0412 -0.2807
-8 -9 -9 -0.1508 -0.0390
-8 -9 -8 0.0938 0.9992
-8 -9 -7 0.5105 -0.3175
-8 -9 -6 -0.2420 -1.4215
-8 -9 -5 -1.0754 0.6207
-8 -9 -4 0.4754 1.3511
-8 -9 -3 1.7086 -0.6461
-8 -9 -2 -0.6876 -0.8020
-8 -9 -1 -2.1428 0.3360
-8 -8 -13 -0.6042 -1.3197
-8 -8 -12 0.0367 -1.0550
-8 -8 -11 0.9657 1.2938
-8 -8 -10 -0.1489 0.9413
-8 -8 -9 -1.1622 -1.1735
-8 -8 -8 0.2358 -0.4482
-8 -8 -7 1.0232 1.0246
-8 -8 -6 -0.1602 -0.1730
-8 -8 -5 -0.5492 -0.8434
-8 -8 -4 -0.1151 0.5338
-8 -8 -3 -0.0515 0.5793
-8 -8 -2 0.4537 -0.3969
-8 -8 -1 0.4677 -0.2091
-8 -7 -15 -0.0232 0.9331
-8 -7 -14 -0.4798 0.1613
-8 -7 -13 -0.1503 -0.9592
-8 -7 -12 0.1397 0.0293
-8 -7 -11 0.3302 0.6217
-8 -7 -10 0.3987 -0.1314
-8 -7 -9 -0.4220 -0.0608
-8 -7 -8 -0.7983 0.0247
-8 -7 -7 0.3492 -0.4624
-8 -7 -6 0.7552 0.2380
-8 -7 -5 -0.1185 0.7188
-8 -7 -4 -0.2623 -0.4529
-8 -7 -3 -0.1621 -0.6222
-8 -7 -2 -0.3403 0.4385
-8 -7 -1 0.3390 0.2447
-8 -6 -16 -0.2825 0.6991
-8 -6 -15 -0.1274 0.9035
-8 -6 -14 0.0287 -0.4182
-8 -6 -13 0.0074 -1.0594
-8 -6 -12 0.3576 0.0331
-8 -6 -11 0.0955 0.8962
-8 -6 -10 -0.6703 0.2220
-8 -6 -9 -0.1539 -0.3559
-8 -6 -8 0.6674 -0.2008
-8 -6 -7 0.2407 -0.3688
-8 -6 -6 -0.2355 -0.0328
-8 -6 -5 -0.4376 0.8941
-8 -6 -4 -0.4961 0.2534
-8 -6 -3 0.7148 -0.8868
-8 -6 -2 1.1927 -0.2661
-8 -6 -1 -0.9239 0.3213
-8 -5 -17 0.1882 -0.3353
-8 -5 -16 -0.0542 0.6107
-8 -5 -15 -0.4012 0.6132
-8 -5 -14 -0.0348 -0.7586
-8 -5 -13 0.4779 -0.6125
-8 -5 -12 0.1279 0.6033
-8 -5 -11 -0.3922 0.3726
-8 -5 -10 -0.2439 -0.1841
-8 -5 -9 0.3200 -0.0837
-8 -5 -8 0.4246 -0.3119
-8 -5 -7 -0.5235 -0.0782
-8 -5 -6 -0.6956 0.6574
-8 -5 -5 1.1088 0.0821
-8 -5 -4 1.0237 -0.7081
-8 -5 -3 -1.8693 -0.0235
-8 -5 -2 -1.3128 0.4611
-8 -5 -1 2.3858 -0.0033
-8 -4 -18 0.0327 -0.1805
-8 -4 -17 0.0100 0.8738
-8 -4 -16 -0.1254 0.4750
-8 -4 -15 0.0398 -0.7728
-8 -4 -14 0.1834 -0.7757
-8 -4 -13 -0.0492 0.4738
-8 -4 -12 -0.2297 0.9869
-8 -4 -11 0.0216 -0.1498
-8 -4 -10 0.2837 -1.0151
-8 -4 -9 -0.0325 -0.0069
-8 -4 -8 -0.3016 0.8398
-8 -4 -7 0.1792 -0.0547
-8 -4 -6 0.2066 -0.5502
-8 -4 -5 -0.4877 0.1953
-8 -4 -4 0.0125 0.2976
-8 -4 -3 0.8595 -0.2106
-8 -4 -2 -0.2462 -0.1840
-8 -4 -1 -1.1163 0.0252
-8 -3 -19 -0.4802 -0.3875
-8 -3 -18 -0.0233 -0.2741
-8 -3 -17 0.4891 0.4768
-8 -3 -16 -0.0956 0.5160
-8 -3 -15 -0.3672 -0.4843
-8 -3 -14 0.3016 -0.6210
-8 -3 -13 0.1370 0.3525
-8 -3 -12 -0.4435 0.5633
-8 -3 -11 0.0903 -0.0883
-8 -3 -10 0.4040 -0.4319
-8 -3 -9 -0.1468 -0.2198
-8 -3 -8 -0.1961 0.3428
-8 -3 -7 -0.0939 0.4488
-8 -3 -6 -0.0615 -0.3248
-8 -3 -5 0.6069 -0.5134
-8 -3 -4 0.2588 0.2976
-8 -3 -3 -1.1844 0.4052
-8 -3 -2 -0.3779 -0.1650
-8 -3 -1 1.5362 -0.1788
-8 -2 -19 -0.2317 -0.2425
-8 -2 -18 0.0957 0.9493
-8 -2 -17 0.2000 0.0464
-8 -2 -16 -0.1434 -1.4020
-8 -2 -15 -0.2189 0.1474
-8 -2 -14 0.2500 1.5453
-8 -2 -13 0.2952 -0.1937
-8 -2 -12 -0.4038 -1.2178
-8 -2 -11 -0.3769 0.0312
-8 -2 -10 0.5428 0.5037
-8 -2 -9 0.4254 0.2677
-8 -2 -8 -0.5790 0.3106
-8 -2 -7 -0.4628 -0.5348
-8 -2 -6 0.4594 -0.9076
-8 -2 -5 0.5384 0.6051
-8 -2 -4 -0.2195 1.0989
-8 -2 -3 -0.6557 -0.4110
-8 -2 -2 -0.0201 -0.8761
-8 -2 -1 0.7510 0.0176
-8 -1 -19 -0.8930 -0.1907
-8 -1 -18 -0.4993 0.4710
-8 -1 -17 1.1142 0.5078
-8 -1 -16 0.4811 -0.4089
-8 -1 -15 -0.9959 -0.7290
-8 -1 -14 -0.1986 0.2696
-8 -1 -13 0.6280 0.7497
-8 -1 -12 -0.2655 -0.0623
-8 -1 -11 -0.2735 -0.5789
-8 -1 -10 0.7487 -0.1553
-8 -1 -9 0.1932 0.3324
-8 -1 -8 -1.1077 0.3038
-8 -1 -7 -0.4768 -0.1418
-8 -1 -6 1.2803 -0.3373
-8 -1 -5 1.0029 0.0624
-8 -1 -4 -1.2817 0.2704
-8 -1 -3 -1.5297 -0.0592
-8 -1 -2 1.1677 -0.1524
-8 -1 -1 1.8313 0.0672
-7 -12 -6 -0.2747 0.2008
-7 -12 -5 0.2668 0.6460
-7 -12 -4 0.2535 -0.1999
-7 -12 -3 -0.2631 -0.3010
-7 -12 -2 -0.1417 0.2354
-7 -12 -1 0.1596 0.0373
-7 -11 -11 0.2830 -0.4529
-7 -11 -10 -0.1112 0.0321
-7 -11 -9 0.0647 0.8144
-7 -11 -8 0.4272 0.0787
-7 -11 -7 -0.5261 -1.2359
-7 -11 -6 -0.6262 -0.2697
-7 -11 -5 0.8378 1.6521
-7 -11 -4 0.6197 0.4522
-7 -11 -3 -0.7592 -1.9845
-7 -11 -2 -0.4286 -0.5779
-7 -11 -1 0.2656 2.1545
-7 -10 -14 -0.8593 0.6747
-7 -10 -13 -1.0077 0.4798
-7 -10 -12 0.5336 -0.5053
-7 -10 -11 1.0881 -0.7302
-7 -10 -10 0.0007 0.3824
-7 -10 -9 -0.9210 0.8491
-7 -10 -8 -0.5017 -0.2962
-7 -10 -7 0.5869 -0.6759
-7 -10 -6 0.7783 0.1483
-7 -10 -5 -0.2372 0.2096
-7 -10 -4 -0.7804 0.1012
-7 -10 -3 0.0041 0.3621
-7 -10 -2 0.5686 -0.3446
-7 -10 -1 0.0717 -0.7619
-7 -9 -16 0.0963 0.0163
-7 -9 -15 -0.1307 0.4582
-7 -9 -14 -0.1991 0.3451
-7 -9 -13 0.3802 -0.6390
-7 -9 -12 0.3227 -0.6227
-7 -9 -11 -0.9543 0.5668
-7 -9 -10 -0.2842 0.6081
-7 -9 -9 1.6506 -0.2792
-7 -9 -8 0.0012 -0.2547
-7 -9 -7 -2.1329 -0.0605
-7 -9 -6 0.3827 -0.3054
-7 -9 -5 2.1310 0.2871
-7 -9 -4 -0.5761 0.8666
-7 -9 -3 -1.5754 -0.3472
-7 -9 -2 0.3791 -1.2684
-7 -9 -1 0.6016 0.3082
-7 -8 -18 -1.1544 -0.1814
-7 -8 -17 0.5438 -0.5412
-7 -8 -16 1.6055 0.3851
-7 -8 -15 -0.5943 0.4443
-7 -8 -14 -1.6553 -0.3137
-7 -8 -13 0.4309 -0.2804
-7 -8 -12 1.1902 -0.0772
-7 -8 -11 -0.2311 0.2637
-7 -8 -10 -0.3416 0.6024
-7 -8 -9 0.2018 -0.4711
-7 -8 -8 -0.5690 -0.9548
-7 -8 -7 -0.3875 0.7747
-7 -8 -6 1.1913 0.9198
-7 -8 -5 0.6109 -0.9799
-7 -8 -4 -1.3081 -0.5390
-7 -8 -3 -0.6187 1.0172
-7 -8 -2 0.9129 0.0931
-7 -8 -1 0.3103 -0.9865
-7 -7 -19 -0.8303 -0.4255
-7 -7 -18 -0.3364 0.0567
-7 -7 -17 0.8278 0.1046
-7 -7 -16 1.0289 0.1116
-7 -7 -15 -0.9680 0.3568
-7 -7 -14 -1.5207 -0.1571
-7 -7 -13 1.2445 -0.6618
-7 -7 -12 1.5222 -0.0093
-7 -7 -11 -1.4463 0.5794
-7 -7 -10 -1.0111 0.3633
-7 -7 -9 1.3304 -0.1295
-7 -7 -8 0.2484 -0.7765
-7 -7 -7 -0.8614 -0.4316
-7 -7 -6 0.3935 1.0979
-7 -7 -5 0.2848 0.8199
-7 -7 -4 -0.6461 -1.2473
-7 -7 -3 0.0643 -0.9391
-7 -7 -2 0.4627 1.2501
-7 -7 -1 -0.0555 0.9072
-7 -6 -20 -0.0060 0.6915
-7 -6 -19 -1.3574 0.2653
-7 -6 -18 -0.0183 -0.8494
-7 -6 -17 2.0130 0.0099
-7 -6 -16 0.2959 0.6153
-7 -6 -15 -2.1362 -0.3311
-7 -6 -14 -0.7745 -0.0437
-7 -6 -13 1.6109 0.4895
-7 -6 -12 1.2218 -0.5959
-7 -6 -11 -0.6482 -0.4206
-7 -6 -10 -1.3533 1.0434
-7 -6 -9 -0.3339 0.2632
-7 -6 -8 1.0426 -1.2436
-7 -6 -7 0.9584 -0.2453
-7 -6 -6 -0.4410 1.3325
-7 -6 -5 -1.0769 0.4853
-7 -6 -4 -0.1158 -1.4510
-7 -6 -3 0.7763 -0.8770
-7 -6 -2 0.3582 1.5936
-7 -6 -1 -0.2447 1.1606
-7 -5 -21 0.4411 0.2425
-7 -5 -20 -0.2041 -0.0822
-7 -5 -19 -0.5641 -0.1401
-7 -5 -18 0.1203 -0.2704
-7 -5 -17 0.7297 -0.0464
-7 -5 -16 -0.2100 0.7023
-7 -5 -15 -0.8473 0.2654
-7 -5 -14 0.5162 -0.9105
-7 -5 -13 0.7869 -0.4294
-7 -5 -12 -0.8619 0.6244
-7 -5 -11 -0.5039 0.4589
-7 -5 -10 0.9566 0.1734
-7 -5 -9 0.0980 -0.3285
-7 -5 -8 -0.6520 -1.1942
-7 -5 -7 0.2485 0.0799
-7 -5 -6 0.1167 2.0305
-7 -5 -5 -0.3911 0.2054
-7 -5 -4 0.2634 -2.4406
-7 -5 -3 0.2993 -0.4489
-7 -5 -2 -0.2046 2.4859
-7 -5 -1 -0.0443 0.5984
-7 -4 -22 0.0670 0.4718
-7 -4 -21 0.0532 0.2296
-7 -4 -20 -0.6109 -0.7718
-7 -4 -19 -0.3953 -0.3327
-7 -4 -18 1.0636 1.1851
-7 -4 -17 0.7757 0.2316
-7 -4 -16 -1.1676 -1.5124
-7 -4 -15 -1.0866 0.1189
-7 -4 -14 0.8339 1.5145
-7 -4 -13 1.1971 -0.5632
-7 -4 -12 -0.2381 -1.0886
-7 -4 -11 -1.0041 0.8692
-7 -4 -10 -0.2765 0.3732
-7 -4 -9 0.5148 -0.9302
-7 -4 -8 0.4389 0.3197
-7 -4 -7 0.1012 0.8430
-7 -4 -6 -0.2425 -0.7126
-7 -4 -5 -0.5631 -0.7893
-7 -4 -4 -0.0778 0.7540
-7 -4 -3 0.6353 0.8512
-7 -4 -2 0.2662 -0.6373
-7 -4 -1 -0.2901 -0.9548
-7 -3 -22 0.0502 0.2420
-7 -3 -21 -0.1782 0.2596
-7 -3 -20 -0.0352 -0.2831
-7 -3 -19 -0.1591 -0.2173
-7 -3 -18 0.1125 0.3834
-7 -3 -17 0.4288 0.1397
-7 -3 -16 -0.2854 -0.5888
-7 -3 -15 -0.4656 0.0182
-7 -3 -14 0.4724 0.9248
-7 -3 -13 0.2685 -0.3554
-7 -3 -12 -0.5860 -1.3512
-7 -3 -11 -0.0332 0.9191
-7 -3 -10 0.6093 1.7388
-7 -3 -9 -0.0040 -1.6080
-7 -3 -8 -0.5932 -1.9143
-7 -3 -7 -0.2137 2.2009
-7 -3 -6 0.5863 1.7721
-7 -3 -5 0.4901 -2.5112
-7 -3 -4 -0.5813 -1.3762
-7 -3 -3 -0.5399 2.5333
-7 -3 -2 0.5304 0.9543
-7 -3 -1 0.2519 -2.4344
-7 -2 -23 -0.4403 -0.5406
-7 -2 -22 -0.0517 -0.5239
-7 -2 -21 0.3625 0.5788
-7 -2 -20 -0.1394 0.4459
-7 -2 -19 -0.2346 -0.3670
-7 -2 -18 0.3534 -0.2111
-7 -2 -17 0.1732 -0.0491
-7 -2 -16 -0.5389 -0.0732
-7 -2 -15 -0.2896 0.5017
-7 -2 -14 0.6695 0.3647
-7 -2 -13 0.5789 -0.8005
-7 -2 -12 -0.7341 -0.6917
-7 -2 -11 -0.8826 0.8544
-7 -2 -10 0.7250 1.0518
-7 -2 -9 0.9914 -0.7230
-7 -2 -8 -0.6406 -1.3344
-7 -2 -7 -0.8154 0.5588
-7 -2 -6 0.4975 1.3836
-7 -2 -5 0.4635 -0.4881
-7 -2 -4 -0.3305 -1.1542
-7 -2 -3 -0.1476 0.5271
-7 -2 -2 0.1741 0.7943
-7 -2 -1 -0.0071 -0.5974
-7 -1 -23 0.4569 -0.2155
-7 -1 -22 0.2794 0.5374
-7 -1 -21 -0.3316 0.2050
-7 -1 -20 -0.0915 -0.5017
-7 -1 -19 0.1974 -0.0847
-7 -1 -18 -0.2253 0.2877
-7 -1 -17 -0.1206 -0.1157
-7 -1 -16 0.6208 0.0179
-7 -1 -15 0.0928 0.3612
-7 -1 -14 -0.9805 -0.3546
-7 -1 -13 -0.0771 -0.6344
-7 -1 -12 1.1253 0.7127
-7 -1 -11 0.0739 0.9121
-7 -1 -10 -0.8996 -1.0860
-7 -1 -9 -0.1207 -1.1318
-7 -1 -8 0.3138 1.4199
-7 -1 -7 0.2253 1.2077
-7 -1 -6 0.3887 -1.6298
-7 -1 -5 -0.3172 -1.1013
-7 -1 -4 -0.8463 1.6789
-7 -1 -3 0.2896 0.8819
-7 -1 -2 0.8252 -1.6254
-7 -1 -1 -0.1034 -0.7017
-6 -13 -9 -0.2572 0.5002
-6 -13 -8 0.2310 0.8506
-6 -13 -7 -0.2435 -0.2366
-6 -13 -6 -0.0928 -1.0730
-6 -13 -5 0.8763 -0.0369
-6 -13 -4 -0.1631 1.0629
-6 -13 -3 -1.4532 0.1370
-6 -13 -2 0.4120 -0.7102
-6 -13 -1 1.7932 -0.0217
-6 -12 -13 -0.4479 -0.0583
-6 -12 -12 -0.7720 0.8897
-6 -12 -11 0.4884 -0.1969
-6 -12 -10 0.9496 -0.9976
-6 -12 -9 -0.6633 0.3501
-6 -12 -8 -0.8826 1.0100
-6 -12 -7 1.0238 -0.3458
-6 -12 -6 0.4277 -0.8808
-6 -12 -5 -1.5011 0.2332
-6 -12 -4 0.3336 0.6228
-6 -12 -3 1.9394 -0.1085
-6 -12 -2 -1.0585 -0.2920
-6 -12 -1 -2.1795 0.0297
-6 -11 -15 0.6504 0.6232
-6 -11 -14 -0.9106 -0.0736
-6 -11 -13 -0.8333 -1.0798
-6 -11 -12 0.9835 -0.0612
-6 -11 -11 0.9237 1.5244
-6 -11 -10 -0.7975 -0.0313
-6 -11 -9 -0.9619 -1.7487
-6 -11 -8 0.4534 0.3571
-6 -11 -7 1.0548 1.6167
-6 -11 -6 -0.0731 -0.7092
-6 -11 -5 -1.2730 -1.1794
-6 -11 -4 -0.2487 0.7812
-6 -11 -3 1.5658 0.6277
-6 -11 -2 0.4534 -0.4023
-6 -11 -1 -1.7823 -0.1277
-6 -10 -18 0.5963 0.1793
-6 -10 -17 0.3567 0.1218
-6 -10 -16 -0.2776 -0.3971
-6 -10 -15 -0.6177 -0.1749
-6 -10 -14 0.0001 0.5599
-6 -10 -13 0.6130 0.3004
-6 -10 -12 0.1138 -0.4971
-6 -10 -11 -0.2004 -0.4597
-6 -10 -10 -0.0507 0.1361
-6 -10 -9 -0.4944 0.5483
-6 -10 -8 -0.1202 0.4094
-6 -10 -7 1.1255 -0.4926
-6 -10 -6 0.3150 -0.8738
-6 -10 -5 -1.3896 0.3219
-6 -10 -4 -0.4859 0.9879
-6 -10 -3 1.2746 -0.1385
-6 -10 -2 0.6244 -0.6484
-6 -10 -1 -1.0505 0.0162
-6 -9 -19 -0.0194 0.0049
-6 -9 -18 -0.4170 -0.9117
-6 -9 -17 0.3095 -0.2466
-6 -9 -16 0.3246 1.0725
-6 -9 -15 -0.5107 0.7133
-6 -9 -14 -0.0219 -1.1081
-6 -9 -13 0.5813 -1.2646
-6 -9 -12 -0.4614 0.9955
-6 -9 -11 -0.5488 1.6006
-6 -9 -10 0.9660 -0.6745
-6 -9 -9 0.4456 -1.4656
-6 -9 -8 -1.2627 0.1399
-6 -9 -7 -0.2699 0.8774
-6 -9 -6 1.1989 0.4572
-6 -9 -5 0.0176 -0.1603
-6 -9 -4 -0.8275 -0.8468
-6 -9 -3 0.2597 -0.2837
-6 -9 -2 0.4002 0.8285
-6 -9 -1 -0.4529 0.2926
-6 -8 -21 -0.7999 -0.3525
-6 -8 -20 0.3794 -0.0639
-6 -8 -19 0.6903 0.5639
-6 -8 -18 -0.2596 -0.0446
-6 -8 -17 -0.2022 -0.6297
-6 -8 -16 0.0362 0.1545
-6 -8 -15 -0.4421 0.4149
-6 -8 -14 0.1320 -0.1882
-6 -8 -13 0.9297 0.1256
-6 -8 -12 -0.0806 0.1625
-6 -8 -11 -1.0383 -0.8813
-6 -8 -10 -0.1432 -0.1780
-6 -8 -9 0.7452 1.6063
-6 -8 -8 0.2316 0.3051
-6 -8 -7 -0.2064 -2.0257
-6 -8 -6 0.1517 -0.4804
-6 -8 -5 -0.3571 1.9625
-6 -8 -4 -1.0326 0.5326
-6 -8 -3 0.7723 -1.4062
-6 -8 -2 2.0125 -0.3335
-6 -8 -1 -0.9604 0.4992
-6 -7 -22 0.8022 0.0503
-6 -7 -21 0.6787 0.0858
-6 -7 -20 -1.2384 -0.0507
-6 -7 -19 -0.7737 -0.6438
-6 -7 -18 1.4137 -0.1260
-6 -7 -17 0.5742 1.1515
-6 -7 -16 -1.2039 0.5863
-6 -7 -15 -0.0928 -1.4652
-6 -7 -14 0.6900 -1.2515
-6 -7 -13 -0.5480 1.4987
-6 -7 -12 -0.0897 1.7936
-6 -7 -11 1.1429 -1.2059
-6 -7 -10 -0.4155 -1.8114
-6 -7 -9 -1.4790 0.6186
-6 -7 -8 0.8000 1.1526
-6 -7 -7 1.4377 0.0847
-6 -7 -6 -1.1518 -0.1047
-6 -7 -5 -1.0698 -0.5968
-6 -7 -4 1.5240 -0.7609
-6 -7 -3 0.5891 0.6476
-6 -7 -2 -1.8412 1.0088
-6 -7 -1 -0.2672 -0.2149
-6 -6 -23 0.0222 -0.5341
-6 -6 -22 -0.2563 -0.5546
-6 -6 -21 -0.0306 0.3828
-6 -6 -20 -0.1160 1.3591
-6 -6 -19 -0.0260 -0.1228
-6 -6 -18 0.9066 -2.0130
-6 -6 -17 0.0930 -0.1570
-6 -6 -16 -1.8411 2.2050
-6 -6 -15 -0.1610 0.3643
-6 -6 -14 2.4633 -1.8116
-6 -6 -13 0.2360 -0.3965
-6 -6 -12 -2.3908 0.9963
-6 -6 -11 -0.1978 0.1687
-6 -6 -10 1.5411 -0.1236
-6 -6 -9 -0.2675 0.3046
-6 -6 -8 -0.1748 -0.4652
-6 -6 -7 1.4863 -0.8442
-6 -6 -6 -1.2631 0.6468
-6 -6 -5 -3.4430 1.1528
-6 -6 -4 2.3771 -0.5329
-6 -6 -3 5.5743 -0.9895
-6 -6 -2 -2.9689 0.3142
-6 -6 -1 -6.9838 0.3574
-6 -5 -24 -0.2020 0.2828
-6 -5 -23 -0.0005 0.0498
-6 -5 -22 0.5424 -0.0366
-6 -5 -21 -0.2411 0.1892
-6 -5 -20 -0.6950 -0.2613
-6 -5 -19 0.5053 -0.4617
-6 -5 -18 0.5911 0.4130
-6 -5 -17 -0.6818 0.7366
-6 -5 -16 -0.2963 -0.3068
-6 -5 -15 0.7649 -0.9235
-6 -5 -14 -0.0290 -0.0362
-6 -5 -13 -0.8446 0.8031
-6 -5 -12 0.2284 0.5147
-6 -5 -11 0.9847 -0.1242
-6 -5 -10 -0.2396 -1.0104
-6 -5 -9 -1.1149 -1.1302
-6 -5 -8 0.1157 1.3903
-6 -5 -7 1.0687 2.5310
-6 -5 -6 0.0347 -1.4877
-6 -5 -5 -0.7537 -3.3138
-6 -5 -4 -0.1347 1.1493
-6 -5 -3 0.2901 2.8402
-6 -5 -2 0.1819 -0.3579
-6 -5 -1 0.0385 -1.0978
-6 -4 -24 -0.1207 0.0705
-6 -4 -23 0.0898 -0.5765
-6 -4 -22 0.1859 -0.2029
-6 -4 -21 -0.0996 1.0919
-6 -4 -20 -0.3030 0.2904
-6 -4 -19 0.2919 -1.4575
-6 -4 -18 0.3924 -0.2353
-6 -4 -17 -0.5975 1.4326
-6 -4 -16 -0.3957 0.0257
-6 -4 -15 0.8099 -0.9223
-6 -4 -14 0.3263 0.2694
-6 -4 -13 -0.7397 0.0991
-6 -4 -12 -0.1844 -0.5606
-6 -4 -11 0.3854 0.6560
-6 -4 -10 -0.1746 0.7901
-6 -4 -9 0.0301 -0.9918
-6 -4 -8 1.0183 -0.9328
-6 -4 -7 -0.2078 0.8334
-6 -4 -6 -2.4904 0.9661
-6 -4 -5 0.0012 -0.4259
-6 -4 -4 4.3273 -0.8567
-6 -4 -3 0.4581 0.1181
-6 -4 -2 -5.8501 0.5871
-6 -4 -1 -0.8474 -0.0658
-6 -3 -25 -0.1374 0.3623
-6 -3 -24 -0.3243 0.4981
-6 -3 -23 0.5797 -0.3668
-6 -3 -22 -0.0402 -0.5452
-6 -3 -21 -1.0110 0.3686
-6 -3 -20 0.6136 0.4654
-6 -3 -19 1.2260 -0.4645
-6 -3 -18 -1.1578 -0.2515
-6 -3 -17 -1.1161 0.6638
-6 -3 -16 1.4570 -0.0671
-6 -3 -15 0.7382 -0.8553
-6 -3 -14 -1.4443 0.3469
-6 -3 -13 -0.2720 0.8981
-6 -3 -12 1.1945 -0.3338
-6 -3 -11 -0.1068 -0.7473
-6 -3 -10 -0.8084 -0.1665
-6 -3 -9 0.3369 0.4875
-6 -3 -8 0.3178 1.0478
-6 -3 -7 -0.4754 -0.2460
-6 -3 -6 0.2896 -1.8290
-6 -3 -5 0.6029 0.0861
-6 -3 -4 -0.9633 1.9036
-6 -3 -3 -0.7286 0.0128
-6 -3 -2 1.5352 -0.9844
-6 -3 -1 0.7874 -0.0862
-6 -2 -25 0.1828 -0.6494
-6 -2 -24 0.2045 -0.6946
-6 -2 -23 0.0048 0.5709
-6 -2 -22 -0.4584 0.6840
-6 -2 -21 -0.2745 -0.3132
-6 -2 -20 0.8628 -0.4055
-6 -2 -19 0.4828 -0.0173
-6 -2 -18 -1.3268 -0.1732
-6 -2 -17 -0.4844 0.2989
-6 -2 -16 1.6806 0.9840
-6 -2 -15 0.2637 -0.4532
-6 -2 -14 -1.7748 -1.8032
-6 -2 -13 0.0598 0.4641
-6 -2 -12 1.5954 2.2907
-6 -2 -11 -0.3831 -0.3593
-6 -2 -10 -1.2980 -2.1681
-6 -2 -9 0.7685 0.1830
-6 -2 -8 1.1171 1.4391
-6 -2 -7 -1.3981 0.0185
-6 -2 -6 -1.2015 -0.4617
-6 -2 -5 2.3399 -0.1972
-6 -2 -4 1.4994 -0.2472
-6 -2 -3 -3.3553 0.3078
-6 -2 -2 -1.7863 0.3681
-6 -2 -1 3.9834 -0.3220
-6 -1 -25 -1.2831 0.7283
-6 -1 -24 -0.9572 -0.1688
-6 -1 -23 1.2496 -0.7646
-6 -1 -22 0.8486 0.0198
-6 -1 -21 -0.8307 0.8001
-6 -1 -20 -0.4868 -0.0691
-6 -1 -19 0.2107 -0.8667
-6 -1 -18 -0.0410 0.3351
-6 -1 -17 0.3389 0.9262
-6 -1 -16 0.6196 -0.6700
-6 -1 -15 -0.6340 -0.9175
-6 -1 -14 -1.1599 0.8639
-6 -1 -13 0.6706 0.8526
-6 -1 -12 1.5941 -0.8169
-6 -1 -11 -0.5697 -0.8409
-6 -1 -10 -1.8393 0.6156
-6 -1 -9 0.4448 0.9797
-6 -1 -8 1.8010 -0.4387
-6 -1 -7 -0.3186 -1.2044
-6 -1 -6 -1.4479 0.3875
-6 -1 -5 0.1566 1.2706
-6 -1 -4 0.8974 -0.4094
-6 -1 -3 0.0437 -0.9342
-6 -1 -2 -0.4051 0.3810
-6 -1 -1 -0.2148 0.1875
-5 -14 -10 0.5819 -0.1464
-5 -14 -9 0.5237 0.4767
-5 -14 -8 -0.6188 0.2080
-5 -14 -7 -0.6469 -0.7687
-5 -14 -6 0.5953 0.1002
-5 -14 -5 0.5968 1.1463
-5 -14 -4 -0.4968 -0.7551
-5 -14 -3 -0.4058 -1.4904
-5 -14 -2 0.3107 1.4493
-5 -14 -1 0.1422 1.6929
-5 -13 -14 0.7777 0.9048
-5 -13 -13 0.2164 0.2758
-5 -13 -12 -1.0248 -1.1765
-5 -13 -11 -0.1915 -0.3436
-5 -13 -10 0.9090 1.1255
-5 -13 -9 0.2831 0.1637
-5 -13 -8 -0.4186 -0.7984
-5 -13 -7 -0.5017 0.2128
-5 -13 -6 -0.2166 0.3302
-5 -13 -5 0.6783 -0.6387
-5 -13 -4 0.6511 0.1245
-5 -13 -3 -0.5877 0.9725
-5 -13 -2 -0.6596 -0.4419
-5 -13 -1 0.1652 -1.1422
-5 -12 -16 0.3916 0.0551
-5 -12 -15 0.0917 0.6258
-5 -12 -14 -0.1785 -0.5315
-5 -12 -13 -0.0737 -0.6926
-5 -12 -12 -0.2357 1.0129
-5 -12 -11 -0.0950 0.4734
-5 -12 -10 0.6227 -1.2372
-5 -12 -9 0.3273 -0.1133
-5 -12 -8 -0.7869 1.0393
-5 -12 -7 -0.4889 -0.0708
-5 -12 -6 0.6828 -0.4513
-5 -12 -5 0.4937 -0.1395
-5 -12 -4 -0.4094 -0.3147
-5 -12 -3 -0.3461 0.6396
-5 -12 -2 0.1048 0.9720
-5 -12 -1 0.1114 -1.0555
-5 -11 -18 0.4491 0.5728
-5 -11 -17 -0.1659 0.5218
-5 -11 -16 -0.8296 -0.7030
-5 -11 -15 0.3219 -0.3216
-5 -11 -14 0.9392 0.7116
-5 -11 -13 -0.4557 0.1389
-5 -11 -12 -0.7626 -0.4857
-5 -11 -11 0.4171 0.0143
-5 -11 -10 0.4880 0.0401
-5 -11 -9 -0.1065 -0.1906
-5 -11 -8 -0.3262 0.4557
-5 -11 -7 -0.3826 0.4369
-5 -11 -6 0.3060 -0.7866
-5 -11 -5 0.7647 -0.7370
-5 -11 -4 -0.2580 0.8522
-5 -11 -3 -0.7494 1.0110
-5 -11 -2 0.0098 -0.7337
-5 -11 -1 0.2790 -1.1623
-5 -10 -20 -0.6695 -0.1791
-5 -10 -19 -0.1613 0.1758
-5 -10 -18 0.6694 -0.0761
-5 -10 -17 0.7633 0.0011
-5 -10 -16 -0.5834 0.4554
-5 -10 -15 -1.3184 -0.3217
-5 -10 -14 0.4516 -0.6893
-5 -10 -13 1.7816 0.6724
-5 -10 -12 -0.2666 0.4755
-5 -10 -11 -2.1738 -0.8702
-5 -10 -10 -0.0209 0.2444
-5 -10 -9 2.4847 0.7671
-5 -10 -8 0.4172 -1.1792
-5 -10 -7 -2.6047 -0.3442
-5 -10 -6 -0.8104 1.8947
-5 -10 -5 2.3618 -0.2718
-5 -10 -4 1.0056 -2.1659
-5 -10 -3 -1.6464 0.8719
-5 -10 -2 -0.8645 2.1400
-5 -10 -1 0.5283 -1.2556
-5 -9 -22 -0.5561 0.6022
-5 -9 -21 0.2303 -0.1778
-5 -9 -20 0.6871 -0.6188
-5 -9 -19 0.1657 -0.0256
-5 -9 -18 -0.7201 0.4788
-5 -9 -17 -0.6205 0.3372
-5 -9 -16 0.7752 -0.2674
-5 -9 -15 0.8580 -0.7721
-5 -9 -14 -0.9507 0.0961
-5 -9 -13 -0.7209 1.3322
-5 -9 -12 1.1907 -0.0580
-5 -9 -11 0.3190 -1.9274
-5 -9 -10 -1.3058 0.2236
-5 -9 -9 0.0578 2.3612
-5 -9 -8 1.1497 -0.6418
-5 -9 -7 -0.1915 -2.4362
-5 -9 -6 -0.7811 1.3059
-5 -9 -5 0.1090 2.1159
-5 -9 -4 0.4327 -2.1013
-5 -9 -3 -0.0087 -1.6015
-5 -9 -2 -0.2991 2.8052
-5 -9 -1 0.0274 1.2312
-5 -8 -23 -0.3896 -0.0208
-5 -8 -22 -0.6233 0.3653
-5 -8 -21 0.3615 0.2146
-5 -8 -20 0.7224 -0.3623
-5 -8 -19 -0.2180 -0.4777
-5 -8 -18 -0.6294 0.2058
-5 -8 -17 -0.0473 0.8880
-5 -8 -16 0.3741 0.0443
-5 -8 -15 0.3950 -1.3244
-5 -8 -14 -0.0272 -0.2602
-5 -8 -13 -0.6968 1.4940
-5 -8 -12 -0.3162 0.3034
-5 -8 -11 0.7719 -1.1923
-5 -8 -10 0.5532 -0.0804
-5 -8 -9 -0.5178 0.5484
-5 -8 -8 -0.6034 -0.4237
-5 -8 -7 0.0342 0.0248
-5 -8 -6 0.4451 1.1350
-5 -8 -5 0.3933 -0.1748
-5 -8 -4 -0.1286 -1.9002
-5 -8 -3 -0.4805 -0.0690
-5 -8 -2 -0.2485 2.5204
-5 -8 -1 0.1682 0.3285
-5 -7 -24 -0.0220 0.9191
-5 -7 -23 -0.6441 0.0023
-5 -7 -22 0.3855 -0.9317
-5 -7 -21 0.9934 -0.2563
-5 -7 -20 -0.7197 0.5659
-5 -7 -19 -1.0965 0.4253
-5 -7 -18 0.8887 0.1057
-5 -7 -17 0.9481 -0.4311
-5 -7 -16 -0.8977 -0.9138
-5 -7 -15 -0.6788 0.2364
-5 -7 -14 0.8233 1.6623
-5 -7 -13 0.3856 0.1128
-5 -7 -12 -0.6754 -2.1824
-5 -7 -11 -0.0316 -0.4418
-5 -7 -10 0.3694 2.3658
-5 -7 -9 -0.4574 0.4739
-5 -7 -8 0.1374 -2.1927
-5 -7 -7 1.0011 0.0190
-5 -7 -6 -0.6949 1.7558
-5 -7 -5 -1.3111 -1.0150
-5 -7 -4 0.9960 -1.2517
-5 -7 -3 1.0876 2.1602
-5 -7 -2 -0.8133 0.9182
-5 -7 -1 -0.3105 -2.9224
-5 -6 -25 0.2424 0.5555
-5 -6 -24 0.1259 -0.5187
-5 -6 -23 -0.4975 -0.6648
-5 -6 -22 -0.4218 1.1189
-5 -6 -21 0.6544 0.7129
-5 -6 -20 0.6229 -1.4625
-5 -6 -19 -0.6041 -0.7219
-5 -6 -18 -0.6472 1.5455
-5 -6 -17 0.3258 0.6796
-5 -6 -16 0.5005 -1.3882
-5 -6 -15 0.0654 -0.5336
-5 -6 -14 -0.2366 0.9441
-5 -6 -13 -0.3384 0.2403
-5 -6 -12 -0.0986 -0.2011
-5 -6 -11 0.2645 0.1754
-5 -6 -10 0.4685 -0.6265
-5 -6 -9 0.2123 -0.6134
-5 -6 -8 -0.7933 1.0856
-5 -6 -7 -0.8749 0.9588
-5 -6 -6 0.9214 -0.7816
-5 -6 -5 1.3134 -1.1621
-5 -6 -4 -0.6953 -0.2332
-5 -6 -3 -1.1781 1.2688
-5 -6 -2 0.0848 1.3690
-5 -6 -1 0.4371 -1.3682
-5 -5 -26 -0.3324 0.2645
-5 -5 -25 -0.5379 0.1408
-5 -5 -24 0.0583 -0.4119
-5 -5 -23 0.8494 -0.5723
-5 -5 -22 0.3384 0.6945
-5 -5 -21 -1.0195 0.8916
-5 -5 -20 -0.5752 -1.0734
-5 -5 -19 0.9061 -0.9993
-5 -5 -18 0.4928 1.4614
-5 -5 -17 -0.5625 0.9020
-5 -5 -16 -0.1493 -1.7844
-5 -5 -15 0.2298 -0.6775
-5 -5 -14 -0.2973 1.9973
-5 -5 -13 -0.1450 0.3889
-5 -5 -12 0.7700 -2.0290
-5 -5 -11 0.3372 -0.0150
-5 -5 -10 -1.3018 1.7300
-5 -5 -9 -0.6075 -0.5419
-5 -5 -8 1.8753 -0.9293
-5 -5 -7 0.7081 1.3605
-5 -5 -6 -2.2682 -0.3892
-5 -5 -5 -0.5427 -2.3827
-5 -5 -4 2.1251 1.9322
-5 -5 -3 0.2044 3.3719
-5 -5 -2 -1.2491 -3.1421
-5 -5 -1 0.1500 -3.9999
-5 -4 -26 0.0682 0.2784
-5 -4 -25 -0.1027 0.3766
-5 -4 -24 -0.2087 -0.4274
-5 -4 -23 0.2408 0.0430
-5 -4 -22 0.3732 0.4976
-5 -4 -21 -0.2918 -0.4015
-5 -4 -20 -0.4548 -0.5763
-5 -4 -19 0.2402 0.6271
-5 -4 -18 0.3484 0.7530
-5 -4 -17 -0.0692 -0.7077
-5 -4 -16 -0.0550 -1.0434
-5 -4 -15 -0.2326 0.5838
-5 -4 -14 -0.2492 1.3873
-5 -4 -13 0.6371 -0.1627
-5 -4 -12 0.2738 -1.7191
-5 -4 -11 -1.0536 -0.5117
-5 -4 -10 0.1781 2.0382
-5 -4 -9 1.3529 1.1261
-5 -4 -8 -0.9898 -2.4054
-5 -4 -7 -1.4288 -1.2282
-5 -4 -6 1.6993 2.8631
-5 -4 -5 1.2479 0.5918
-5 -4 -4 -1.7518 -3.3538
-5 -4 -3 -0.8510 0.5042
-5 -4 -2 0.8959 3.7200
-5 -4 -1 0.3164 -1.3918
-5 -3 -27 -0.3763 -0.2654
-5 -3 -26 -0.3997 -0.4360
-5 -3 -25 0.3353 0.2063
-5 -3 -24 0.6997 0.2954
-5 -3 -23 -0.1487 -0.0839
-5 -3 -22 -0.9056 -0.1113
-5 -3 -21 -0.0038 -0.0550
-5 -3 -20 0.8343 -0.0472
-5 -3 -19 -0.0464 0.1511
-5 -3 -18 -0.4407 0.1844
-5 -3 -17 0.3062 -0.1902
-5 -3 -16 -0.0813 -0.3785
-5 -3 -15 -0.6391 0.2206
-5 -3 -14 0.4044 0.6957
-5 -3 -13 0.9277 -0.2895
-5 -3 -12 -0.3138 -1.0724
-5 -3 -11 -1.1911 0.3402
-5 -3 -10 -0.1215 1.2776
-5 -3 -9 1.5159 -0.1863
-5 -3 -8 0.6023 -1.0295
-5 -3 -7 -1.8683 -0.3648
-5 -3 -6 -0.8198 0.2188
-5 -3 -5 2.0124 1.3105
-5 -3 -4 0.6471 0.9279
-5 -3 -3 -1.6641 -2.3512
-5 -3 -2 -0.1648 -1.9020
-5 -3 -1 0.7620 3.0187
-5 -2 -27 0.3807 0.5030
-5 -2 -26 0.1497 0.9841
-5 -2 -25 -0.3863 -0.6605
-5 -2 -24 -0.1253 -0.8450
-5 -2 -23 0.4903 0.7836
-5 -2 -22 0.0058 0.5759
-5 -2 -21 -0.6405 -0.8898
-5 -2 -20 0.1914 -0.2496
-5 -2 -19 0.7009 0.9877
-5 -2 -18 -0.4067 -0.1089
-5 -2 -17 -0.5531 -1.0418
-5 -2 -16 0.5469 0.4349
-5 -2 -15 0.2326 0.9846
-5 -2 -14 -0.5248 -0.5649
-5 -2 -13 0.0237 -0.7750
-5 -2 -12 0.3143 0.3403
-5 -2 -11 0.0909 0.4568
-5 -2 -10 0.0175 0.1925
-5 -2 -9 -0.6941 -0.1575
-5 -2 -8 -0.3277 -0.7155
-5 -2 -7 1.5286 0.0158
-5 -2 -6 0.4621 0.8442
-5 -2 -5 -2.0497 -0.0853
-5 -2 -4 -0.3340 -0.4604
-5 -2 -3 1.7798 0.2911
-5 -2 -2 -0.0283 -0.1492
-5 -2 -1 -0.6836 -0.4774
-5 -1 -27 -0.5765 -0.6908
-5 -1 -26 -0.6870 0.5829
-5 -1 -25 0.9500 0.5520
-5 -1 -24 0.9003 -0.2823
-5 -1 -23 -1.2701 -0.2398
-5 -1 -22 -0.8820 -0.1065
-5 -1 -21 1.3096 -0.1302
-5 -1 -20 0.4521 0.4545
-5 -1 -19 -0.8915 0.4481
-5 -1 -18 0.3796 -0.6888
-5 -1 -17 0.0746 -0.6888
-5 -1 -16 -1.3498 0.8357
-5 -1 -15 0.8320 0.9162
-5 -1 -14 2.0882 -0.9716
-5 -1 -13 -1.4639 -1.1918
-5 -1 -12 -2.3666 1.1057
-5 -1 -11 1.6408 1.4565
-5 -1 -10 2.2321 -1.0977
-5 -1 -9 -1.4444 -1.5106
-5 -1 -8 -1.9140 0.7182
-5 -1 -7 1.0879 1.1489
-5 -1 -6 1.6092 0.1567
-5 -1 -5 -0.7268 -0.3670
-5 -1 -4 -1.3512 -1.3641
-5 -1 -3 0.3891 -0.5424
-5 -1 -2 1.0593 2.4608
-5 -1 -1 -0.0460 1.1230
-4 -15 -9 -0.2265 0.2071
-4 -15 -8 0.1667 0.1615
-4 -15 -7 0.2805 0.1548
-4 -15 -6 -0.6418 -0.1320
-4 -15 -5 -0.3159 -0.5021
-4 -15 -4 1.2073 0.0580
-4 -15 -3 0.3243 0.5801
-4 -15 -2 -1.6935 -0.0377
-4 -15 -1 -0.3331 -0.3060
-4 -14 -13 -0.6866 -0.1250
-4 -14 -12 -0.2288 0.7065
-4 -14 -11 0.4920 -0.0631
-4 -14 -10 0.1287 -1.0999
-4 -14 -9 -0.2126 0.3039
-4 -14 -8 0.0598 1.4213
-4 -14 -7 0.1515 -0.5088
-4 -14 -6 -0.3518 -1.5441
-4 -14 -5 -0.4911 0.5551
-4 -14 -4 0.7166 1.4086
-4 -14 -3 1.0918 -0.3599
-4 -14 -2 -1.0478 -1.0281
-4 -14 -1 -1.5594 -0.0440
-4 -13 -16 -0.3621 0.5360
-4 -13 -15 0.2745 0.6835
-4 -13 -14 0.6556 -0.3716
-4 -13 -13 -0.3053 -0.7558
-4 -13 -12 -0.8278 0.1192
-4 -13 -11 0.2373 0.8304
-4 -13 -10 0.7568 -0.0312
-4 -13 -9 -0.1059 -1.0171
-4 -13 -8 -0.4427 0.2629
-4 -13 -7 -0.0293 1.2639
-4 -13 -6 -0.0070 -0.6856
-4 -13 -5 0.1206 -1.3514
-4 -13 -4 0.4609 0.9464
-4 -13 -3 -0.1519 1.0546
-4 -13 -2 -0.8333 -0.7589
-4 -13 -1 0.1356 -0.3469
-4 -12 -19 0.0363 0.1408
-4 -12 -18 -0.0617 0.3077
-4 -12 -17 -0.0933 -0.0131
-4 -12 -16 0.4689 -0.5355
-4 -12 -15 0.0841 -0.2548
-4 -12 -14 -0.7667 0.6427
-4 -12 -13 -0.0646 0.5268
-4 -12 -12 0.6894 -0.6131
-4 -12 -11 0.1057 -0.6134
-4 -12 -10 -0.2466 0.4990
-4 -12 -9 -0.2204 0.4107
-4 -12 -8 -0.2167 -0.3602
-4 -12 -7 0.3439 0.0016
-4 -12 -6 0.2805 0.2020
-4 -12 -5 -0.3939 -0.3908
-4 -12 -4 0.1743 0.0195
-4 -12 -3 0.3515 0.5274
-4 -12 -2 -0.8249 -0.3249
-4 -12 -1 -0.2774 -0.3505
-4 -11 -21 0.2588 0.1848
-4 -11 -20 0.0641 -0.2765
-4 -11 -19 -0.2356 -0.7281
-4 -11 -18 -0.1528 -0.0481
-4 -11 -17 0.1506 1.1936
-4 -11 -16 0.0942 0.3150
-4 -11 -15 -0.1195 -1.3103
-4 -11 -14 0.1652 -0.4249
-4 -11 -13 0.2568 1.0231
-4 -11 -12 -0.5445 0.4453
-4 -11 -11 -0.5472 -0.5789
-4 -11 -10 0.8596 -0.5489
-4 -11 -9 0.8051 0.3356
-4 -11 -8 -0.9305 0.8277
-4 -11 -7 -0.7908 -0.4419
-4 -11 -6 0.6899 -1.1553
-4 -11 -5 0.4117 0.6919
-4 -11 -4 -0.2227 1.2491
-4 -11 -3 0.1625 -0.7160
-4 -11 -2 -0.2770 -0.9026
-4 -11 -1 -0.5870 0.3379
-4 -10 -22 -0.6816 -0.5896
-4 -10 -21 -0.6936 -0.6863
-4 -10 -20 0.6561 0.4222
-4 -10 -19 0.9020 1.0083
-4 -10 -18 -0.4803 -0.0259
-4 -10 -17 -0.7315 -1.1302
-4 -10 -16 0.2181 -0.4964
-4 -10 -15 0.3293 0.9734
-4 -10 -14 0.0238 0.8698
-4 -10 -13 -0.0895 -0.6094
-4 -10 -12 -0.1614 -0.7747
-4 -10 -11 0.3176 0.2425
-4 -10 -10 0.2013 0.0721
-4 -10 -9 -0.9300 -0.0746
-4 -10 -8 -0.2429 1.0314
-4 -10 -7 1.4967 0.1505
-4 -10 -6 0.3928 -2.0284
-4 -10 -5 -1.6213 -0.3233
-4 -10 -4 -0.6557 2.3756
-4 -10 -3 1.3067 0.3827
-4 -10 -2 0.9048 -1.8231
-4 -10 -1 -0.9450 -0.2399
-4 -9 -24 0.5487 -0.0735
-4 -9 -23 0.0785 0.0113
-4 -9 -22 -0.5087 0.3275
-4 -9 -21 -0.1954 0.3289
-4 -9 -20 0.3701 -0.6563
-4 -9 -19 0.3750 -0.8462
-4 -9 -18 -0.1624 0.9012
-4 -9 -17 -0.7228 1.3153
-4 -9 -16 -0.1266 -0.8196
-4 -9 -15 1.2739 -1.4467
-4 -9 -14 0.4930 0.3091
-4 -9 -13 -1.9230 1.1207
-4 -9 -12 -0.8059 0.4186
-4 -9 -11 2.4646 -0.5113
-4 -9 -10 0.7712 -0.9325
-4 -9 -9 -2.7153 -0.0349
-4 -9 -8 -0.0664 0.9188
-4 -9 -7 2.6236 0.2648
-4 -9 -6 -1.4035 -0.4633
-4 -9 -5 -2.2877 -0.1899
-4 -9 -4 3.3182 -0.0100
-4 -9 -3 1.8893 0.0144
-4 -9 -2 -5.0078 0.1199
-4 -9 -1 -1.6060 0.0899
-4 -8 -25 -0.2133 0.5712
-4 -8 -24 -0.4326 0.4355
-4 -8 -23 0.0194 -0.5188
-4 -8 -22 0.3006 -0.3720
-4 -8 -21 0.2206 0.2742
-4 -8 -20 -0.0219 0.3381
-4 -8 -19 -0.4549 0.2214
-4 -8 -18 -0.1858 -0.3092
-4 -8 -17 0.6255 -0.8755
-4 -8 -16 0.2415 0.2340
-4 -8 -15 -0.6595 1.3986
-4 -8 -14 -0.3194 -0.1322
-4 -8 -13 0.4587 -1.4234
-4 -8 -12 0.6653 0.1329
-4 -8 -11 0.0976 0.7436
-4 -8 -10 -1.2702 -0.3821
-4 -8 -9 -1.1077 0.4877
-4 -8 -8 1.7628 0.8759
-4 -8 -7 2.5597 -1.7603
-4 -8 -6 -1.6975 -1.3814
-4 -8 -5 -4.2494 2.4437
-4 -8 -4 1.0043 1.5518
-4 -8 -3 5.7820 -2.1325
-4 -8 -2 -0.1499 -1.1771
-4 -8 -1 -6.7016 0.8915
-4 -7 -26 -0.5211 0.4503
-4 -7 -25 0.0134 0.0537
-4 -7 -24 0.8012 -0.1840
-4 -7 -23 -0.0441 -0.2991
-4 -7 -22 -0.7754 -0.1623
-4 -7 -21 -0.0044 0.3863
-4 -7 -20 0.4446 0.3291
-4 -7 -19 0.1080 -0.1873
-4 -7 -18 0.0197 -0.2230
-4 -7 -17 -0.2727 -0.1889
-4 -7 -16 -0.4033 -0.0129
-4 -7 -15 0.5321 0.4907
-4 -7 -14 0.5808 0.1611
-4 -7 -13 -0.8762 -0.5720
-4 -7 -12 -0.5467 -0.1560
-4 -7 -11 1.1808 0.5389
-4 -7 -10 0.3441 0.1340
-4 -7 -9 -1.2278 -0.6245
-4 -7 -8 0.0078 -0.2548
-4 -7 -7 0.8384 0.9041
-4 -7 -6 -0.5043 0.4868
-4 -7 -5 -0.0322 -1.1549
-4 -7 -4 1.0806 -0.5998
-4 -7 -3 -0.9175 1.0345
-4 -7 -2 -1.5745 0.3911
-4 -7 -1 1.6013 -0.4241
-4 -6 -27 -0.0456 -0.6973
-4 -6 -26 0.4895 -0.5185
-4 -6 -25 -0.2955 0.6720
-4 -6 -24 -0.7521 0.4891
-4 -6 -23 0.3548 -0.5674
-4 -6 -22 0.8541 -0.4251
-4 -6 -21 -0.0394 0.4811
-4 -6 -20 -0.7920 0.5297
-4 -6 -19 -0.4502 -0.4158
-4 -6 -18 0.6414 -0.8803
-4 -6 -17 0.8182 0.2587
-4 -6 -16 -0.5004 1.3112
-4 -6 -15 -0.9617 0.1173
-4 -6 -14 0.4300 -1.4843
-4 -6 -13 1.0362 -0.7110
-4 -6 -12 -0.4235 1.1182
-4 -6 -11 -1.2181 1.3415
-4 -6 -10 0.4183 -0.2115
-4 -6 -9 1.4241 -1.7456
-4 -6 -8 -0.3379 -0.9057
-4 -6 -7 -1.3249 1.7483
-4 -6 -6 0.1433 1.7343
-4 -6 -5 0.6885 -1.3668
-4 -6 -4 0.1360 -1.8759
-4 -6 -3 0.2887 0.7659
-4 -6 -2 -0.4092 1.2447
-4 -6 -1 -1.0371 -0.1216
-4 -5 -28 0.2024 0.0808
-4 -5 -27 0.3479 0.6511
-4 -5 -26 -0.4553 -0.1964
-4 -5 -25 -0.2006 -0.8540
-4 -5 -24 0.6843 0.1340
-4 -5 -23 0.3011 0.7514
-4 -5 -22 -0.8153 -0.0260
-4 -5 -21 -0.6527 -0.5549
-4 -5 -20 0.8168 0.0521
-4 -5 -19 1.0699 0.4656
-4 -5 -18 -0.7255 -0.2266
-4 -5 -17 -1.3141 -0.4657
-4 -5 -16 0.6287 0.3264
-4 -5 -15 1.2640 0.3496
-4 -5 -14 -0.6123 -0.0659
-4 -5 -13 -0.9807 0.0364
-4 -5 -12 0.7098 -0.6259
-4 -5 -11 0.6177 -0.5937
-4 -5 -10 -0.8908 1.4902
-4 -5 -9 -0.2754 1.0261
-4 -5 -8 1.0893 -2.1053
-4 -5 -7 -0.0618 -1.0974
-4 -5 -6 -1.2453 2.1821
-4 -5 -5 0.4533 0.8290
-4 -5 -4 1.3294 -1.7207
-4 -5 -3 -0.8845 -0.4424
-4 -5 -2 -1.3399 0.9202
-4 -5 -1 1.2320 0.1217
-4 -4 -28 -0.2614 -0.0495
-4 -4 -27 0.0685 -0.1900
-4 -4 -26 0.0445 -0.0102
-4 -4 -25 -0.3835 -0.1287
-4 -4 -24 0.0647 0.0227
-4 -4 -23 0.7621 0.4886
-4 -4 -22 0.1389 0.0476
-4 -4 -21 -1.1428 -0.6055
-4 -4 -20 -0.5654 -0.1704
-4 -4 -19 1.4828 0.3253
-4 -4 -18 0.8614 0.2378
-4 -4 -17 -1.7427 0.2140
-4 -4 -16 -0.7182 -0.1209
-4 -4 -15 1.8760 -0.6303
-4 -4 -14 0.1654 -0.2337
-4 -4 -13 -1.8454 0.5466
-4 -4 -12 0.4477 0.7390
-4 -4 -11 1.6553 0.1352
-4 -4 -10 -0.7693 -1.1935
-4 -4 -9 -1.3671 -1.1388
-4 -4 -8 0.7434 1.3876
-4 -4 -7 1.0738 1.9623
-4 -4 -6 -0.5992 -1.2158
-4 -4 -5 -0.8519 -2.1620
-4 -4 -4 0.5729 0.7190
-4 -4 -3 0.7263 1.5809
-4 -4 -2 -0.6743 -0.0381
-4 -4 -1 -0.6755 -0.4069
-4 -3 -28 0.5314 0.5197
-4 -3 -27 -0.9040 -0.0936
-4 -3 -26 -0.6699 -0.6569
-4 -3 -25 0.9905 -0.1289
-4 -3 -24 0.8686 0.5916
-4 -3 -23 -0.8255 0.4876
-4 -3 -22 -1.1131 -0.5404
-4 -3 -21 0.4244 -0.7119
-4 -3 -20 1.3299 0.7688
-4 -3 -19 0.1199 0.5814
-4 -3 -18 -1.4371 -1.2889
-4 -3 -17 -0.6937 -0.1649
-4 -3 -16 1.4161 1.7445
-4 -3 -15 1.2140 -0.1728
-4 -3 -14 -1.3250 -1.6333
-4 -3 -13 -1.6314 0.0366
-4 -3 -12 1.2263 0.7054
-4 -3 -11 1.8895 0.6756
-4 -3 -10 -1.0917 0.7963
-4 -3 -9 -1.8996 -1.6684
-4 -3 -8 0.7903 -2.2531
-4 -3 -7 1.5823 2.4392
-4 -3 -6 -0.2004 3.0380
-4 -3 -5 -0.9611 -2.5863
-4 -3 -4 -0.6400 -2.8399
-4 -3 -3 0.2231 1.9993
-4 -3 -2 1.4865 1.7461
-4 -3 -1 0.3334 -0.8454
-4 -2 -29 -0.3913 0.5939
-4 -2 -28 -0.2231 0.3546
-4 -2 -27 0.3245 -0.6914
-4 -2 -26 0.4376 -0.5775
-4 -2 -25 -0.1327 0.6431
-4 -2 -24 -0.6926 0.7328
-4 -2 -23 0.0835 -0.4654
-4 -2 -22 0.8827 -0.6075
-4 -2 -21 -0.3241 0.2262
-4 -2 -20 -0.8733 0.0621
-4 -2 -19 0.6829 -0.0181
-4 -2 -18 0.5750 0.8188
-4 -2 -17 -0.7784 -0.0791
-4 -2 -16 -0.0162 -1.7169
-4 -2 -15 0.3468 0.0310
-4 -2 -14 -0.6406 2.2526
-4 -2 -13 0.5294 0.1389
-4 -2 -12 1.1557 -2.2248
-4 -2 -11 -1.5076 -0.3629
-4 -2 -10 -1.3157 1.7387
-4 -2 -9 2.2820 0.5597
-4 -2 -8 1.0321 -1.1240
-4 -2 -7 -2.7880 -0.6655
-4 -2 -6 -0.3855 0.7157
-4 -2 -5 3.1369 0.6488
-4 -2 -4 -0.4003 -0.6640
-4 -2 -3 -3.4064 -0.5097
-4 -2 -2 1.0417 0.8895
-4 -2 -1 3.5423 0.2715
-4 -1 -29 0.2709 -0.0423
-4 -1 -28 -0.1322 -0.5507
-4 -1 -27 -0.5566 -0.2043
-4 -1 -26 0.0102 0.6271
-4 -1 -25 0.7972 0.2565
-4 -1 -24 0.2222 -0.3018
-4 -1 -23 -0.8785 -0.1331
-4 -1 -22 -0.5057 -0.2295
-4 -1 -21 0.7412 0.0706
-4 -1 -20 0.7652 0.5955
-4 -1 -19 -0.4133 -0.2996
-4 -1 -18 -0.9557 -0.5615
-4 -1 -17 0.0012 0.7845
-4 -1 -16 1.0874 0.2438
-4 -1 -15 0.3737 -1.1840
-4 -1 -14 -1.1922 -0.0219
-4 -1 -13 -0.6721 1.0950
-4 -1 -12 1.2404 0.2183
-4 -1 -11 1.0019 -0.3784
-4 -1 -10 -1.0850 -0.8289
-4 -1 -9 -1.5771 -0.7107
-4 -1 -8 0.5178 1.5257
-4 -1 -7 2.5601 1.6827
-4 -1 -6 0.5640 -1.9002
-4 -1 -5 -3.8823 -2.1095
-4 -1 -4 -1.9965 1.7209
-4 -1 -3 5.1909 1.8279
-4 -1 -2 3.3452 -1.0203
-4 -1 -1 -5.9995 -0.9576
-3 -16 -7 -0.2030 -0.0681
-3 -16 -6 -0.0210 -0.4098
-3 -16 -5 0.4259 0.1139
-3 -16 -4 -0.0616 0.6268
-3 -16 -3 -0.4739 -0.3001
-3 -16 -2 0.1729 -0.7931
-3 -16 -1 0.3166 0.4567
-3 -15 -12 -0.4793 -0.4377
-3 -15 -11 -0.6583 -0.3884
-3 -15 -10 0.7147 0.4196
-3 -15 -9 0.4270 0.3438
-3 -15 -8 -0.7741 -0.3669
-3 -15 -7 -0.0312 -0.0013
-3 -15 -6 0.6363 0.2653
-3 -15 -5 -0.2795 -0.5746
-3 -15 -4 -0.4364 -0.1145
-3 -15 -3 0.2884 1.1846
-3 -15 -2 0.3217 -0.0459
-3 -15 -1 0.0198 -1.5794
-3 -14 -16 0.1126 -0.6711
-3 -14 -15 -0.1749 -0.2325
-3 -14 -14 -0.3233 0.7140
-3 -14 -13 0.3926 0.2775
-3 -14 -12 0.4418 -0.4588
-3 -14 -11 -0.7210 -0.3041
-3 -14 -10 -0.3953 -0.0152
-3 -14 -9 1.0632 0.4003
-3 -14 -8 0.1837 0.4087
-3 -14 -7 -1.2752 -0.5738
-3 -14 -6 0.0970 -0.4234
-3 -14 -5 1.2392 0.7532
-3 -14 -4 -0.3005 0.0373
-3 -14 -3 -0.9213 -0.8606
-3 -14 -2 0.3257 0.4292
-3 -14 -1 0.3843 0.8715
-3 -13 -18 0.2018 0.1453
-3 -13 -17 0.3349 -0.0947
-3 -13 -16 -0.5905 -0.1556
-3 -13 -15 -0.4494 0.0203
-3 -13 -14 0.9500 0.1143
-3 -13 -13 0.4013 -0.0770
-3 -13 -12 -0.9957 0.0291
-3 -13 -11 -0.3013 0.3279
-3 -13 -10 0.5545 -0.3329
-3 -13 -9 0.3548 -0.7303
-3 -13 -8 0.2472 0.8312
-3 -13 -7 -0.6290 1.1531
-3 -13 -6 -0.9807 -1.4914
-3 -13 -5 0.9320 -1.4655
-3 -13 -4 1.1542 2.1909
-3 -13 -3 -0.9563 1.6226
-3 -13 -2 -0.5555 -2.7423
-3 -13 -1 0.5668 -1.6706
-3 -12 -21 -0.5206 0.3757
-3 -12 -20 -0.3974 -0.3889
-3 -12 -19 0.4940 -0.5168
-3 -12 -18 0.7018 0.4581
-3 -12 -17 -0.1825 0.5466
-3 -12 -16 -0.9949 -0.3710
-3 -12 -15 -0.3985 -0.5727
-3 -12 -14 1.2097 0.2028
-3 -12 -13 1.0887 0.7709
-3 -12 -12 -1.2637 -0.1364
-3 -12 -11 -1.6350 -1.1543
-3 -12 -10 1.1057 0.3367
-3 -12 -9 1.8240 1.4350
-3 -12 -8 -0.7710 -0.8222
-3 -12 -7 -1.6080 -1.1850
-3 -12 -6 0.3876 1.4433
-3 -12 -5 1.1252 0.2236
-3 -12 -4 -0.1104 -1.9810
-3 -12 -3 -0.5888 1.1094
-3 -12 -2 0.0211 2.2717
-3 -12 -1 0.1332 -2.0958
-3 -11 -22 0.3549 -0.1350
-3 -11 -21 0.5474 0.0393
-3 -11 -20 -0.5150 -0.0476
-3 -11 -19 -0.5161 0.0498
-3 -11 -18 0.6610 0.2422
-3 -11 -17 0.3148 -0.0299
-3 -11 -16 -0.5780 -0.3038
-3 -11 -15 -0.0469 -0.1025
-3 -11 -14 0.1565 0.1138
-3 -11 -13 -0.0475 0.3146
-3 -11 -12 0.4211 0.2986
-3 -11 -11 -0.2893 -0.5719
-3 -11 -10 -0.7569 -0.7082
-3 -11 -9 1.1060 0.8696
-3 -11 -8 0.5637 0.7999
-3 -11 -7 -2.0878 -1.2259
-3 -11 -6 0.0487 -0.3870
-3 -11 -5 2.6564 1.6363
-3 -11 -4 -0.6260 -0.4151
-3 -11 -3 -2.3238 -2.0341
-3 -11 -2 0.7515 1.2116
-3 -11 -1 1.0615 2.3030
-3 -10 -24 0.4936 0.0113
-3 -10 -23 0.5258 -0.1817
-3 -10 -22 -0.8751 0.0207
-3 -10 -21 -1.0658 0.0941
-3 -10 -20 1.0497 0.0121
-3 -10 -19 1.6515 -0.1156
-3 -10 -18 -0.8344 -0.2129
-3 -10 -17 -2.1538 0.2196
-3 -10 -16 0.2014 0.5218
-3 -10 -15 2.3707 -0.2920
-3 -10 -14 0.6409 -0.6990
-3 -10 -13 -2.0995 0.1979
-3 -10 -12 -1.3109 0.5586
-3 -10 -11 1.2756 0.1091
-3 -10 -10 1.4656 -0.2578
-3 -10 -9 -0.0873 -0.5248
-3 -10 -8 -1.0320 0.3040
-3 -10 -7 -1.0395 0.8516
-3 -10 -6 0.2799 -1.1656
-3 -10 -5 1.6212 -0.9486
-3 -10 -4 0.3509 2.7821
-3 -10 -3 -1.3763 0.8487
-3 -10 -2 -0.5582 -4.4448
-3 -10 -1 0.4095 -0.7292
-3 -9 -25 0.1917 -0.4973
-3 -9 -24 -0.5711 0.3055
-3 -9 -23 -0.3020 0.6636
-3 -9 -22 0.3875 -0.4742
-3 -9 -21 0.2758 -0.7766
-3 -9 -20 -0.1411 0.6007
-3 -9 -19 -0.1659 0.7758
-3 -9 -18 -0.1050 -0.6832
-3 -9 -17 0.1483 -0.5640
-3 -9 -16 0.3052 0.7415
-3 -9 -15 -0.3296 0.0878
-3 -9 -14 -0.3505 -0.7855
-3 -9 -13 0.5445 0.5326
-3 -9 -12 0.0451 0.7621
-3 -9 -11 -0.4010 -0.9460
-3 -9 -10 0.7508 -0.5329
-3 -9 -9 -0.3715 0.6953
-3 -9 -8 -1.8920 -0.0621
-3 -9 -7 1.5464 0.4943
-3 -9 -6 2.8688 1.0676
-3 -9 -5 -2.3995 -2.4453
-3 -9 -4 -3.0431 -2.3006
-3 -9 -3 2.1928 4.4961
-3 -9 -2 2.0907 3.3750
-3 -9 -1 -0.7921 -5.7931
-3 -8 -26 -0.6114 -1.0335
-3 -8 -25 0.3581 0.0503
-3 -8 -24 1.1195 1.2770
-3 -8 -23 -0.1627 -0.0728
-3 -8 -22 -1.5261 -1.1043
-3 -8 -21 -0.0326 0.0083
-3 -8 -20 1.8172 0.5060
-3 -8 -19 0.2404 0.0569
-3 -8 -18 -1.9843 0.3097
-3 -8 -17 -0.4795 -0.1029
-3 -8 -16 1.9568 -0.9985
-3 -8 -15 0.6807 0.2953
-3 -8 -14 -1.6104 1.2496
-3 -8 -13 -0.6570 -0.8480
-3 -8 -12 0.8687 -0.9584
-3 -8 -11 0.2190 1.6934
-3 -8 -10 0.1694 0.2951
-3 -8 -9 0.6224 -2.3131
-3 -8 -8 -1.1908 0.3923
-3 -8 -7 -1.5411 2.0205
-3 -8 -6 1.7766 -0.7957
-3 -8 -5 2.0148 -0.5604
-3 -8 -4 -1.6137 0.8386
-3 -8 -3 -1.6499 -1.4984
-3 -8 -2 0.6843 -0.6989
-3 -8 -1 0.4869 3.0143
-3 -7 -27 1.5718 0.5709
-3 -7 -26 0.7799 0.1989
-3 -7 -25 -1.6699 -0.5991
-3 -7 -24 -0.7866 -0.2525
-3 -7 -23 1.3874 0.2797
-3 -7 -22 0.6087 0.2584
-3 -7 -21 -0.8769 0.3778
-3 -7 -20 -0.3607 -0.1870
-3 -7 -19 0.3274 -1.1979
-3 -7 -18 0.2665 0.1121
-3 -7 -17 0.1357 1.9172
-3 -7 -16 -0.4986 -0.1947
-3 -7 -15 -0.4138 -2.2869
-3 -7 -14 0.9545 0.5594
-3 -7 -13 0.3428 2.1233
-3 -7 -12 -1.2059 -1.1526
-3 -7 -11 0.2708 -1.3054
-3 -7 -10 0.7791 1.7118
-3 -7 -9 -1.4280 -0.2184
-3 -7 -8 0.3922 -1.9086
-3 -7 -7 2.7232 2.3590
-3 -7 -6 -1.7441 1.5844
-3 -7 -5 -3.4223 -4.7918
-3 -7 -4 2.3835 -0.9033
-3 -7 -3 2.8967 6.9557
-3 -7 -2 -1.7545 0.2864
-3 -7 -1 -1.1213 -8.2236
-3 -6 -28 -0.0081 0.6625
-3 -6 -27 -1.0053 -0.3731
-3 -6 -26 -0.0595 -0.7391
-3 -6 -25 1.2287 1.0226
-3 -6 -24 0.1050 0.7689
-3 -6 -23 -1.2078 -1.3545
-3 -6 -22 -0.0585 -0.7966
-3 -6 -21 1.1132 1.1820
-3 -6 -20 -0.0493 0.7362
-3 -6 -19 -1.1068 -0.5780
-3 -6 -18 0.0917 -0.4714
-3 -6 -17 1.1710 -0.1630
-3 -6 -16 0.0461 0.0726
-3 -6 -15 -1.0767 0.6852
-3 -6 -14 -0.3438 0.1464
-3 -6 -13 0.5405 -0.7585
-3 -6 -12 0.6294 0.1190
-3 -6 -11 0.5326 0.3867
-3 -6 -10 -0.7069 -0.7992
-3 -6 -9 -1.8985 0.2220
-3 -6 -8 0.5355 1.3744
-3 -6 -7 3.0372 -0.7961
-3 -6 -6 -0.2939 -1.2585
-3 -6 -5 -3.4032 1.1612
-3 -6 -4 0.2535 0.3481
-3 -6 -3 2.7158 -1.3132
-3 -6 -2 -0.5463 0.7924
-3 -6 -1 -1.1245 1.3606
-3 -5 -29 -0.7522 -0.3256
-3 -5 -28 0.7340 0.2425
-3 -5 -27 1.0084 0.3732
-3 -5 -26 -0.3904 -0.2443
-3 -5 -25 -0.9147 -0.3373
-3 -5 -24 -0.1671 -0.0723
-3 -5 -23 0.4474 0.1321
-3 -5 -22 0.7084 0.7524
-3 -5 -21 0.2767 0.2654
-3 -5 -20 -0.9940 -1.6460
-3 -5 -19 -0.9922 -0.7466
-3 -5 -18 0.9643 2.4681
-3 -5 -17 1.3697 1.0883
-3 -5 -16 -0.7598 -2.9322
-3 -5 -15 -1.2190 -1.0710
-3 -5 -14 0.5359 2.8572
-3 -5 -13 0.6774 0.6279
-3 -5 -12 -0.2694 -2.1848
-3 -5 -11 -0.1745 0.0868
-3 -5 -10 -0.2125 0.9392
-3 -5 -9 0.1206 -0.7731
-3 -5 -8 0.9757 0.7865
-3 -5 -7 -0.5468 1.1624
-3 -5 -6 -1.7606 -2.7825
-3 -5 -5 1.0354 -1.1780
-3 -5 -4 2.0755 4.6764
-3 -5 -3 -1.0573 0.9669
-3 -5 -2 -1.5784 -5.9906
-3 -5 -1 0.4450 -0.7845
-3 -4 -29 -0.0823 0.9843
-3 -4 -28 -1.4149 0.0966
-3 -4 -27 -0.1135 -1.1846
-3 -4 -26 1.6214 0.0512
-3 -4 -25 0.2838 1.1603
-3 -4 -24 -1.4852 0.0470
-3 -4 -23 -0.3371 -1.0157
-3 -4 -22 1.2763 -0.4510
-3 -4 -21 0.2558 0.7668
-3 -4 -20 -1.3052 1.0099
-3 -4 -19 -0.1164 -0.2688
-3 -4 -18 1.6517 -1.4344
-3 -4 -17 0.0295 -0.5995
-3 -4 -16 -2.0394 1.4749
-3 -4 -15 -0.0436 1.6692
-3 -4 -14 1.9768 -1.0913
-3 -4 -13 0.0954 -2.4506
-3 -4 -12 -1.0928 0.4966
-3 -4 -11 -0.0602 2.4442
-3 -4 -10 -0.5614 -0.0431
-3 -4 -9 -0.1305 -1.5373
-3 -4 -8 2.4562 0.0162
-3 -4 -7 0.4036 0.1085
-3 -4 -6 -3.8187 -0.4608
-3 -4 -5 -0.5744 1.2642
-3 -4 -4 4.0224 1.1462
-3 -4 -3 0.4829 -2.2058
-3 -4 -2 -2.9076 -1.6913
-3 -4 -1 -0.1281 2.6747
-3 -3 -30 -0.4903 -0.3768
-3 -3 -29 -0.0383 -0.0050
-3 -3 -28 0.7242 0.5631
-3 -3 -27 0.1889 0.1254
-3 -3 -26 -0.8150 -0.5028
-3 -3 -25 -0.4059 -0.4280
-3 -3 -24 0.8233 0.0346
-3 -3 -23 0.5761 0.9238
-3 -3 -22 -0.8190 0.8483
-3 -3 -21 -0.5085 -1.5337
-3 -3 -20 0.8525 -1.9235
-3 -3 -19 0.1290 2.0962
-3 -3 -18 -0.9784 2.7934
-3 -3 -17 0.3742 -2.4217
-3 -3 -16 1.2432 -3.0657
-3 -3 -15 -0.6408 2.3542
-3 -3 -14 -1.6045 2.5616
-3 -3 -13 0.4221 -1.7944
-3 -3 -12 1.8758 -1.4171
-3 -3 -11 0.1954 0.6910
-3 -3 -10 -1.8212 0.0101
-3 -3 -9 -0.8462 0.9540
-3 -3 -8 1.3749 1.2385
-3 -3 -7 1.1737 -3.0296
-3 -3 -6 -0.7759 -2.0605
-3 -3 -5 -1.0783 5.2485
-3 -3 -4 0.4328 2.4224
-3 -3 -3 0.7106 -7.1526
-3 -3 -2 -0.5799 -2.4680
-3 -3 -1 -0.2617 8.2490
-3 -2 -30 0.3148 0.3115
-3 -2 -29 -0.4512 0.6255
-3 -2 -28 -0.2388 -0.3333
-3 -2 -27 0.7208 -0.8073
-3 -2 -26 0.0420 -0.0076
-3 -2 -25 -0.8319 1.0307
-3 -2 -24 0.2242 0.5115
-3 -2 -23 0.8806 -1.2631
-3 -2 -22 -0.4459 -0.9078
-3 -2 -21 -1.0589 1.3703
-3 -2 -20 0.5102 1.1306
-3 -2 -19 1.4775 -1.1601
-3 -2 -18 -0.3925 -1.3690
-3 -2 -17 -2.0139 0.5103
-3 -2 -16 0.2060 1.8226
-3 -2 -15 2.3273 0.4944
-3 -2 -14 -0.1597 -2.4140
-3 -2 -13 -2.0608 -1.5161
-3 -2 -12 0.4333 2.7692
-3 -2 -11 1.1009 2.0686
-3 -2 -10 -1.0397 -2.5055
-3 -2 -9 0.2933 -1.7410
-3 -2 -8 1.7699 1.5493
-3 -2 -7 -1.5861 0.4332
-3 -2 -6 -2.2728 -0.1850
-3 -2 -5 2.2304 1.5324
-3 -2 -4 2.2365 -1.1742
-3 -2 -3 -1.9412 -3.4994
-3 -2 -2 -1.5658 2.2318
-3 -2 -1 0.8335 4.7409
-3 -1 -30 0.2212 0.3360
-3 -1 -29 -0.2685 0.5728
-3 -1 -28 -0.1480 -0.3823
-3 -1 -27 0.2665 -0.4405
-3 -1 -26 0.0167 0.3623
-3 -1 -25 -0.0607 0.1484
-3 -1 -24 0.2069 -0.2678
-3 -1 -23 -0.3918 0.2837
-3 -1 -22 -0.4381 0.0780
-3 -1 -21 0.9415 -0.7836
-3 -1 -20 0.5318 0.2118
-3 -1 -19 -1.3252 1.2030
-3 -1 -18 -0.4428 -0.5502
-3 -1 -17 1.3229 -1.3448
-3 -1 -16 0.3062 0.8017
-3 -1 -15 -0.8442 1.0298
-3 -1 -14 -0.3307 -0.7495
-3 -1 -13 -0.0960 -0.1586
-3 -1 -12 0.5969 0.1401
-3 -1 -11 1.4055 -1.2683
-3 -1 -10 -0.9715 1.2261
-3 -1 -9 -2.8555 3.1584
-3 -1 -8 1.2302 -3.3738
-3 -1 -7 4.0030 -5.3283
-3 -1 -6 -1.2611 6.0526
-3 -1 -5 -4.2759 7.4899
-3 -1 -4 1.1321 -8.7326
-3 -1 -3 3.2808 -9.2644
-3 -1 -2 -0.9642 10.7425
-3 -1 -1 -1.1423 10.2686
-2 -16 -10 0.4166 0.4617
-2 -16 -9 0.2206 0.1404
-2 -16 -8 -0.0276 -0.7170
-2 -16 -7 -0.4688 -0.0676
-2 -16 -6 -0.3574 0.8290
-2 -16 -5 0.6790 0.0370
-2 -16 -4 0.5866 -0.7292
-2 -16 -3 -0.8061 -0.0708
-2 -16 -2 -0.6438 0.4264
-2 -16 -1 0.8675 0.1438
-2 -15 -14 -0.0680 -0.6789
-2 -15 -13 -0.1475 -0.5325
-2 -15 -12 -0.0628 0.9477
-2 -15 -11 -0.0525 0.4505
-2 -15 -10 0.2067 -1.0456
-2 -15 -9 0.1387 -0.3368
-2 -15 -8 -0.3117 0.8965
-2 -15 -7 -0.0417 0.3079
-2 -15 -6 0.3540 -0.5626
-2 -15 -5 -0.1996 -0.3267
-2 -15 -4 -0.3474 0.1969
-2 -15 -3 0.4662 0.2534
-2 -15 -2 0.3298 0.0707
-2 -15 -1 -0.6294 -0.0167
-2 -14 -17 -0.2636 0.5194
-2 -14 -16 -0.4777 -0.8329
-2 -14 -15 0.6492 -0.7218
-2 -14 -14 0.6023 1.0226
-2 -14 -13 -0.8650 0.6759
-2 -14 -12 -0.7083 -0.9714
-2 -14 -11 0.7437 -0.3144
-2 -14 -10 0.9026 0.6853
-2 -14 -9 -0.3637 -0.2554
-2 -14 -8 -1.2245 -0.2892
-2 -14 -7 0.0085 0.7912
-2 -14 -6 1.6069 -0.0418
-2 -14 -5 0.0731 -1.0388
-2 -14 -4 -1.9353 0.1772
-2 -14 -3 0.1105 0.8657
-2 -14 -2 2.1306 -0.0956
-2 -14 -1 -0.3084 -0.3296
-2 -13 -20 0.7645 -0.6847
-2 -13 -19 0.2158 0.2092
-2 -13 -18 -0.8139 0.4178
-2 -13 -17 -0.4062 -0.0081
-2 -13 -16 0.6042 0.0189
-2 -13 -15 0.5375 -0.4214
-2 -13 -14 -0.2069 -0.3598
-2 -13 -13 -0.5545 0.8823
-2 -13 -12 -0.1755 0.4770
-2 -13 -11 0.4319 -1.0885
-2 -13 -10 0.3175 -0.4697
-2 -13 -9 -0.1825 0.8693
-2 -13 -8 -0.0996 0.5150
-2 -13 -7 -0.1484 -0.3248
-2 -13 -6 -0.4257 -0.6443
-2 -13 -5 0.4933 -0.2092
-2 -13 -4 1.0640 0.6913
-2 -13 -3 -0.7757 0.3915
-2 -13 -2 -1.5751 -0.4734
-2 -13 -1 0.9278 -0.1319
-2 -12 -22 -0.2455 0.1397
-2 -12 -21 0.0357 0.0578
-2 -12 -20 0.2569 -0.4965
-2 -12 -19 0.1824 -0.0248
-2 -12 -18 -0.3465 0.9241
-2 -12 -17 -0.2967 0.0095
-2 -12 -16 0.5227 -1.1737
-2 -12 -15 0.2030 -0.0865
-2 -12 -14 -0.6187 1.0006
-2 -12 -13 0.0257 0.2979
-2 -12 -12 0.4328 -0.3261
-2 -12 -11 -0.1808 -0.6110
-2 -12 -10 0.0281 -0.6780
-2 -12 -9 0.0728 0.9211
-2 -12 -8 -0.4656 1.6457
-2 -12 -7 0.3334 -1.0994
-2 -12 -6 0.5073 -2.1839
-2 -12 -5 -0.9055 1.0538
-2 -12 -4 -0.0530 2.0525
-2 -12 -3 1.4376 -0.7699
-2 -12 -2 -0.5849 -1.2646
-2 -12 -1 -1.7527 0.3132
-2 -11 -23 0.3074 0.9071
-2 -11 -22 -0.2855 -0.0397
-2 -11 -21 -0.3817 -0.9081
-2 -11 -20 0.2113 0.0500
-2 -11 -19 0.5570 0.4672
-2 -11 -18 -0.0310 0.0888
-2 -11 -17 -0.8121 0.2576
-2 -11 -16 -0.2254 -0.3801
-2 -11 -15 1.0377 -0.9090
-2 -11 -14 0.5252 0.6790
-2 -11 -13 -1.0943 1.2230
-2 -11 -12 -0.8605 -0.7164
-2 -11 -11 0.9078 -1.2330
-2 -11 -10 1.2606 0.2731
-2 -11 -9 -0.5298 1.1794
-2 -11 -8 -1.7683 0.5985
-2 -11 -7 0.1074 -1.2137
-2 -11 -6 2.3854 -1.5045
-2 -11 -5 0.2152 1.2139
-2 -11 -4 -3.0258 1.9098
-2 -11 -3 -0.3833 -0.9157
-2 -11 -2 3.5234 -1.5044
-2 -11 -1 0.4356 0.2286
-2 -10 -25 -0.1250 0.3863
-2 -10 -24 -0.5883 -0.6207
-2 -10 -23 0.2021 -0.4986
-2 -10 -22 0.5719 0.7668
-2 -10 -21 -0.3754 0.3789
-2 -10 -20 -0.5763 -0.7911
-2 -10 -19 0.4990 -0.1228
-2 -10 -18 0.7405 0.6989
-2 -10 -17 -0.4592 -0.0595
-2 -10 -16 -1.1271 -0.5619
-2 -10 -15 0.3554 -0.0206
-2 -10 -14 1.6324 0.4779
-2 -10 -13 -0.4535 0.3931
-2 -10 -12 -2.0189 -0.5125
-2 -10 -11 0.9031 -0.8979
-2 -10 -10 2.0594 0.6552
-2 -10 -9 -1.4981 1.2868
-2 -10 -8 -1.6808 -0.8179
-2 -10 -7 1.7761 -1.3812
-2 -10 -6 0.9965 0.8760
-2 -10 -5 -1.4282 1.1645
-2 -10 -4 -0.2221 -0.7330
-2 -10 -3 0.6423 -0.7477
-2 -10 -2 -0.4344 0.3749
-2 -10 -1 -0.0125 0.2596
-2 -9 -26 0.3628 -0.5554
-2 -9 -25 -0.0977 -0.2139
-2 -9 -24 -0.4490 1.0698
-2 -9 -23 -0.0370 0.2686
-2 -9 -22 0.3772 -1.3302
-2 -9 -21 0.0996 -0.3501
-2 -9 -20 -0.1012 1.1088
-2 -9 -19 -0.1165 0.4374
-2 -9 -18 -0.2909 -0.4662
-2 -9 -17 0.1766 -0.5080
-2 -9 -16 0.5841 -0.2658
-2 -9 -15 -0.3545 0.4813
-2 -9 -14 -0.5453 0.7563
-2 -9 -13 0.6052 -0.1778
-2 -9 -12 0.0757 -0.9526
-2 -9 -11 -0.7151 -0.5865
-2 -9 -10 0.7056 1.0746
-2 -9 -9 0.3812 1.7760
-2 -9 -8 -1.5199 -1.3092
-2 -9 -7 0.5914 -2.9702
-2 -9 -6 2.0997 1.5199
-2 -9 -5 -2.0930 3.4849
-2 -9 -4 -2.3485 -1.3044
-2 -9 -3 3.6682 -2.7895
-2 -9 -2 2.3670 0.3905
-2 -9 -1 -4.7034 0.9406
-2 -8 -27 -0.3990 0.9487
-2 -8 -26 0.5231 0.6117
-2 -8 -25 0.7034 -1.1876
-2 -8 -24 -0.6651 -0.5039
-2 -8 -23 -0.9143 1.3897
-2 -8 -22 0.5564 0.1151
-2 -8 -21 0.8486 -1.4814
-2 -8 -20 -0.3186 0.3555
-2 -8 -19 -0.3814 1.4117
-2 -8 -18 0.1864 -0.5874
-2 -8 -17 -0.4400 -1.2082
-2 -8 -16 -0.2337 0.3360
-2 -8 -15 1.3383 0.9906
-2 -8 -14 0.2469 0.3843
-2 -8 -13 -1.8784 -0.9184
-2 -8 -12 0.0679 -1.2737
-2 -8 -11 1.6611 1.0922
-2 -8 -10 -0.7208 1.9170
-2 -8 -9 -0.5362 -1.4631
-2 -8 -8 1.3149 -2.0372
-2 -8 -7 -1.2977 1.8172
-2 -8 -6 -1.3629 1.6470
-2 -8 -5 3.3666 -1.8680
-2 -8 -4 0.7805 -0.9888
-2 -8 -3 -5.1127 1.4188
-2 -8 -2 -0.0592 0.3230
-2 -8 -1 6.0858 -0.4995
-2 -7 -28 -0.6917 0.3813
-2 -7 -27 0.0483 -0.9736
-2 -7 -26 0.9856 -0.6899
-2 -7 -25 -0.3576 1.2691
-2 -7 -24 -1.1005 1.0828
-2 -7 -23 0.5432 -1.2028
-2 -7 -22 0.9269 -1.4512
-2 -7 -21 -0.4356 0.6293
-2 -7 -20 -0.4771 1.6637
-2 -7 -19 0.0195 0.3111
-2 -7 -18 -0.0824 -1.6553
-2 -7 -17 0.5229 -1.1719
-2 -7 -16 0.5072 1.4196
-2 -7 -15 -0.9022 1.4646
-2 -7 -14 -0.6436 -0.9091
-2 -7 -13 0.8973 -1.0409
-2 -7 -12 0.5861 0.0009
-2 -7 -11 -0.4988 0.2468
-2 -7 -10 -0.6851 1.3462
-2 -7 -9 -0.0887 0.3342
-2 -7 -8 1.3483 -2.8394
-2 -7 -7 0.5893 -0.3521
-2 -7 -6 -2.7315 3.7926
-2 -7 -5 -0.8387 -0.0472
-2 -7 -4 4.5368 -3.4537
-2 -7 -3 0.8714 0.4128
-2 -7 -2 -6.0961 1.5598
-2 -7 -1 -0.8500 -0.4372
-2 -6 -29 0.1843 -1.0082
-2 -6 -28 -0.5849 0.3541
-2 -6 -27 0.1484 1.4424
-2 -6 -26 0.8450 0.0158
-2 -6 -25 -0.4688 -1.3780
-2 -6 -24 -0.9976 -0.2526
-2 -6 -23 0.5583 0.7052
-2 -6 -22 0.8448 0.3066
-2 -6 -21 -0.4478 0.3693
-2 -6 -20 -0.2318 -0.2456
-2 -6 -19 0.4372 -1.3770
-2 -6 -18 -0.8497 0.1982
-2 -6 -17 -0.7936 1.8246
-2 -6 -16 2.1902 -0.2556
-2 -6 -15 1.4001 -1.4766
-2 -6 -14 -3.3748 0.3971
-2 -6 -13 -1.7367 0.4996
-2 -6 -12 3.9075 -0.4976
-2 -6 -11 1.2784 0.6398
-2 -6 -10 -3.4177 0.4236
-2 -6 -9 0.0348 -1.4549
-2 -6 -8 1.8571 -0.1504
-2 -6 -7 -1.7084 1.7013
-2 -6 -6 0.4191 -0.1925
-2 -6 -5 3.0815 -1.4447
-2 -6 -4 -2.7448 0.4007
-2 -6 -3 -3.8164 0.9174
-2 -6 -2 4.3766 -0.3449
-2 -6 -1 4.0275 -0.3075
-2 -5 -30 -0.0328 0.5563
-2 -5 -29 -0.5859 -0.4302
-2 -5 -28 0.2256 -1.1622
-2 -5 -27 1.1202 0.1871
-2 -5 -26 -0.3032 1.6612
-2 -5 -25 -1.5961 0.2782
-2 -5 -24 0.0970 -1.8627
-2 -5 -23 1.7810 -0.8044
-2 -5 -22 0.4497 1.6106
-2 -5 -21 -1.5141 1.1092
-2 -5 -20 -1.1906 -0.9584
-2 -5 -19 0.8139 -1.0009
-2 -5 -18 1.7969 0.2951
-2 -5 -17 0.1094 0.5236
-2 -5 -16 -1.9191 -0.2178
-2 -5 -15 -0.9731 0.1205
-2 -5 -14 1.4065 1.1445
-2 -5 -13 1.6161 -0.7938
-2 -5 -12 -0.4391 -2.9348
-2 -5 -11 -2.1290 1.5338
-2 -5 -10 -0.5378 4.8566
-2 -5 -9 2.8033 -2.4047
-2 -5 -8 1.0572 -5.9775
-2 -5 -7 -3.8989 3.2337
-2 -5 -6 -0.9076 5.6962
-2 -5 -5 5.3876 -3.5537
-2 -5 -4 0.2628 -4.0144
-2 -5 -3 -6.8742 2.8976
-2 -5 -2 0.4248 1.4036
-2 -5 -1 7.7882 -1.2289
-2 -4 -30 0.5132 -1.2329
-2 -4 -29 -0.0950 -0.0142
-2 -4 -28 -0.4106 1.2269
-2 -4 -27 0.5036 0.3692
-2 -4 -26 0.1680 -0.8059
-2 -4 -25 -0.8816 -0.3968
-2 -4 -24 -0.0208 0.0395
-2 -4 -23 0.9898 -0.0177
-2 -4 -22 0.0447 0.7854
-2 -4 -21 -0.6727 0.7863
-2 -4 -20 0.0453 -1.2733
-2 -4 -19 -0.0649 -1.6462
-2 -4 -18 -0.7091 1.1361
-2 -4 -17 1.0638 2.2827
-2 -4 -16 2.0876 -0.3904
-2 -4 -15 -2.0777 -2.4862
-2 -4 -14 -3.6387 -0.6097
-2 -4 -13 2.8583 2.2541
-2 -4 -12 4.3044 1.3570
-2 -4 -11 -3.2246 -1.7700
-2 -4 -10 -3.1604 -1.4937
-2 -4 -9 3.1056 1.2735
-2 -4 -8 0.0581 1.0337
-2 -4 -7 -2.5597 -0.9114
-2 -4 -6 4.2301 -0.3442
-2 -4 -5 1.7668 0.6777
-2 -4 -4 -8.4224 -0.1112
-2 -4 -3 -0.9868 -0.4755
-2 -4 -2 11.3244 0.0932
-2 -4 -1 0.4849 0.2324
-2 -3 -30 -0.2948 0.6383
-2 -3 -29 -0.3666 -0.6186
-2 -3 -28 0.6276 -0.9492
-2 -3 -27 0.3513 0.6820
-2 -3 -26 -0.7713 1.2024
-2 -3 -25 -0.4539 -0.5766
-2 -3 -24 0.5894 -1.3058
-2 -3 -23 0.7729 0.2721
-2 -3 -22 -0.0920 1.0852
-2 -3 -21 -1.2539 0.2456
-2 -3 -20 -0.5368 -0.4566
-2 -3 -19 1.6508 -0.8582
-2 -3 -18 1.0217 -0.3716
-2 -3 -17 -1.6324 1.2518
-2 -3 -16 -1.1686 0.9148
-2 -3 -15 0.9901 -1.0538
-2 -3 -14 1.0370 -0.7197
-2 -3 -13 0.1903 0.1169
-2 -3 -12 -0.9929 -0.2620
-2 -3 -11 -1.5264 1.2907
-2 -3 -10 1.5648 1.5667
-2 -3 -9 2.5298 -2.5924
-2 -3 -8 -3.1391 -2.4993
-2 -3 -7 -2.8755 3.2478
-2 -3 -6 5.6561 2.5753
-2 -3 -5 2.5823 -3.0507
-2 -3 -4 -8.5100 -1.7674
-2 -3 -3 -1.9903 2.1532
-2 -3 -2 10.7611 0.4054
-2 -3 -1 1.5559 -0.8592
-2 -2 -31 0.7785 -0.3352
-2 -2 -30 -0.1035 -0.3740
-2 -2 -29 -0.5873 0.2434
-2 -2 -28 0.1060 0.8693
-2 -2 -27 -0.0302 0.0901
-2 -2 -26 -0.1060 -1.0692
-2 -2 -25 0.7162 -0.6183
-2 -2 -24 0.0688 0.8971
-2 -2 -23 -1.0141 1.1476
-2 -2 -22 -0.0152 -0.4736
-2 -2 -21 0.7914 -1.4226
-2 -2 -20 0.0364 0.0390
-2 -2 -19 -0.4206 1.2921
-2 -2 -18 -0.2349 0.1895
-2 -2 -17 0.4884 -0.8468
-2 -2 -16 0.6259 -0.1471
-2 -2 -15 -1.2423 0.4142
-2 -2 -14 -1.0737 -0.0397
-2 -2 -13 2.2697 -0.3792
-2 -2 -12 1.3201 0.1362
-2 -2 -11 -2.7192 0.9266
-2 -2 -10 -1.1072 0.0354
-2 -2 -9 1.8979 -1.8740
-2 -2 -8 0.3286 -0.4529
-2 -2 -7 0.2406 2.7222
-2 -2 -6 0.8776 0.8824
-2 -2 -5 -3.0716 -2.9133
-2 -2 -4 -2.1544 -1.0243
-2 -2 -3 5.6686 2.1519
-2 -2 -2 3.0649 0.7256
-2 -2 -1 -7.2295 -0.5942
-2 -1 -31 -0.0858 0.0432
-2 -1 -30 -0.0612 -0.5223
-2 -1 -29 0.1527 -0.1120
-2 -1 -28 0.1064 0.5728
-2 -1 -27 -0.0070 0.2420
-2 -1 -26 -0.0707 -0.5560
-2 -1 -25 -0.3746 -0.5077
-2 -1 -24 0.0068 0.5628
-2 -1 -23 0.8390 0.8345
-2 -1 -22 0.0062 -0.5917
-2 -1 -21 -1.0945 -1.0226
-2 -1 -20 0.0553 0.5805
-2 -1 -19 0.8716 0.9409
-2 -1 -18 -0.1108 -0.5357
-2 -1 -17 -0.1369 -0.7023
-2 -1 -16 0.0044 0.5901
-2 -1 -15 -0.7656 0.6150
-2 -1 -14 0.4145 -0.8871
-2 -1 -13 1.1564 -0.9180
-2 -1 -12 -1.2199 1.3982
-2 -1 -11 -0.2725 1.5421
-2 -1 -10 2.3885 -1.8841
-2 -1 -9 -2.3595 -2.1312
-2 -1 -8 -3.8170 2.0706
-2 -1 -7 6.6029 2.3118
-2 -1 -6 5.3413 -1.8772
-2 -1 -5 -11.6210 -1.9579
-2 -1 -4 -6.7455 1.4617
-2 -1 -3 16.1014 1.2207
-2 -1 -2 7.7835 -1.0317
-2 -1 -1 -18.7272 -0.3433
-1 -17 -4 0.2005 0.2131
-1 -17 -3 0.1521 -0.2553
-1 -17 -2 0.0023 -0.3840
-1 -17 -1 -0.1270 0.0817
-1 -16 -11 -0.0710 -0.4880
-1 -16 -10 0.5510 -0.4116
-1 -16 -9 0.0198 0.4046
-1 -16 -8 -0.7162 0.6539
-1 -16 -7 0.0414 -0.2741
-1 -16 -6 0.7770 -0.7623
-1 -16 -5 -0.0781 0.2333
-1 -16 -4 -0.6390 0.7015
-1 -16 -3 0.0706 -0.3105
-1 -16 -2 0.2849 -0.5716
-1 -16 -1 -0.0262 0.4113
-1 -15 -15 0.3372 0.7590
-1 -15 -14 -0.4750 0.9718
-1 -15 -13 -0.1369 -0.8895
-1 -15 -12 0.5267 -0.9238
-1 -15 -11 -0.2048 0.9838
-1 -15 -10 -0.6590 0.7402
-1 -15 -9 0.5500 -1.0267
-1 -15 -8 0.9420 -0.4448
-1 -15 -7 -0.7665 1.0092
-1 -15 -6 -1.2362 0.0860
-1 -15 -5 0.7850 -0.9466
-1 -15 -4 1.2471 0.2654
-1 -15 -3 -0.6083 0.8810
-1 -15 -2 -0.7741 -0.5278
-1 -15 -1 0.2874 -0.8615
-1 -14 -18 0.1309 -0.2012
-1 -14 -17 0.1236 0.1681
-1 -14 -16 -0.3483 -0.0387
-1 -14 -15 -0.3926 -0.3513
-1 -14 -14 0.4864 0.3804
-1 -14 -13 0.5492 0.5971
-1 -14 -12 -0.4037 -0.5975
-1 -14 -11 -0.5569 -0.9338
-1 -14 -10 0.0646 0.5906
-1 -14 -9 0.4393 1.3002
-1 -14 -8 0.4140 -0.4883
-1 -14 -7 -0.2690 -1.5478
-1 -14 -6 -0.8099 0.5201
-1 -14 -5 0.1311 1.5550
-1 -14 -4 0.9138 -0.7745
-1 -14 -3 -0.0781 -1.3486
-1 -14 -2 -0.6480 1.0860
-1 -14 -1 0.0991 1.1017
-1 -13 -20 0.4535 0.7851
-1 -13 -19 -0.0508 -0.1010
-1 -13 -18 -0.8045 -0.8429
-1 -13 -17 0.2474 -0.1052
-1 -13 -16 1.0335 0.8726
-1 -13 -15 -0.4135 0.2621
-1 -13 -14 -0.9981 -0.9258
-1 -13 -13 0.4961 -0.2782
-1 -13 -12 0.6904 1.0170
-1 -13 -11 -0.6153 0.1202
-1 -13 -10 -0.2450 -1.1061
-1 -13 -9 0.9374 0.1784
-1 -13 -8 -0.1558 1.1272
-1 -13 -7 -1.4329 -0.5393
-1 -13 -6 0.3971 -1.0419
-1 -13 -5 1.7864 0.8727
-1 -13 -4 -0.4746 0.8773
-1 -13 -3 -1.6070 -1.1056
-1 -13 -2 0.4454 -0.7201
-1 -13 -1 0.7801 1.1985
-1 -12 -22 -0.6188 -0.3581
-1 -12 -21 0.1103 0.2473
-1 -12 -20 0.4449 0.2802
-1 -12 -19 0.0199 -0.2867
-1 -12 -18 -0.1927 -0.1835
-1 -12 -17 -0.3825 0.0770
-1 -12 -16 -0.0630 0.1032
-1 -12 -15 0.8020 0.3207
-1 -12 -14 0.2588 0.0275
-1 -12 -13 -1.0089 -0.6360
-1 -12 -12 -0.3605 -0.3298
-1 -12 -11 0.8101 0.6190
-1 -12 -10 0.3672 0.8526
-1 -12 -9 -0.2274 -0.2908
-1 -12 -8 -0.3069 -1.4895
-1 -12 -7 -0.4909 -0.0491
-1 -12 -6 0.2232 2.0354
-1 -12 -5 0.9967 0.0929
-1 -12 -4 -0.1573 -2.3375
-1 -12 -3 -1.0339 0.1834
-1 -12 -2 0.1304 2.3943
-1 -12 -1 0.5825 -0.5007
-1 -11 -24 0.4305 0.1556
-1 -11 -23 0.3105 -0.1147
-1 -11 -22 -0.5012 -0.2131
-1 -11 -21 -0.3364 0.0031
-1 -11 -20 0.3468 0.2897
-1 -11 -19 0.1706 0.2185
-1 -11 -18 0.0290 -0.3586
-1 -11 -17 0.1057 -0.4611
-1 -11 -16 -0.4318 0.3690
-1 -11 -15 -0.3024 0.6101
-1 -11 -14 0.6626 -0.2802
-1 -11 -13 0.2730 -0.5904
-1 -11 -12 -0.7348 0.0878
-1 -11 -11 -0.0404 0.4073
-1 -11 -10 0.8703 0.1754
-1 -11 -9 -0.2218 -0.1396
-1 -11 -8 -1.2382 -0.4578
-1 -11 -7 0.3351 -0.1068
-1 -11 -6 1.6977 0.7073
-1 -11 -5 -0.2515 0.2543
-1 -11 -4 -1.8399 -0.8825
-1 -11 -3 0.0601 -0.2857
-1 -11 -2 1.3400 0.9579
-1 -11 -1 0.1189 0.2405
-1 -10 -25 0.5893 0.0143
-1 -10 -24 -0.0689 -0.2335
-1 -10 -23 -0.1865 0.0660
-1 -10 -22 0.4053 0.4982
-1 -10 -21 -0.3844 -0.0932
-1 -10 -20 -0.5072 -0.7330
-1 -10 -19 0.9710 -0.0382
-1 -10 -18 0.2914 0.7014
-1 -10 -17 -1.4206 0.3566
-1 -10 -16 0.1104 -0.3498
-1 -10 -15 1.6460 -0.7360
-1 -10 -14 -0.4182 -0.0470
-1 -10 -13 -1.6478 0.9348
-1 -10 -12 0.3756 0.0583
-1 -10 -11 1.4867 -0.7461
-1 -10 -10 0.0833 0.5293
-1 -10 -9 -1.2327 0.1464
-1 -10 -8 -0.7795 -1.4934
-1 -10 -7 0.9278 0.6864
-1 -10 -6 1.3806 2.3448
-1 -10 -5 -0.5857 -1.4996
-1 -10 -4 -1.5798 -2.7389
-1 -10 -3 0.2204 2.1190
-1 -10 -2 1.2603 2.7279
-1 -10 -1 0.1292 -2.4928
-1 -9 -27 -0.4114 -0.0714
-1 -9 -26 -0.7213 0.7426
-1 -9 -25 0.4402 0.0603
-1 -9 -24 0.8351 -1.0207
-1 -9 -23 -0.4758 -0.0056
-1 -9 -22 -0.8461 1.0938
-1 -9 -21 0.3506 -0.1159
-1 -9 -20 0.6437 -0.9406
-1 -9 -19 0.0185 0.3254
-1 -9 -18 -0.2584 0.6620
-1 -9 -17 -0.4952 -0.6122
-1 -9 -16 -0.1065 -0.4403
-1 -9 -15 0.8251 0.9166
-1 -9 -14 0.2235 0.4626
-1 -9 -13 -0.8942 -1.1451
-1 -9 -12 -0.0436 -0.8490
-1 -9 -11 0.8655 1.2171
-1 -9 -10 -0.2486 1.6144
-1 -9 -9 -1.0075 -1.1098
-1 -9 -8 0.3906 -2.6638
-1 -9 -7 1.3625 0.8720
-1 -9 -6 -0.2644 3.8128
-1 -9 -5 -1.6102 -0.5982
-1 -9 -4 -0.0281 -4.8270
-1 -9 -3 1.3193 0.3830
-1 -9 -2 0.2952 5.4819
-1 -9 -1 -0.3780 -0.2843
-1 -8 -28 -0.3876 -0.4988
-1 -8 -27 0.4353 -0.1999
-1 -8 -26 0.5412 0.5661
-1 -8 -25 -0.9652 0.2297
-1 -8 -24 -0.5633 -0.4141
-1 -8 -23 1.2660 -0.1127
-1 -8 -22 0.4433 0.0986
-1 -8 -21 -1.1440 -0.0961
-1 -8 -20 -0.2545 0.1945
-1 -8 -19 0.6475 0.1489
-1 -8 -18 0.1035 -0.2582
-1 -8 -17 -0.0924 0.1560
-1 -8 -16 -0.0589 0.0220
-1 -8 -15 -0.0899 -0.6950
-1 -8 -14 0.1083 0.3581
-1 -8 -13 -0.3962 1.0277
-1 -8 -12 -0.1775 -0.5611
-1 -8 -11 1.5075 -0.7517
-1 -8 -10 0.1979 0.2846
-1 -8 -9 -2.8351 -0.1126
-1 -8 -8 -0.1719 0.5713
-1 -8 -7 3.7766 1.1035
-1 -8 -6 0.1798 -1.8421
-1 -8 -5 -3.8163 -1.7152
-1 -8 -4 -0.3140 3.1808
-1 -8 -3 2.7697 1.8304
-1 -8 -2 0.5901 -4.2099
-1 -8 -1 -0.8772 -1.7562
-1 -7 -29 0.7865 -0.3752
-1 -7 -28 0.1544 -0.8207
-1 -7 -27 -1.0160 0.4862
-1 -7 -26 -0.0933 0.9646
-1 -7 -25 1.2686 -0.3533
-1 -7 -24 -0.2028 -0.8553
-1 -7 -23 -1.4582 -0.0179
-1 -7 -22 0.4570 0.3943
-1 -7 -21 1.4154 0.4674
-1 -7 -20 -0.3391 0.4140
-1 -7 -19 -1.0600 -0.7462
-1 -7 -18 -0.2190 -1.4240
-1 -7 -17 0.5251 0.6447
-1 -7 -16 0.9188 2.3795
-1 -7 -15 -0.0715 -0.1049
-1 -7 -14 -1.3312 -3.0140
-1 -7 -13 -0.1442 -0.7541
-1 -7 -12 1.2620 3.1692
-1 -7 -11 0.2122 1.7100
-1 -7 -10 -0.8952 -2.8648
-1 -7 -9 -0.3548 -2.5537
-1 -7 -8 0.5781 2.2779
-1 -7 -7 0.6577 3.1718
-1 -7 -6 -0.4781 -1.6502
-1 -7 -5 -0.9312 -3.5560
-1 -7 -4 0.4599 1.1803
-1 -7 -3 0.8684 3.7578
-1 -7 -2 -0.2905 -0.9620
-1 -7 -1 -0.3606 -3.8348
-1 -6 -29 0.1278 0.1070
-1 -6 -28 0.1188 -0.2846
-1 -6 -27 -0.0635 0.0806
-1 -6 -26 -0.3806 0.5850
-1 -6 -25 0.2352 -0.1291
-1 -6 -24 0.4399 -0.6738
-1 -6 -23 -0.7532 -0.0297
-1 -6 -22 -0.1859 0.4084
-1 -6 -21 1.5500 0.3122
-1 -6 -20 -0.2656 0.0022
-1 -6 -19 -2.3799 -0.5060
-1 -6 -18 0.5629 -0.1433
-1 -6 -17 2.9249 0.4060
-1 -6 -16 -0.2767 -0.1768
-1 -6 -15 -2.9534 0.0033
-1 -6 -14 -0.8459 0.6264
-1 -6 -13 2.4412 -0.4468
-1 -6 -12 2.6790 -0.5166
-1 -6 -11 -1.5822 0.4397
-1 -6 -10 -4.6928 -0.6625
-1 -6 -9 0.6831 0.4626
-1 -6 -8 6.1345 2.8082
-1 -6 -7 -0.0116 -2.3731
-1 -6 -6 -6.3318 -5.2639
-1 -6 -5 -0.3082 4.9214
-1 -6 -4 4.9754 7.2885
-1 -6 -3 0.3050 -7.3459
-1 -6 -2 -2.2597 -8.4806
-1 -6 -1 -0.0985 8.8041
-1 -5 -30 0.4535 0.0393
-1 -5 -29 0.4031 -0.7392
-1 -5 -28 -0.1656 0.0656
-1 -5 -27 -0.4006 1.3738
-1 -5 -26 0.0332 0.0196
-1 -5 -25 -0.1512 -1.7727
-1 -5 -24 -0.1370 -0.3306
-1 -5 -23 1.0383 1.6327
-1 -5 -22 0.3004 0.7241
-1 -5 -21 -1.7416 -0.8532
-1 -5 -20 -0.2681 -0.9154
-1 -5 -19 1.8418 -0.3543
-1 -5 -18 -0.0113 0.6222
-1 -5 -17 -1.3970 1.5286
-1 -5 -16 0.2948 0.2692
-1 -5 -15 0.9396 -2.1752
-1 -5 -14 -0.2612 -1.6178
-1 -5 -13 -1.0621 2.0165
-1 -5 -12 -0.1663 3.0834
-1 -5 -11 1.9326 -1.1216
-1 -5 -10 0.7158 -4.2891
-1 -5 -9 -3.1423 -0.1559
-1 -5 -8 -0.9955 4.9969
-1 -5 -7 3.9870 1.3842
-1 -5 -6 0.8325 -5.1985
-1 -5 -5 -3.9194 -2.2666
-1 -5 -4 -0.3905 5.0837
-1 -5 -3 2.8216 2.7360
-1 -5 -2 -0.0315 -4.9211
-1 -5 -1 -0.9768 -2.8949
-1 -4 -31 -0.5323 -0.0841
-1 -4 -30 -0.9163 -0.0646
-1 -4 -29 0.6728 -0.1981
-1 -4 -28 1.4492 0.1740
-1 -4 -27 -0.5341 0.6660
-1 -4 -26 -1.6004 -0.0744
-1 -4 -25 -0.0476 -0.9766
-1 -4 -24 1.1675 -0.2370
-1 -4 -23 1.0527 0.8058
-1 -4 -22 -0.2250 0.6433
-1 -4 -21 -2.2041 -0.2200
-1 -4 -20 -0.8302 -0.9326
-1 -4 -19 3.0309 -0.2696
-1 -4 -18 1.4036 0.8779
-1 -4 -17 -3.0636 0.1292
-1 -4 -16 -0.9681 -0.3614
-1 -4 -15 2.0635 0.6093
-1 -4 -14 -0.6515 -0.5066
-1 -4 -13 -0.1670 -1.1401
-1 -4 -12 3.1238 1.3583
-1 -4 -11 -2.1332 0.3152
-1 -4 -10 -5.6843 -1.6888
-1 -4 -9 4.1560 2.5743
-1 -4 -8 7.4143 1.1044
-1 -4 -7 -5.2694 -7.2677
-1 -4 -6 -7.5949 0.4238
-1 -4 -5 5.0991 12.6244
-1 -4 -4 5.9734 -2.4595
-1 -4 -3 -3.6396 -17.1857
-1 -4 -2 -2.8424 4.2478
-1 -4 -1 1.2488 19.7600
-1 -3 -31 -0.0193 0.1452
-1 -3 -30 0.6900 -0.6761
-1 -3 -29 0.3824 -0.0798
-1 -3 -28 -0.8761 0.8801
-1 -3 -27 -0.5319 0.1008
-1 -3 -26 0.6104 -0.8265
-1 -3 -25 0.2992 -0.2994
-1 -3 -24 0.0478 0.3701
-1 -3 -23 0.1447 0.6814
-1 -3 -22 -0.6640 0.4298
-1 -3 -21 -0.4040 -1.1114
-1 -3 -20 0.7057 -1.2349
-1 -3 -19 0.2368 1.3235
-1 -3 -18 0.0141 1.5316
-1 -3 -17 0.1392 -1.0033
-1 -3 -16 -1.1024 -0.8955
-1 -3 -15 -0.1329 -0.0951
-1 -3 -14 1.8039 -0.7356
-1 -3 -13 -0.7622 2.0497
-1 -3 -12 -1.5282 2.9664
-1 -3 -11 2.5079 -4.7330
-1 -3 -10 0.2747 -5.1116
-1 -3 -9 -4.4497 7.8446
-1 -3 -8 1.3646 6.5433
-1 -3 -7 5.6875 -10.9904
-1 -3 -6 -2.5881 -7.0107
-1 -3 -5 -5.5850 13.7710
-1 -3 -4 2.8383 6.7440
-1 -3 -3 4.0510 -15.8483
-1 -3 -2 -2.0345 -6.2829
-1 -3 -1 -1.4847 16.9805
-1 -2 -31 -0.4203 0.0419
-1 -2 -30 -0.0216 0.1322
-1 -2 -29 0.3663 -0.0027
-1 -2 -28 0.2258 0.2323
-1 -2 -27 -0.0323 0.0526
-1 -2 -26 -0.4666 -0.6089
-1 -2 -25 -0.6093 -0.1613
-1 -2 -24 0.6293 0.6581
-1 -2 -23 1.4329 0.2727
-1 -2 -22 -0.5530 -0.2508
-1 -2 -21 -2.1629 -0.3388
-1 -2 -20 0.1059 -0.2850
-1 -2 -19 2.4579 0.3320
-1 -2 -18 0.7253 0.3432
-1 -2 -17 -2.0511 -0.2372
-1 -2 -16 -1.7996 0.4081
-1 -2 -15 0.8912 0.0457
-1 -2 -14 2.8717 -1.5528
-1 -2 -13 0.7914 0.2324
-1 -2 -12 -3.6999 1.9999
-1 -2 -11 -2.5394 -0.5503
-1 -2 -10 4.1389 -0.6280
-1 -2 -9 3.8315 0.8255
-1 -2 -8 -4.1609 -2.9622
-1 -2 -7 -4.2779 -0.9756
-1 -2 -6 3.8077 8.1355
-1 -2 -5 3.7523 0.9683
-1 -2 -4 -3.1269 -13.5141
-1 -2 -3 -2.4048 -0.8490
-1 -2 -2 2.1474 17.5892
-1 -2 -1 0.5747 0.7158
-1 -1 -31 0.3048 0.0814
-1 -1 -30 0.4500 -0.1660
-1 -1 -29 -0.5943 0.3252
-1 -1 -28 -0.7556 0.0067
-1 -1 -27 0.6325 -0.8013
-1 -1 -26 0.6960 0.1598
-1 -1 -25 -0.2978 1.0108
-1 -1 -24 -0.2629 -0.1690
-1 -1 -23 -0.2228 -0.6450
-1 -1 -22 -0.2111 -0.1134
-1 -1 -21 0.5117 -0.3434
-1 -1 -20 0.2907 0.6643
-1 -1 -19 -0.2570 1.6255
-1 -1 -18 0.1731 -1.2311
-1 -1 -17 -0.4284 -2.5956
-1 -1 -16 -0.8495 1.3779
-1 -1 -15 1.0146 2.6427
-1 -1 -14 1.1345 -0.6516
-1 -1 -13 -0.9304 -1.4325
-1 -1 -12 -0.6081 -1.2043
-1 -1 -11 0.0069 -0.9589
-1 -1 -10 -0.6367 4.1037
-1 -1 -9 1.3719 4.1129
-1 -1 -8 2.0495 -7.6195
-1 -1 -7 -2.5196 -7.4607
-1 -1 -6 -2.9828 11.1299
-1 -1 -5 2.8706 10.4707
-1 -1 -4 3.0473 -14.0244
-1 -1 -3 -2.2569 -12.7432
-1 -1 -2 -2.2339 15.8625
-1 -1 -1 0.9105 14.0116
0 0 4 27.5788 0.8457
0 0 6 -20.8616 -0.7667
0 0 8 13.0354 0.4354
0 0 10 -5.6756 -0.0797
0 0 12 0.1867 -0.1202
0 0 14 2.7937 0.1280
0 0 16 -3.5664 -0.0302
0 0 18 3.0012 -0.0596
0 0 20 -1.9588 0.0815
0 0 22 0.9427 -0.0458
0 0 24 -0.1337 -0.0058
0 0 26 -0.4027 0.0416
0 0 28 0.6150 -0.0550
0 0 30 -0.5233 0.0534
0 0 32 0.2724 -0.0455
0 1 1 0.1270 0.6730
0 1 2 0.3006 -5.0574
0 1 3 -0.0207 -0.4928
0 1 4 -0.0697 8.9277
0 1 5 -0.0959 -0.1243
0 1 6 -0.1551 -11.2961
0 1 7 0.1386 1.1257
0 1 8 0.2527 11.9680
0 1 9 -0.0847 -2.2278
0 1 10 -0.2015 -11.0165
0 1 11 -0.0145 2.9394
0 1 12 0.0757 8.6838
0 1 13 0.0825 -2.7925
0 1 14 0.0262 -5.4170
0 1 15 -0.0800 1.6834
0 1 16 -0.0543 1.9323
0 1 17 0.0275 -0.0437
0 1 18 0.0252 0.9000
0 1 19 0.0229 -1.3687
0 1 20 0.0125 -2.3999
0 1 21 -0.0358 1.9433
0 1 22 -0.0264 2.4298
0 1 23 0.0157 -1.5936
0 1 24 0.0177 -1.4539
0 1 25 0.0080 0.7388
0 1 26 -0.0062 0.2272
0 1 27 -0.0119 0.0593
0 1 28 0.0055 0.6521
0 1 29 -0.0036 -0.4794
0 1 30 -0.0134 -0.9946
0 1 31 0.0215 0.5477
0 1 32 0.0202 0.9438
0 2 0 -4.1146 0.0398
0 2 1 -38.3436 -0.1642
0 2 2 4.0903 -0.1101
0 2 3 34.0324 0.4058
0 2 4 -3.9331 0.1322
0 2 5 -26.4288 -0.4310
0 2 6 3.6321 -0.1025
0 2 7 17.0145 0.2626
0 2 8 -3.1942 0.0476
0 2 9 -7.7434 -0.0379
0 2 10 2.6539 -0.0033
0 2 11 0.4762 -0.1026
0 2 12 -2.0620 -0.0102
0 2 13 3.7194 0.1100
0 2 14 1.4661 -0.0012
0 2 15 -4.9302 -0.0359
0 2 16 -0.9049 0.0164
0 2 17 4.1406 -0.0328
0 2 18 0.4203 -0.0184
0 2 19 -2.5595 0.0472
0 2 20 -0.0695 0.0062
0 2 21 1.0348 -0.0191
0 2 22 -0.0892 0.0085
0 2 23 0.0925 -0.0099
0 2 24 0.0384 -0.0140
0 2 25 -0.7743 0.0118
0 2 26 0.1617 0.0080
0 2 27 1.0213 0.0106
0 2 28 -0.3814 0.0020
0 2 29 -0.8682 -0.0368
0 2 30 0.4843 -0.0070
0 2 31 0.4580 0.0498
0 3 1 0.1123 -0.4664
0 3 2 -0.0343 -1.9566
0 3 3 -0.0381 2.7240
0 3 4 -0.0274 2.8334
0 3 5 -0.0569 -4.3834
0 3 6 0.0638 -3.0789
0 3 7 0.0982 5.1120
0 3 8 -0.0504 2.6716
0 3 9 -0.0624 -4.7665
0 3 10 0.0044 -1.9126
0 3 11 -0.0103 3.3566
0 3 12 0.0327 1.3327
0 3 13 0.0576 -1.0886
0 3 14 -0.0328 -1.3500
0 3 15 -0.0501 -1.5376
0 3 16 0.0021 1.9175
0 3 17 0.0085 3.7647
0 3 18 0.0290 -2.4962
0 3 19 0.0246 -4.8670
0 3 20 -0.0360 2.4443
0 3 21 -0.0258 4.5528
0 3 22 0.0195 -1.5272
0 3 23 0.0067 -3.1615
0 3 24 -0.0002 0.1194
0 3 25 0.0055 1.4580
0 3 26 -0.0035 1.0774
0 3 27 0.0046 -0.1593
0 3 28 -0.0100 -1.5510
0 3 29 -0.0297 -0.4441
0 3 30 0.0272 1.2996
0 3 31 0.0517 0.5115
0 4 0 -26.7002 0.0175
0 4 1 -7.9277 -0.0324
0 4 2 25.5076 0.1193
0 4 3 7.0605 0.0631
0 4 4 -21.9848 -0.1733
0 4 5 -5.8322 -0.0536
0 4 6 16.6248 0.1241
0 4 7 4.5835 0.0163
0 4 8 -10.4219 -0.0251
0 4 9 -3.5178 0.0209
0 4 10 4.7001 -0.0470
0 4 11 2.6421 -0.0373
0 4 12 -0.5828 0.0537
0 4 13 -1.8420 0.0321
0 4 14 -1.5326 -0.0144
0 4 15 1.0203 -0.0187
0 4 16 2.0521 -0.0230
0 4 17 -0.1938 0.0087
0 4 18 -1.7512 0.0288
0 4 19 -0.5140 -0.0023
0 4 20 1.2175 -0.0099
0 4 21 0.9635 -0.0080
0 4 22 -0.6281 -0.0064
0 4 23 -1.0928 0.0261
0 4 24 -0.0468 0.0024
0 4 25 0.9484 -0.0464
0 4 26 0.7295 0.0183
0 4 27 -0.6460 0.0587
0 4 28 -1.1677 -0.0404
0 4 29 0.3084 -0.0574
0 4 30 1.1500 0.0526
0 4 31 -0.0265 0.0458
0 5 1 0.0414 -0.6405
0 5 2 0.0904 2.3387
0 5 3 -0.0524 2.4757
0 5 4 -0.0691 -4.9212
0 5 5 0.0407 -3.7961
0 5 6 0.0172 6.5022
0 5 7 -0.0032 4.2146
0 5 8 0.0518 -6.9724
0 5 9 -0.0420 -3.6401
0 5 10 -0.1014 6.4254
0 5 11 0.0663 2.4505
0 5 12 0.0992 -5.0345
0 5 13 -0.0522 -1.3418
0 5 14 -0.0465 3.0815
0 5 15 0.0092 0.8885
0 5 16 -0.0194 -1.0463
0 5 17 0.0328 -1.1528
0 5 18 0.0534 -0.4619
0 5 19 -0.0448 1.6867
0 5 20 -0.0385 0.9980
0 5 21 0.0200 -1.9268
0 5 22 -0.0046 -0.5842
0 5 23 0.0242 1.6357
0 5 24 0.0394 -0.2745
0 5 25 -0.0612 -1.0189
0 5 26 -0.0442 0.9278
0 5 27 0.0745 0.4633
0 5 28 0.0243 -1.0120
0 5 29 -0.0653 -0.1852
0 5 30 0.0008 0.6274
0 6 0 -10.7644 -0.0328
0 6 1 15.1286 0.0085
0 6 2 10.1162 -0.0207
0 6 3 -14.0819 -0.0313
0 6 4 -8.4476 0.0680
0 6 5 11.7208 0.0227
0 6 6 6.2720 -0.0869
0 6 7 -8.1721 0.0055
0 6 8 -4.1710 0.0669
0 6 9 4.1318 -0.0243
0 6 10 2.5801 -0.0186
0 6 11 -0.6647 0.0161
0 6 12 -1.6588 -0.0296
0 6 13 -1.3865 0.0100
0 6 14 1.2927 0.0498
0 6 15 1.8819 -0.0288
0 6 16 -1.2111 -0.0338
0 6 17 -1.3472 0.0239
0 6 18 1.1461 -0.0014
0 6 19 0.4971 -0.0015
0 6 20 -0.9488 0.0279
0 6 21 0.2255 -0.0184
0 6 22 0.6147 -0.0279
0 6 23 -0.7349 0.0204
0 6 24 -0.2355 0.0049
0 6 25 1.0698 -0.0046
0 6 26 -0.0759 0.0236
0 6 27 -1.1828 -0.0184
0 6 28 0.2431 -0.0414
0 6 29 0.9783 0.0388
0 6 30 -0.2511 0.0446
0 7 1 0.0140 1.2003
0 7 2 -0.0107 -0.7436
0 7 3 -0.0100 -3.0545
0 7 4 0.0380 0.5003
0 7 5 -0.0041 3.7120
0 7 6 -0.0455 -0.2503
0 7 7 0.0255 -3.1395
0 7 8 0.0270 0.1897
0 7 9 -0.0402 1.8515
0 7 10 0.0050 -0.3549
0 7 11 0.0331 -0.4634
0 7 12 -0.0300 0.5267
0 7 13 -0.0032 -0.6553
0 7 14 0.0344 -0.4006
0 7 15 -0.0308 1.3964
0 7 16 -0.0214 -0.1134
0 7 17 0.0437 -1.7296
0 7 18 0.0061 0.7579
0 7 19 -0.0249 1.6074
0 7 20 -0.0019 -1.1147
0 7 21 -0.0138 -1.0608
0 7 22 0.0110 0.9523
0 7 23 0.0491 0.3178
0 7 24 -0.0235 -0.4129
0 7 25 -0.0658 0.2629
0 7 26 0.0279 -0.1274
0 7 27 0.0658 -0.4337
0 7 28 -0.0200 0.3789
0 7 29 -0.0598 0.2454
0 8 0 3.0924 0.0180
0 8 1 5.4625 0.0033
0 8 2 -3.1045 -0.0245
0 8 3 -5.0328 0.0084
0 8 4 2.8920 0.0160
0 8 5 4.1770 -0.0207
0 8 6 -2.0527 0.0066
0 8 7 -2.9346 0.0248
0 8 8 0.5348 -0.0290
0 8 9 1.5024 -0.0169
0 8 10 1.1499 0.0360
0 8 11 -0.2125 0.0020
0 8 12 -2.2443 -0.0249
0 8 13 -0.6214 0.0092
0 8 14 2.3074 0.0066
0 8 15 0.8732 -0.0103
0 8 16 -1.5057 0.0051
0 8 17 -0.6603 0.0050
0 8 18 0.4091 -0.0048
0 8 19 0.2499 -0.0034
0 8 20 0.4640 -0.0024
0 8 21 0.1024 0.0126
0 8 22 -0.9280 0.0083
0 8 23 -0.2692 -0.0299
0 8 24 1.0597 -0.0088
0 8 25 0.2646 0.0462
0 8 26 -0.9662 0.0048
0 8 27 -0.1790 -0.0539
0 8 28 0.6791 0.0006
0 9 1 -0.0175 0.0371
0 9 2 0.0181 -2.3088
0 9 3 0.0286 -0.8113
0 9 4 -0.0108 3.3442
0 9 5 -0.0241 1.3668
0 9 6 0.0050 -3.2284
0 9 7 0.0045 -1.5582
0 9 8 -0.0009 2.4012
0 9 9 0.0193 1.4364
0 9 10 -0.0057 -1.5650
0 9 11 -0.0331 -1.2693
0 9 12 0.0177 1.1401
0 9 13 0.0300 1.3775
0 9 14 -0.0312 -1.0666
0 9 15 -0.0149 -1.8723
0 9 16 0.0367 1.0335
0 9 17 0.0011 2.5165
0 9 18 -0.0272 -0.8322
0 9 19 0.0002 -2.8647
0 9 20 0.0048 0.4951
0 9 21 0.0124 2.5959
0 9 22 0.0214 -0.1698
0 9 23 -0.0293 -1.7645
0 9 24 -0.0423 -0.0594
0 9 25 0.0376 0.7567
0 9 26 0.0552 0.2039
0 9 27 -0.0308 0.0034
0 10 0 6.7351 0.0157
0 10 1 1.5045 -0.0070
0 10 2 -6.4938 -0.0254
0 10 3 -1.1398 -0.0006
0 10 4 5.7690 0.0273
0 10 5 0.8426 0.0120
0 10 6 -4.4985 -0.0211
0 10 7 -0.9430 -0.0233
0 10 8 2.8107 0.0107
0 10 9 1.3851 0.0285
0 10 10 -1.1001 -0.0007
0 10 11 -1.7595 -0.0236
0 10 12 -0.1358 -0.0062
0 10 13 1.6772 0.0095
0 10 14 0.5900 0.0103
0 10 15 -1.1111 0.0090
0 10 16 -0.3348 -0.0121
0 10 17 0.3872 -0.0262
0 10 18 -0.2395 0.0111
0 10 19 0.1285 0.0384
0 10 20 0.6814 -0.0068
0 10 21 -0.3164 -0.0435
0 10 22 -0.7352 0.0003
0 10 23 0.3066 0.0415
0 10 24 0.4338 0.0055
0 10 25 -0.2603 -0.0339
0 10 26 -0.0076 -0.0086
0 11 1 0.0167 -1.1095
0 11 2 0.0025 -0.3677
0 11 3 -0.0225 2.2034
0 11 4 0.0001 0.4842
0 11 5 0.0210 -2.2723
0 11 6 -0.0107 -0.4013
0 11 7 -0.0137 1.4817
0 11 8 0.0190 0.1361
0 11 9 0.0035 -0.4591
0 11 10 -0.0145 0.1645
0 11 11 0.0065 -0.2193
0 11 12 -0.0052 -0.2950
0 11 13 -0.0142 0.3929
0 11 14 0.0314 0.1430
0 11 15 0.0182 -0.2731
0 11 16 -0.0497 0.1959
0 11 17 -0.0184 0.1320
0 11 18 0.0496 -0.4586
0 11 19 0.0155 -0.0647
0 11 20 -0.0315 0.4084
0 11 21 -0.0103 0.0087
0 11 22 0.0063 -0.0310
0 11 23 0.0027 0.0890
0 11 24 0.0119 -0.4404
0 12 0 -0.0999 -0.0220
0 12 1 -3.9869 0.0160
0 12 2 0.3804 0.0177
0 12 3 3.8216 -0.0151
0 12 4 -1.0101 -0.0119
0 12 5 -3.2635 0.0111
0 12 6 1.5655 0.0048
0 12 7 2.3026 -0.0069
0 12 8 -1.7781 0.0044
0 12 9 -1.1623 0.0039
0 12 10 1.7256 -0.0148
0 12 11 0.2258 -0.0014
0 12 12 -1.6854 0.0226
0 12 13 0.2008 -0.0029
0 12 14 1.8241 -0.0228
0 12 15 -0.0942 0.0104
0 12 16 -2.0399 0.0134
0 12 17 -0.2874 -0.0208
0 12 18 2.0896 0.0020
0 12 19 0.6018 0.0317
0 12 20 -1.8390 -0.0156
0 12 21 -0.6469 -0.0400
0 12 22 1.3745 0.0197
0 12 23 0.4438 0.0435
0 13 1 -0.0155 -0.3974
0 13 2 -0.0149 1.6825
0 13 3 0.0247 0.2856
0 13 4 0.0202 -2.4850
0 13 5 -0.0297 -0.1811
0 13 6 -0.0129 2.3440
0 13 7 0.0264 0.1122
0 13 8 -0.0040 -1.6148
0 13 9 -0.0109 -0.0621
0 13 10 0.0217 0.8654
0 13 11 -0.0160 0.0063
0 13 12 -0.0322 -0.4542
0 13 13 0.0464 0.0638
0 13 14 0.0338 0.3760
0 13 15 -0.0680 -0.1526
0 13 16 -0.0312 -0.4279
0 13 17 0.0716 0.2781
0 13 18 0.0307 0.4614
0 13 19 -0.0559 -0.4584
0 13 20 -0.0336 -0.4721
0 13 21 0.0293 0.6692
0 14 0 -2.0269 -0.0055
0 14 1 -1.4062 -0.0104
0 14 2 2.0961 -0.0008
0 14 3 0.8700 0.0047
0 14 4 -2.1390 0.0035
0 14 5 -0.0307 0.0045
0 14 6 1.9921 -0.0044
0 14 7 -0.6482 -0.0069
0 14 8 -1.6047 0.0063
0 14 9 0.9221 -0.0038
0 14 10 1.1032 -0.0083
0 14 11 -0.8693 0.0237
0 14 12 -0.6874 0.0051
0 14 13 0.7208 -0.0412
0 14 14 0.4625 0.0081
0 14 15 -0.6186 0.0452
0 14 16 -0.3738 -0.0305
0 14 17 0.5302 -0.0333
0 14 18 0.2925 0.0541
0 15 1 -0.0037 0.2066
0 15 2 0.0276 0.2461
0 15 3 0.0214 -0.7876
0 15 4 -0.0408 -0.2544
0 15 5 -0.0150 0.8061
0 15 6 0.0357 0.2600
0 15 7 -0.0179 -0.3347
0 15 8 -0.0107 -0.2294
0 15 9 0.0637 -0.2420
0 15 10 -0.0289 0.1105
0 15 11 -0.1024 0.5585
0 15 12 0.0704 0.1111
0 15 13 0.1205 -0.5180
0 15 14 -0.0978 -0.3824
0 15 15 -0.1185 0.2768
0 16 0 -1.5391 -0.0273
0 16 1 1.6499 0.0341
0 16 2 1.3120 0.0283
0 16 3 -1.4994 -0.0335
0 16 4 -0.7378 -0.0239
0 16 5 1.2407 0.0273
0 16 6 0.1089 0.0267
0 16 7 -0.8459 -0.0085
0 16 8 0.3253 -0.0477
0 16 9 0.3930 -0.0221
0 16 10 -0.5110 0.0863
0 16 11 -0.0397 0.0536
0 17 1 0.0397 -0.2302
0 17 2 0.0303 -0.2585
0 17 3 -0.1144 0.3369
0 17 4 -0.0499 0.4536
0 17 5 0.1643 -0.3045
1 0 1 -0.6061 20.4063
1 0 2 3.2743 0.3723
1 0 3 0.5700 -17.3612
1 0 4 -5.9821 -0.4345
1 0 5 -0.2810 12.0777
1 0 6 7.6177 0.3667
1 0 7 -0.0970 -5.9832
1 0 8 -7.8835 -0.2245
1 0 9 0.3525 0.7426
1 0 10 6.7751 0.0848
1 0 11 -0.3690 2.3824
1 0 12 -4.6200 -0.0036
1 0 13 0.1922 -3.0988
1 0 14 2.0100 -0.0089
1 0 15 0.0248 2.1512
1 0 16 0.3704 -0.0170
1 0 17 -0.1437 -0.7808
1 0 18 -1.9599 0.0398
1 0 19 0.1284 -0.0568
1 0 20 2.4933 -0.0376
1 0 21 -0.0417 0.1469
1 0 22 -2.0629 0.0174
1 0 23 -0.0290 0.1293
1 0 24 1.0450 -0.0003
1 0 25 0.0412 -0.3046
1 0 26 0.0709 -0.0012
1 0 27 -0.0117 0.2159
1 0 28 -0.8780 -0.0065
1 0 29 -0.0184 -0.0031
1 0 30 1.1890 0.0087
1 0 31 0.0240 -0.1488
1 1 0 0.8254 16.4253
1 1 1 0.9105 -14.0116
1 1 2 -2.2339 -15.8625
1 1 3 -2.2569 12.7432
1 1 4 3.0473 14.0244
1 1 5 2.8706 -10.4707
1 1 6 -2.9828 -11.1299
1 1 7 -2.5196 7.4607
1 1 8 2.0495 7.6195
1 1 9 1.3719 -4.1129
1 1 10 -0.6367 -4.1037
1 1 11 0.0069 0.9589
1 1 12 -0.6081 1.2043
1 1 13 -0.9304 1.4325
1 1 14 1.1345 0.6516
1 1 15 1.0146 -2.6427
1 1 16 -0.8495 -1.3779
1 1 17 -0.4284 2.5956
1 1 18 0.1731 1.2311
1 1 19 -0.2570 -1.6255
1 1 20 0.2907 -0.6643
1 1 21 0.5117 0.3434
1 1 22 -0.2111 0.1134
1 1 23 -0.2228 0.6450
1 1 24 -0.2629 0.1690
1 1 25 -0.2978 -1.0108
1 1 26 0.6960 -0.1598
1 1 27 0.6325 0.8013
1 1 28 -0.7556 -0.0067
1 1 29 -0.5943 -0.3252
1 1 30 0.4500 0.1660
1 1 31 0.3048 -0.0814
1 2 0 -0.9072 19.2469
1 2 1 0.5747 -0.7158
1 2 2 2.1474 -17.5892
1 2 3 -2.4048 0.8490
1 2 4 -3.1269 13.5141
1 2 5 3.7523 -0.9683
1 2 6 3.8077 -8.1355
1 2 7 -4.2779 0.9756
1 2 8 -4.1609 2.9622
1 2 9 3.8315 -0.8255
1 2 10 4.1389 0.6280
1 2 11 -2.5394 0.5503
1 2 12 -3.6999 -1.9999
1 2 13 0.7914 -0.2324
1 2 14 2.8717 1.5528
1 2 15 0.8912 -0.0457
1 2 16 -1.7996 -0.4081
1 2 17 -2.0511 0.2372
1 2 18 0.7253 -0.3432
1 2 19 2.4579 -0.3320
1 2 20 0.1059 0.2850
1 2 21 -2.1629 0.3388
1 2 22 -0.5530 0.2508
1 2 23 1.4329 -0.2727
1 2 24 0.6293 -0.6581
1 2 25 -0.6093 0.1613
1 2 26 -0.4666 0.6089
1 2 27 -0.0323 -0.0526
1 2 28 0.2258 -0.2323
1 2 29 0.3663 0.0027
1 2 30 -0.0216 -0.1322
1 2 31 -0.4203 -0.0419
1 3 0 0.5332 -6.1385
1 3 1 -1.4847 -16.9805
1 3 2 -2.0345 6.2829
1 3 3 4.0510 15.8483
1 3 4 2.8383 -6.7440
1 3 5 -5.5850 -13.7710
1 3 6 -2.5881 7.0107
1 3 7 5.6875 10.9904
1 3 8 1.3646 -6.5433
1 3 9 -4.4497 -7.8446
1 3 10 0.2747 5.1116
1 3 11 2.5079 4.7330
1 3 12 -1.5282 -2.9664
1 3 13 -0.7622 -2.0497
1 3 14 1.8039 0.7356
1 3 15 -0.1329 0.0951
1 3 16 -1.1024 0.8955
1 3 17 0.1392 1.0033
1 3 18 0.0141 -1.5316
1 3 19 0.2368 -1.3235
1 3 20 0.7057 1.2349
1 3 21 -0.4040 1.1114
1 3 22 -0.6640 -0.4298
1 3 23 0.1447 -0.6814
1 3 24 0.0478 -0.3701
1 3 25 0.2992 0.2994
1 3 26 0.6104 0.8265
1 3 27 -0.5319 -0.1008
1 3 28 -0.8761 -0.8801
1 3 29 0.3824 0.0798
1 3 30 0.6900 0.6761
1 3 31 -0.0193 -0.1452
1 4 0 -1.0701 5.0586
1 4 1 1.2488 -19.7600
1 4 2 -2.8424 -4.2478
1 4 3 -3.6396 17.1857
1 4 4 5.9734 2.4595
1 4 5 5.0991 -12.6244
1 4 6 -7.5949 -0.4238
1 4 7 -5.2694 7.2677
1 4 8 7.4143 -1.1044
1 4 9 4.1560 -2.5743
1 4 10 -5.6843 1.6888
1 4 11 -2.1332 -0.3152
1 4 12 3.1238 -1.3583
1 4 13 -0.1670 1.1401
1 4 14 -0.6515 0.5066
1 4 15 2.0635 -0.6093
1 4 16 -0.9681 0.3614
1 4 17 -3.0636 -0.1292
1 4 18 1.4036 -0.8779
1 4 19 3.0309 0.2696
1 4 20 -0.8302 0.9326
1 4 21 -2.2041 0.2200
1 4 22 -0.2250 -0.6433
1 4 23 1.0527 -0.8058
1 4 24 1.1675 0.2370
1 4 25 -0.0476 0.9766
1 4 26 -1.6004 0.0744
1 4 27 -0.5341 -0.6660
1 4 28 1.4492 -0.1740
1 4 29 0.6728 0.1981
1 4 30 -0.9163 0.0646
1 4 31 -0.5323 0.0841
1 5 0 0.2905 -4.9188
1 5 1 -0.9768 2.8949
1 5 2 -0.0315 4.9211
1 5 3 2.8216 -2.7360
1 5 4 -0.3905 -5.0837
1 5 5 -3.9194 2.2666
1 5 6 0.8325 5.1985
1 5 7 3.9870 -1.3842
1 5 8 -0.9955 -4.9969
1 5 9 -3.1423 0.1559
1 5 10 0.7158 4.2891
1 5 11 1.9326 1.1216
1 5 12 -0.1663 -3.0834
1 5 13 -1.0621 -2.0165
1 5 14 -0.2612 1.6178
1 5 15 0.9396 2.1752
1 5 16 0.2948 -0.2692
1 5 17 -1.3970 -1.5286
1 5 18 -0.0113 -0.6222
1 5 19 1.8418 0.3543
1 5 20 -0.2681 0.9154
1 5 21 -1.7416 0.8532
1 5 22 0.3004 -0.7241
1 5 23 1.0383 -1.6327
1 5 24 -0.1370 0.3306
1 5 25 -0.1512 1.7727
1 5 26 0.0332 -0.0196
1 5 27 -0.4006 -1.3738
1 5 28 -0.1656 -0.0656
1 5 29 0.4031 0.7392
1 5 30 0.4535 -0.0393
1 6 0 -1.1701 -8.8073
1 6 1 -0.0985 -8.8041
1 6 2 -2.2597 8.4806
1 6 3 0.3050 7.3459
1 6 4 4.9754 -7.2885
1 6 5 -0.3082 -4.9214
1 6 6 -6.3318 5.2639
1 6 7 -0.0116 2.3731
1 6 8 6.1345 -2.8082
1 6 9 0.6831 -0.4626
1 6 10 -4.6928 0.6625
1 6 11 -1.5822 -0.4397
1 6 12 2.6790 0.5166
1 6 13 2.4412 0.4468
1 6 14 -0.8459 -0.6264
1 6 15 -2.9534 -0.0033
1 6 16 -0.2767 0.1768
1 6 17 2.9249 -0.4060
1 6 18 0.5629 0.1433
1 6 19 -2.3799 0.5060
1 6 20 -0.2656 -0.0022
1 6 21 1.5500 -0.3122
1 6 22 -0.1859 -0.4084
1 6 23 -0.7532 0.0297
1 6 24 0.4399 0.6738
1 6 25 0.2352 0.1291
1 6 26 -0.3806 -0.5850
1 6 27 -0.0635 -0.0806
1 6 28 0.1188 0.2846
1 6 29 0.1278 -0.1070
1 7 0 -0.0738 -0.9908
1 7 1 -0.3606 3.8348
1 7 2 -0.2905 0.9620
1 7 3 0.8684 -3.7578
1 7 4 0.4599 -1.1803
1 7 5 -0.9312 3.5560
1 7 6 -0.4781 1.6502
1 7 7 0.6577 -3.1718
1 7 8 0.5781 -2.2779
1 7 9 -0.3548 2.5537
1 7 10 -0.8952 2.8648
1 7 11 0.2122 -1.7100
1 7 12 1.2620 -3.1692
1 7 13 -0.1442 0.7541
1 7 14 -1.3312 3.0140
1 7 15 -0.0715 0.1049
1 7 16 0.9188 -2.3795
1 7 17 0.5251 -0.6447
1 7 18 -0.2190 1.4240
1 7 19 -1.0600 0.7462
1 7 20 -0.3391 -0.4140
1 7 21 1.4154 -0.4674
1 7 22 0.4570 -0.3943
1 7 23 -1.4582 0.0179
1 7 24 -0.2028 0.8553
1 7 25 1.2686 0.3533
1 7 26 -0.0933 -0.9646
1 7 27 -1.0160 -0.4862
1 7 28 0.1544 0.8207
1 7 29 0.7865 0.3752
1 8 0 -0.9057 -4.6479
1 8 1 -0.8772 1.7562
1 8 2 0.5901 4.2099
1 8 3 2.7697 -1.8304
1 8 4 -0.3140 -3.1808
1 8 5 -3.8163 1.7152
1 8 6 0.1798 1.8421
1 8 7 3.7766 -1.1035
1 8 8 -0.1719 -0.5713
1 8 9 -2.8351 0.1126
1 8 10 0.1979 -0.2846
1 8 11 1.5075 0.7517
1 8 12 -0.1775 0.5611
1 8 13 -0.3962 -1.0277
1 8 14 0.1083 -0.3581
1 8 15 -0.0899 0.6950
1 8 16 -0.0589 -0.0220
1 8 17 -0.0924 -0.1560
1 8 18 0.1035 0.2582
1 8 19 0.6475 -0.1489
1 8 20 -0.2545 -0.1945
1 8 21 -1.1440 0.0961
1 8 22 0.4433 -0.0986
1 8 23 1.2660 0.1127
1 8 24 -0.5633 0.4141
1 8 25 -0.9652 -0.2297
1 8 26 0.5412 -0.5661
1 8 27 0.4353 0.1999
1 8 28 -0.3876 0.4988
1 9 0 -0.4419 5.6316
1 9 1 -0.3780 0.2843
1 9 2 0.2952 -5.4819
1 9 3 1.3193 -0.3830
1 9 4 -0.0281 4.8270
1 9 5 -1.6102 0.5982
1 9 6 -0.2644 -3.8128
1 9 7 1.3625 -0.8720
1 9 8 0.3906 2.6638
1 9 9 -1.0075 1.1098
1 9 10 -0.2486 -1.6144
1 9 11 0.8655 -1.2171
1 9 12 -0.0436 0.8490
1 9 13 -0.8942 1.1451
1 9 14 0.2235 -0.4626
1 9 15 0.8251 -0.9166
1 9 16 -0.1065 0.4403
1 9 17 -0.4952 0.6122
1 9 18 -0.2584 -0.6620
1 9 19 0.0185 -0.3254
1 9 20 0.6437 0.9406
1 9 21 0.3506 0.1159
1 9 22 -0.8461 -1.0938
1 9 23 -0.4758 0.0056
1 9 24 0.8351 1.0207
1 9 25 0.4402 -0.0603
1 9 26 -0.7213 -0.7426
1 9 27 -0.4114 0.0714
1 10 0 -0.5551 2.6144
1 10 1 0.1292 2.4928
1 10 2 1.2603 -2.7279
1 10 3 0.2204 -2.1190
1 10 4 -1.5798 2.7389
1 10 5 -0.5857 1.4996
1 10 6 1.3806 -2.3448
1 10 7 0.9278 -0.6864
1 10 8 -0.7795 1.4934
1 10 9 -1.2327 -0.1464
1 10 10 0.0833 -0.5293
1 10 11 1.4867 0.7461
1 10 12 0.3756 -0.0583
1 10 13 -1.6478 -0.9348
1 10 14 -0.4182 0.0470
1 10 15 1.6460 0.7360
1 10 16 0.1104 0.3498
1 10 17 -1.4206 -0.3566
1 10 18 0.2914 -0.7014
1 10 19 0.9710 0.0382
1 10 20 -0.5072 0.7330
1 10 21 -0.3844 0.0932
1 10 22 0.4053 -0.4982
1 10 23 -0.1865 -0.0660
1 10 24 -0.0689 0.2335
1 10 25 0.5893 -0.0143
1 11 0 -0.2934 0.9282
1 11 1 0.1189 -0.2405
1 11 2 1.3400 -0.9579
1 11 3 0.0601 0.2857
1 11 4 -1.8399 0.8825
1 11 5 -0.2515 -0.2543
1 11 6 1.6977 -0.7073
1 11 7 0.3351 0.1068
1 11 8 -1.2382 0.4578
1 11 9 -0.2218 0.1396
1 11 10 0.8703 -0.1754
1 11 11 -0.0404 -0.4073
1 11 12 -0.7348 -0.0878
1 11 13 0.2730 0.5904
1 11 14 0.6626 0.2802
1 11 15 -0.3024 -0.6101
1 11 16 -0.4318 -0.3690
1 11 17 0.1057 0.4611
1 11 18 0.0290 0.3586
1 11 19 0.1706 -0.2185
1 11 20 0.3468 -0.2897
1 11 21 -0.3364 -0.0031
1 11 22 -0.5012 0.2131
1 11 23 0.3105 0.1147
1 11 24 0.4305 -0.1556
1 12 0 -0.1334 2.3104
1 12 1 0.5825 0.5007
1 12 2 0.1304 -2.3943
1 12 3 -1.0339 -0.1834
1 12 4 -0.1573 2.3375
1 12 5 0.9967 -0.0929
1 12 6 0.2232 -2.0354
1 12 7 -0.4909 0.0491
1 12 8 -0.3069 1.4895
1 12 9 -0.2274 0.2908
1 12 10 0.3672 -0.8526
1 12 11 0.8101 -0.6190
1 12 12 -0.3605 0.3298
1 12 13 -1.0089 0.6360
1 12 14 0.2588 -0.0275
1 12 15 0.8020 -0.3207
1 12 16 -0.0630 -0.1032
1 12 17 -0.3825 -0.0770
1 12 18 -0.1927 0.1835
1 12 19 0.0199 0.2867
1 12 20 0.4449 -0.2802
1 12 21 0.1103 -0.2473
1 12 22 -0.6188 0.3581
1 13 0 -0.3549 -0.6653
1 13 1 0.7801 -1.1985
1 13 2 0.4454 0.7201
1 13 3 -1.6070 1.1056
1 13 4 -0.4746 -0.8773
1 13 5 1.7864 -0.8727
1 13 6 0.3971 1.0419
1 13 7 -1.4329 0.5393
1 13 8 -0.1558 -1.1272
1 13 9 0.9374 -0.1784
1 13 10 -0.2450 1.1061
1 13 11 -0.6153 -0.1202
1 13 12 0.6904 -1.0170
1 13 13 0.4961 0.2782
1 13 14 -0.9981 0.9258
1 13 15 -0.4135 -0.2621
1 13 16 1.0335 -0.8726
1 13 17 0.2474 0.1052
1 13 18 -0.8045 0.8429
1 13 19 -0.0508 0.1010
1 13 20 0.4535 -0.7851
1 14 0 0.1166 1.1765
1 14 1 0.0991 -1.1017
1 14 2 -0.6480 -1.0860
1 14 3 -0.0781 1.3486
1 14 4 0.9138 0.7745
1 14 5 0.1311 -1.5550
1 14 6 -0.8099 -0.5201
1 14 7 -0.2690 1.5478
1 14 8 0.4140 0.4883
1 14 9 0.4393 -1.3002
1 14 10 0.0646 -0.5906
1 14 11 -0.5569 0.9338
1 14 12 -0.4037 0.5975
1 14 13 0.5492 -0.5971
1 14 14 0.4864 -0.3804
1 14 15 -0.3926 0.3513
1 14 16 -0.3483 0.0387
1 14 17 0.1236 -0.1681
1 14 18 0.1309 0.2012
1 15 0 -0.0690 -0.6328
1 15 1 0.2874 0.8615
1 15 2 -0.7741 0.5278
1 15 3 -0.6083 -0.8810
1 15 4 1.2471 -0.2654
1 15 5 0.7850 0.9466
1 15 6 -1.2362 -0.0860
1 15 7 -0.7665 -1.0092
1 15 8 0.9420 0.4448
1 15 9 0.5500 1.0267
1 15 10 -0.6590 -0.7402
1 15 11 -0.2048 -0.9838
1 15 12 0.5267 0.9238
1 15 13 -0.1369 0.8895
1 15 14 -0.4750 -0.9718
1 15 15 0.3372 -0.7590
1 16 0 0.1994 -0.5290
1 16 1 -0.0262 -0.4113
1 16 2 0.2849 0.5716
1 16 3 0.0706 0.3105
1 16 4 -0.6390 -0.7015
1 16 5 -0.0781 -0.2333
1 16 6 0.7770 0.7623
1 16 7 0.0414 0.2741
1 16 8 -0.7162 -0.6539
1 16 9 0.0198 -0.4046
1 16 10 0.5510 0.4116
1 16 11 -0.0710 0.4880
1 17 0 -0.2204 -0.4290
1 17 1 -0.1270 -0.0817
1 17 2 0.0023 0.3840
1 17 3 0.1521 0.2553
1 17 4 0.2005 -0.2131
2 0 0 2.0418 0.7190
2 0 1 -0.1281 2.1702
2 0 2 -1.5764 -0.6474
2 0 3 0.0599 -5.8751
2 0 4 0.3123 0.4232
2 0 5 0.0415 7.9358
2 0 6 1.3618 -0.1386
2 0 7 -0.1342 -8.0067
2 0 8 -2.8304 -0.0781
2 0 9 0.1827 6.4703
2 0 10 3.4911 0.1460
2 0 11 -0.1746 -4.1645
2 0 12 -3.1227 -0.0820
2 0 13 0.1211 1.9586
2 0 14 2.0787 -0.0248
2 0 15 -0.0460 -0.4064
2 0 16 -1.0641 0.0875
2 0 17 -0.0254 -0.3770
2 0 18 0.6186 -0.0811
2 0 19 0.0720 0.6102
2 0 20 -0.7351 0.0406
2 0 21 -0.0804 -0.6197
2 0 22 0.9471 -0.0112
2 0 23 0.0499 0.6307
2 0 24 -0.7919 0.0052
2 0 25 0.0036 -0.6780
2 0 26 0.2169 -0.0020
2 0 27 -0.0528 0.6590
2 0 28 0.4220 -0.0184
2 0 29 0.0737 -0.4710
2 0 30 -0.7189 0.0491
2 0 31 -0.0609 0.1289
2 1 0 -8.2377 -0.6292
2 1 1 -18.7272 0.3433
2 1 2 7.7835 1.0317
2 1 3 16.1014 -1.2207
2 1 4 -6.7455 -1.4617
2 1 5 -11.6210 1.9579
2 1 6 5.3413 1.8772
2 1 7 6.6029 -2.3118
2 1 8 -3.8170 -2.0706
2 1 9 -2.3595 2.1312
2 1 10 2.3885 1.8841
2 1 11 -0.2725 -1.5421
2 1 12 -1.2199 -1.3982
2 1 13 1.1564 0.9180
2 1 14 0.4145 0.8871
2 1 15 -0.7656 -0.6150
2 1 16 0.0044 -0.5901
2 1 17 -0.1369 0.7023
2 1 18 -0.1108 0.5357
2 1 19 0.8716 -0.9409
2 1 20 0.0553 -0.5805
2 1 21 -1.0945 1.0226
2 1 22 0.0062 0.5917
2 1 23 0.8390 -0.8345
2 1 24 0.0068 -0.5628
2 1 25 -0.3746 0.5077
2 1 26 -0.0707 0.5560
2 1 27 -0.0070 -0.2420
2 1 28 0.1064 -0.5728
2 1 29 0.1527 0.1120
2 1 30 -0.0612 0.5223
2 1 31 -0.0858 -0.0432
2 2 0 -3.2785 0.1036
2 2 1 -7.2295 0.5942
2 2 2 3.0649 -0.7256
2 2 3 5.6686 -2.1519
2 2 4 -2.1544 1.0243
2 2 5 -3.0716 2.9133
2 2 6 0.8776 -0.8824
2 2 7 0.2406 -2.7222
2 2 8 0.3286 0.4529
2 2 9 1.8979 1.8740
2 2 10 -1.1072 -0.0354
2 2 11 -2.7192 -0.9266
2 2 12 1.3201 -0.1362
2 2 13 2.2697 0.3792
2 2 14 -1.0737 0.0397
2 2 15 -1.2423 -0.4142
2 2 16 0.6259 0.1471
2 2 17 0.4884 0.8468
2 2 18 -0.2349 -0.1895
2 2 19 -0.4206 -1.2921
2 2 20 0.0364 -0.0390
2 2 21 0.7914 1.4226
2 2 22 -0.0152 0.4736
2 2 23 -1.0141 -1.1476
2 2 24 0.0688 -0.8971
2 2 25 0.7162 0.6183
2 2 26 -0.1060 1.0692
2 2 27 -0.0302 -0.0901
2 2 28 0.1060 -0.8693
2 2 29 -0.5873 -0.2434
2 2 30 -0.1035 0.3740
2 2 31 0.7785 0.3352
2 3 0 -11.5768 -1.0992
2 3 1 1.5559 0.8592
2 3 2 10.7611 -0.4054
2 3 3 -1.9903 -2.1532
2 3 4 -8.5100 1.7674
2 3 5 2.5823 3.0507
2 3 6 5.6561 -2.5753
2 3 7 -2.8755 -3.2478
2 3 8 -3.1391 2.4993
2 3 9 2.5298 2.5924
2 3 10 1.5648 -1.5667
2 3 11 -1.5264 -1.2907
2 3 12 -0.9929 0.2620
2 3 13 0.1903 -0.1169
2 3 14 1.0370 0.7197
2 3 15 0.9901 1.0538
2 3 16 -1.1686 -0.9148
2 3 17 -1.6324 -1.2518
2 3 18 1.0217 0.3716
2 3 19 1.6508 0.8582
2 3 20 -0.5368 0.4566
2 3 21 -1.2539 -0.2456
2 3 22 -0.0920 -1.0852
2 3 23 0.7729 -0.2721
2 3 24 0.5894 1.3058
2 3 25 -0.4539 0.5766
2 3 26 -0.7713 -1.2024
2 3 27 0.3513 -0.6820
2 3 28 0.6276 0.9492
2 3 29 -0.3666 0.6186
2 3 30 -0.2948 -0.6383
2 4 0 -12.2068 -0.2560
2 4 1 0.4849 -0.2324
2 4 2 11.3244 -0.0932
2 4 3 -0.9868 0.4755
2 4 4 -8.4224 0.1112
2 4 5 1.7668 -0.6777
2 4 6 4.2301 0.3442
2 4 7 -2.5597 0.9114
2 4 8 0.0581 -1.0337
2 4 9 3.1056 -1.2735
2 4 10 -3.1604 1.4937
2 4 11 -3.2246 1.7700
2 4 12 4.3044 -1.3570
2 4 13 2.8583 -2.2541
2 4 14 -3.6387 0.6097
2 4 15 -2.0777 2.4862
2 4 16 2.0876 0.3904
2 4 17 1.0638 -2.2827
2 4 18 -0.7091 -1.1361
2 4 19 -0.0649 1.6462
2 4 20 0.0453 1.2733
2 4 21 -0.6727 -0.7863
2 4 22 0.0447 -0.7854
2 4 23 0.9898 0.0177
2 4 24 -0.0208 -0.0395
2 4 25 -0.8816 0.3968
2 4 26 0.1680 0.8059
2 4 27 0.5036 -0.3692
2 4 28 -0.4106 -1.2269
2 4 29 -0.0950 0.0142
2 4 30 0.5132 1.2329
2 5 0 -0.7023 -1.5252
2 5 1 7.7882 1.2289
2 5 2 0.4248 -1.4036
2 5 3 -6.8742 -2.8976
2 5 4 0.2628 4.0144
2 5 5 5.3876 3.5537
2 5 6 -0.9076 -5.6962
2 5 7 -3.8989 -3.2337
2 5 8 1.0572 5.9775
2 5 9 2.8033 2.4047
2 5 10 -0.5378 -4.8566
2 5 11 -2.1290 -1.5338
2 5 12 -0.4391 2.9348
2 5 13 1.6161 0.7938
2 5 14 1.4065 -1.1445
2 5 15 -0.9731 -0.1205
2 5 16 -1.9191 0.2178
2 5 17 0.1094 -0.5236
2 5 18 1.7969 -0.2951
2 5 19 0.8139 1.0009
2 5 20 -1.1906 0.9584
2 5 21 -1.5141 -1.1092
2 5 22 0.4497 -1.6106
2 5 23 1.7810 0.8044
2 5 24 0.0970 1.8627
2 5 25 -1.5961 -0.2782
2 5 26 -0.3032 -1.6612
2 5 27 1.1202 -0.1871
2 5 28 0.2256 1.1622
2 5 29 -0.5859 0.4302
2 5 30 -0.0328 -0.5563
2 6 0 -4.7699 -0.0768
2 6 1 4.0275 0.3075
2 6 2 4.3766 0.3449
2 6 3 -3.8164 -0.9174
2 6 4 -2.7448 -0.4007
2 6 5 3.0815 1.4447
2 6 6 0.4191 0.1925
2 6 7 -1.7084 -1.7013
2 6 8 1.8571 0.1504
2 6 9 0.0348 1.4549
2 6 10 -3.4177 -0.4236
2 6 11 1.2784 -0.6398
2 6 12 3.9075 0.4976
2 6 13 -1.7367 -0.4996
2 6 14 -3.3748 -0.3971
2 6 15 1.4001 1.4766
2 6 16 2.1902 0.2556
2 6 17 -0.7936 -1.8246
2 6 18 -0.8497 -0.1982
2 6 19 0.4372 1.3770
2 6 20 -0.2318 0.2456
2 6 21 -0.4478 -0.3693
2 6 22 0.8448 -0.3066
2 6 23 0.5583 -0.7052
2 6 24 -0.9976 0.2526
2 6 25 -0.4688 1.3780
2 6 26 0.8450 -0.0158
2 6 27 0.1484 -1.4424
2 6 28 -0.5849 -0.3541
2 6 29 0.1843 1.0082
2 7 0 6.7271 -1.3190
2 7 1 -0.8500 0.4372
2 7 2 -6.0961 -1.5598
2 7 3 0.8714 -0.4128
2 7 4 4.5368 3.4537
2 7 5 -0.8387 0.0472
2 7 6 -2.7315 -3.7926
2 7 7 0.5893 0.3521
2 7 8 1.3483 2.8394
2 7 9 -0.0887 -0.3342
2 7 10 -0.6851 -1.3462
2 7 11 -0.4988 -0.2468
2 7 12 0.5861 -0.0009
2 7 13 0.8973 1.0409
2 7 14 -0.6436 0.9091
2 7 15 -0.9022 -1.4646
2 7 16 0.5072 -1.4196
2 7 17 0.5229 1.1719
2 7 18 -0.0824 1.6553
2 7 19 0.0195 -0.3111
2 7 20 -0.4771 -1.6637
2 7 21 -0.4356 -0.6293
2 7 22 0.9269 1.4512
2 7 23 0.5432 1.2028
2 7 24 -1.1005 -1.0828
2 7 25 -0.3576 -1.2691
2 7 26 0.9856 0.6899
2 7 27 0.0483 0.9736
2 7 28 -0.6917 -0.3813
2 8 0 -0.1136 -0.2509
2 8 1 6.0858 0.4995
2 8 2 -0.0592 -0.3230
2 8 3 -5.1127 -1.4188
2 8 4 0.7805 0.9888
2 8 5 3.3666 1.8680
2 8 6 -1.3629 -1.6470
2 8 7 -1.2977 -1.8172
2 8 8 1.3149 2.0372
2 8 9 -0.5362 1.4631
2 8 10 -0.7208 -1.9170
2 8 11 1.6611 -1.0922
2 8 12 0.0679 1.2737
2 8 13 -1.8784 0.9184
2 8 14 0.2469 -0.3843
2 8 15 1.3383 -0.9906
2 8 16 -0.2337 -0.3360
2 8 17 -0.4400 1.2082
2 8 18 0.1864 0.5874
2 8 19 -0.3814 -1.4117
2 8 20 -0.3186 -0.3555
2 8 21 0.8486 1.4814
2 8 22 0.5564 -0.1151
2 8 23 -0.9143 -1.3897
2 8 24 -0.6651 0.5039
2 8 25 0.7034 1.1876
2 8 26 0.5231 -0.6117
2 8 27 -0.3990 -0.9487
2 9 0 -2.3308 -1.0088
2 9 1 -4.7034 -0.9406
2 9 2 2.3670 -0.3905
2 9 3 3.6682 2.7895
2 9 4 -2.3485 1.3044
2 9 5 -2.0930 -3.4849
2 9 6 2.0997 -1.5199
2 9 7 0.5914 2.9702
2 9 8 -1.5199 1.3092
2 9 9 0.3812 -1.7760
2 9 10 0.7056 -1.0746
2 9 11 -0.7151 0.5865
2 9 12 0.0757 0.9526
2 9 13 0.6052 0.1778
2 9 14 -0.5453 -0.7563
2 9 15 -0.3545 -0.4813
2 9 16 0.5841 0.2658
2 9 17 0.1766 0.5080
2 9 18 -0.2909 0.4662
2 9 19 -0.1165 -0.4374
2 9 20 -0.1012 -1.1088
2 9 21 0.0996 0.3501
2 9 22 0.3772 1.3302
2 9 23 -0.0370 -0.2686
2 9 24 -0.4490 -1.0698
2 9 25 -0.0977 0.2139
2 9 26 0.3628 0.5554
2 10 0 0.8232 -0.1131
2 10 1 -0.0125 -0.2596
2 10 2 -0.4344 -0.3749
2 10 3 0.6423 0.7477
2 10 4 -0.2221 0.7330
2 10 5 -1.4282 -1.1645
2 10 6 0.9965 -0.8760
2 10 7 1.7761 1.3812
2 10 8 -1.6808 0.8179
2 10 9 -1.4981 -1.2868
2 10 10 2.0594 -0.6552
2 10 11 0.9031 0.8979
2 10 12 -2.0189 0.5125
2 10 13 -0.4535 -0.3931
2 10 14 1.6324 -0.4779
2 10 15 0.3554 0.0206
2 10 16 -1.1271 0.5619
2 10 17 -0.4592 0.0595
2 10 18 0.7405 -0.6989
2 10 19 0.4990 0.1228
2 10 20 -0.5763 0.7911
2 10 21 -0.3754 -0.3789
2 10 22 0.5719 -0.7668
2 10 23 0.2021 0.4986
2 10 24 -0.5883 0.6207
2 10 25 -0.1250 -0.3863
2 11 0 -3.7087 -0.4574
2 11 1 0.4356 -0.2286
2 11 2 3.5234 1.5044
2 11 3 -0.3833 0.9157
2 11 4 -3.0258 -1.9098
2 11 5 0.2152 -1.2139
2 11 6 2.3854 1.5045
2 11 7 0.1074 1.2137
2 11 8 -1.7683 -0.5985
2 11 9 -0.5298 -1.1794
2 11 10 1.2606 -0.2731
2 11 11 0.9078 1.2330
2 11 12 -0.8605 0.7164
2 11 13 -1.0943 -1.2230
2 11 14 0.5252 -0.6790
2 11 15 1.0377 0.9090
2 11 16 -0.2254 0.3801
2 11 17 -0.8121 -0.2576
2 11 18 -0.0310 -0.0888
2 11 19 0.5570 -0.4672
2 11 20 0.2113 -0.0500
2 11 21 -0.3817 0.9081
2 11 22 -0.2855 0.0397
2 11 23 0.3074 -0.9071
2 12 0 0.9168 -0.0739
2 12 1 -1.7527 -0.3132
2 12 2 -0.5849 1.2646
2 12 3 1.4376 0.7699
2 12 4 -0.0530 -2.0525
2 12 5 -0.9055 -1.0538
2 12 6 0.5073 2.1839
2 12 7 0.3334 1.0994
2 12 8 -0.4656 -1.6457
2 12 9 0.0728 -0.9211
2 12 10 0.0281 0.6780
2 12 11 -0.1808 0.6110
2 12 12 0.4328 0.3261
2 12 13 0.0257 -0.2979
2 12 14 -0.6187 -1.0006
2 12 15 0.2030 0.0865
2 12 16 0.5227 1.1737
2 12 17 -0.2967 -0.0095
2 12 18 -0.3465 -0.9241
2 12 19 0.1824 0.0248
2 12 20 0.2569 0.4965
2 12 21 0.0357 -0.0578
2 12 22 -0.2455 -0.1397
2 13 0 1.7754 -0.0112
2 13 1 0.9278 0.1319
2 13 2 -1.5751 0.4734
2 13 3 -0.7757 -0.3915
2 13 4 1.0640 -0.6913
2 13 5 0.4933 0.2092
2 13 6 -0.4257 0.6443
2 13 7 -0.1484 0.3248
2 13 8 -0.0996 -0.5150
2 13 9 -0.1825 -0.8693
2 13 10 0.3175 0.4697
2 13 11 0.4319 1.0885
2 13 12 -0.1755 -0.4770
2 13 13 -0.5545 -0.8823
2 13 14 -0.2069 0.3598
2 13 15 0.5375 0.4214
2 13 16 0.6042 -0.0189
2 13 17 -0.4062 0.0081
2 13 18 -0.8139 -0.4178
2 13 19 0.2158 -0.2092
2 13 20 0.7645 0.6847
2 14 0 -2.1751 0.1124
2 14 1 -0.3084 0.3296
2 14 2 2.1306 0.0956
2 14 3 0.1105 -0.8657
2 14 4 -1.9353 -0.1772
2 14 5 0.0731 1.0388
2 14 6 1.6069 0.0418
2 14 7 0.0085 -0.7912
2 14 8 -1.2245 0.2892
2 14 9 -0.3637 0.2554
2 14 10 0.9026 -0.6853
2 14 11 0.7437 0.3144
2 14 12 -0.7083 0.9714
2 14 13 -0.8650 -0.6759
2 14 14 0.6023 -1.0226
2 14 15 0.6492 0.7218
2 14 16 -0.4777 0.8329
2 14 17 -0.2636 -0.5194
2 15 0 -0.3362 0.2221
2 15 1 -0.6294 0.0167
2 15 2 0.3298 -0.0707
2 15 3 0.4662 -0.2534
2 15 4 -0.3474 -0.1969
2 15 5 -0.1996 0.3267
2 15 6 0.3540 0.5626
2 15 7 -0.0417 -0.3079
2 15 8 -0.3117 -0.8965
2 15 9 0.1387 0.3368
2 15 10 0.2067 1.0456
2 15 11 -0.0525 -0.4505
2 15 12 -0.0628 -0.9477
2 15 13 -0.1475 0.5325
2 15 14 -0.0680 0.6789
2 16 0 0.6092 0.0052
2 16 1 0.8675 -0.1438
2 16 2 -0.6438 -0.4264
2 16 3 -0.8061 0.0708
2 16 4 0.5866 0.7292
2 16 5 0.6790 -0.0370
2 16 6 -0.3574 -0.8290
2 16 7 -0.4688 0.0676
2 16 8 -0.0276 0.7170
2 16 9 0.2206 -0.1404
2 16 10 0.4166 -0.4617
3 0 1 0.1474 -3.4404
3 0 2 0.8098 0.2113
3 0 3 -0.0415 2.7311
3 0 4 -1.2069 -0.4102
3 0 5 -0.0380 -1.6445
3 0 6 1.0009 0.4645
3 0 7 0.0809 0.5811
3 0 8 -0.2701 -0.3713
3 0 9 -0.1022 0.2294
3 0 10 -0.6625 0.1966
3 0 11 0.1135 -0.7384
3 0 12 1.4001 -0.0325
3 0 13 -0.1096 0.9123
3 0 14 -1.6900 -0.0581
3 0 15 0.0817 -0.6496
3 0 16 1.5548 0.0696
3 0 17 -0.0367 -0.0838
3 0 18 -1.2438 -0.0400
3 0 19 -0.0033 1.0561
3 0 20 1.0394 0.0124
3 0 21 0.0217 -1.7895
3 0 22 -1.0587 -0.0045
3 0 23 -0.0252 1.8652
3 0 24 1.1967 0.0070
3 0 25 0.0363 -1.2599
3 0 26 -1.2384 -0.0033
3 0 27 -0.0677 0.3847
3 0 28 1.0372 -0.0110
3 0 29 0.1061 0.2309
3 0 30 -0.6189 0.0261
3 1 0 0.7672 11.5157
3 1 1 -1.1423 -10.2686
3 1 2 -0.9642 -10.7425
3 1 3 3.2808 9.2644
3 1 4 1.1321 8.7326
3 1 5 -4.2759 -7.4899
3 1 6 -1.2611 -6.0526
3 1 7 4.0030 5.3283
3 1 8 1.2302 3.3738
3 1 9 -2.8555 -3.1584
3 1 10 -0.9715 -1.2261
3 1 11 1.4055 1.2683
3 1 12 0.5969 -0.1401
3 1 13 -0.0960 0.1586
3 1 14 -0.3307 0.7495
3 1 15 -0.8442 -1.0298
3 1 16 0.3062 -0.8017
3 1 17 1.3229 1.3448
3 1 18 -0.4428 0.5502
3 1 19 -1.3252 -1.2030
3 1 20 0.5318 -0.2118
3 1 21 0.9415 0.7836
3 1 22 -0.4381 -0.0780
3 1 23 -0.3918 -0.2837
3 1 24 0.2069 0.2678
3 1 25 -0.0607 -0.1484
3 1 26 0.0167 -0.3623
3 1 27 0.2665 0.4405
3 1 28 -0.1480 0.3823
3 1 29 -0.2685 -0.5728
3 1 30 0.2212 -0.3360
3 2 0 0.4503 2.8406
3 2 1 0.8335 -4.7409
3 2 2 -1.5658 -2.2318
3 2 3 -1.9412 3.4994
3 2 4 2.2365 1.1742
3 2 5 2.2304 -1.5324
3 2 6 -2.2728 0.1850
3 2 7 -1.5861 -0.4332
3 2 8 1.7699 -1.5493
3 2 9 0.2933 1.7410
3 2 10 -1.0397 2.5055
3 2 11 1.1009 -2.0686
3 2 12 0.4333 -2.7692
3 2 13 -2.0608 1.5161
3 2 14 -0.1597 2.4140
3 2 15 2.3273 -0.4944
3 2 16 0.2060 -1.8226
3 2 17 -2.0139 -0.5103
3 2 18 -0.3925 1.3690
3 2 19 1.4775 1.1601
3 2 20 0.5102 -1.1306
3 2 21 -1.0589 -1.3703
3 2 22 -0.4459 0.9078
3 2 23 0.8806 1.2631
3 2 24 0.2242 -0.5115
3 2 25 -0.8319 -1.0307
3 2 26 0.0420 0.0076
3 2 27 0.7208 0.8073
3 2 28 -0.2388 0.3333
3 2 29 -0.4512 -0.6255
3 2 30 0.3148 -0.3115
3 3 0 1.0284 -2.3815
3 3 1 -0.2617 -8.2490
3 3 2 -0.5799 2.4680
3 3 3 0.7106 7.1526
3 3 4 0.4328 -2.4224
3 3 5 -1.0783 -5.2485
3 3 6 -0.7759 2.0605
3 3 7 1.1737 3.0296
3 3 8 1.3749 -1.2385
3 3 9 -0.8462 -0.9540
3 3 10 -1.8212 -0.0101
3 3 11 0.1954 -0.6910
3 3 12 1.8758 1.4171
3 3 13 0.4221 1.7944
3 3 14 -1.6045 -2.5616
3 3 15 -0.6408 -2.3542
3 3 16 1.2432 3.0657
3 3 17 0.3742 2.4217
3 3 18 -0.9784 -2.7934
3 3 19 0.1290 -2.0962
3 3 20 0.8525 1.9235
3 3 21 -0.5085 1.5337
3 3 22 -0.8190 -0.8483
3 3 23 0.5761 -0.9238
3 3 24 0.8233 -0.0346
3 3 25 -0.4059 0.4280
3 3 26 -0.8150 0.5028
3 3 27 0.1889 -0.1254
3 3 28 0.7242 -0.5631
3 3 29 -0.0383 0.0050
3 3 30 -0.4903 0.3768
3 4 0 0.8728 -1.7799
3 4 1 -0.1281 -2.6747
3 4 2 -2.9076 1.6913
3 4 3 0.4829 2.2058
3 4 4 4.0224 -1.1462
3 4 5 -0.5744 -1.2642
3 4 6 -3.8187 0.4608
3 4 7 0.4036 -0.1085
3 4 8 2.4562 -0.0162
3 4 9 -0.1305 1.5373
3 4 10 -0.5614 0.0431
3 4 11 -0.0602 -2.4442
3 4 12 -1.0928 -0.4966
3 4 13 0.0954 2.4506
3 4 14 1.9768 1.0913
3 4 15 -0.0436 -1.6692
3 4 16 -2.0394 -1.4749
3 4 17 0.0295 0.5995
3 4 18 1.6517 1.4344
3 4 19 -0.1164 0.2688
3 4 20 -1.3052 -1.0099
3 4 21 0.2558 -0.7668
3 4 22 1.2763 0.4510
3 4 23 -0.3371 1.0157
3 4 24 -1.4852 -0.0470
3 4 25 0.2838 -1.1603
3 4 26 1.6214 -0.0512
3 4 27 -0.1135 1.1846
3 4 28 -1.4149 -0.0966
3 4 29 -0.0823 -0.9843
3 5 0 0.4138 -6.3265
3 5 1 0.4450 0.7845
3 5 2 -1.5784 5.9906
3 5 3 -1.0573 -0.9669
3 5 4 2.0755 -4.6764
3 5 5 1.0354 1.1780
3 5 6 -1.7606 2.7825
3 5 7 -0.5468 -1.1624
3 5 8 0.9757 -0.7865
3 5 9 0.1206 0.7731
3 5 10 -0.2125 -0.9392
3 5 11 -0.1745 -0.0868
3 5 12 -0.2694 2.1848
3 5 13 0.6774 -0.6279
3 5 14 0.5359 -2.8572
3 5 15 -1.2190 1.0710
3 5 16 -0.7598 2.9322
3 5 17 1.3697 -1.0883
3 5 18 0.9643 -2.4681
3 5 19 -0.9922 0.7466
3 5 20 -0.9940 1.6460
3 5 21 0.2767 -0.2654
3 5 22 0.7084 -0.7524
3 5 23 0.4474 -0.1321
3 5 24 -0.1671 0.0723
3 5 25 -0.9147 0.3373
3 5 26 -0.3904 0.2443
3 5 27 1.0084 -0.3732
3 5 28 0.7340 -0.2425
3 5 29 -0.7522 0.3256
3 6 0 1.0233 1.3448
3 6 1 -1.1245 -1.3606
3 6 2 -0.5463 -0.7924
3 6 3 2.7158 1.3132
3 6 4 0.2535 -0.3481
3 6 5 -3.4032 -1.1612
3 6 6 -0.2939 1.2585
3 6 7 3.0372 0.7961
3 6 8 0.5355 -1.3744
3 6 9 -1.8985 -0.2220
3 6 10 -0.7069 0.7992
3 6 11 0.5326 -0.3867
3 6 12 0.6294 -0.1190
3 6 13 0.5405 0.7585
3 6 14 -0.3438 -0.1464
3 6 15 -1.0767 -0.6852
3 6 16 0.0461 -0.0726
3 6 17 1.1710 0.1630
3 6 18 0.0917 0.4714
3 6 19 -1.1068 0.5780
3 6 20 -0.0493 -0.7362
3 6 21 1.1132 -1.1820
3 6 22 -0.0585 0.7966
3 6 23 -1.2078 1.3545
3 6 24 0.1050 -0.7689
3 6 25 1.2287 -1.0226
3 6 26 -0.0595 0.7391
3 6 27 -1.0053 0.3731
3 6 28 -0.0081 -0.6625
3 7 0 0.1317 0.1518
3 7 1 -1.1213 8.2236
3 7 2 -1.7545 -0.2864
3 7 3 2.8967 -6.9557
3 7 4 2.3835 0.9033
3 7 5 -3.4223 4.7918
3 7 6 -1.7441 -1.5844
3 7 7 2.7232 -2.3590
3 7 8 0.3922 1.9086
3 7 9 -1.4280 0.2184
3 7 10 0.7791 -1.7118
3 7 11 0.2708 1.3054
3 7 12 -1.2059 1.1526
3 7 13 0.3428 -2.1233
3 7 14 0.9545 -0.5594
3 7 15 -0.4138 2.2869
3 7 16 -0.4986 0.1947
3 7 17 0.1357 -1.9172
3 7 18 0.2665 -0.1121
3 7 19 0.3274 1.1979
3 7 20 -0.3607 0.1870
3 7 21 -0.8769 -0.3778
3 7 22 0.6087 -0.2584
3 7 23 1.3874 -0.2797
3 7 24 -0.7866 0.2525
3 7 25 -1.6699 0.5991
3 7 26 0.7799 -0.1989
3 7 27 1.5718 -0.5709
3 8 0 0.6850 -0.6386
3 8 1 0.4869 -3.0143
3 8 2 0.6843 0.6989
3 8 3 -1.6499 1.4984
3 8 4 -1.6137 -0.8386
3 8 5 2.0148 0.5604
3 8 6 1.7766 0.7957
3 8 7 -1.5411 -2.0205
3 8 8 -1.1908 -0.3923
3 8 9 0.6224 2.3131
3 8 10 0.1694 -0.2951
3 8 11 0.2190 -1.6934
3 8 12 0.8687 0.9584
3 8 13 -0.6570 0.8480
3 8 14 -1.6104 -1.2496
3 8 15 0.6807 -0.2953
3 8 16 1.9568 0.9985
3 8 17 -0.4795 0.1029
3 8 18 -1.9843 -0.3097
3 8 19 0.2404 -0.0569
3 8 20 1.8172 -0.5060
3 8 21 -0.0326 -0.0083
3 8 22 -1.5261 1.1043
3 8 23 -0.1627 0.0728
3 8 24 1.1195 -1.2770
3 8 25 0.3581 -0.0503
3 8 26 -0.6114 1.0335
3 9 0 -0.3046 3.8845
3 9 1 -0.7921 5.7931
3 9 2 2.0907 -3.3750
3 9 3 2.1928 -4.4961
3 9 4 -3.0431 2.3006
3 9 5 -2.3995 2.4453
3 9 6 2.8688 -1.0676
3 9 7 1.5464 -0.4943
3 9 8 -1.8920 0.0621
3 9 9 -0.3715 -0.6953
3 9 10 0.7508 0.5329
3 9 11 -0.4010 0.9460
3 9 12 0.0451 -0.7621
3 9 13 0.5445 -0.5326
3 9 14 -0.3505 0.7855
3 9 15 -0.3296 -0.0878
3 9 16 0.3052 -0.7415
3 9 17 0.1483 0.5640
3 9 18 -0.1050 0.6832
3 9 19 -0.1659 -0.7758
3 9 20 -0.1411 -0.6007
3 9 21 0.2758 0.7766
3 9 22 0.3875 0.4742
3 9 23 -0.3020 -0.6636
3 9 24 -0.5711 -0.3055
3 9 25 0.1917 0.4973
3 10 0 0.3877 -5.2369
3 10 1 0.4095 0.7292
3 10 2 -0.5582 4.4448
3 10 3 -1.3763 -0.8487
3 10 4 0.3509 -2.7821
3 10 5 1.6212 0.9486
3 10 6 0.2799 1.1656
3 10 7 -1.0395 -0.8516
3 10 8 -1.0320 -0.3040
3 10 9 -0.0873 0.5248
3 10 10 1.4656 0.2578
3 10 11 1.2756 -0.1091
3 10 12 -1.3109 -0.5586
3 10 13 -2.0995 -0.1979
3 10 14 0.6409 0.6990
3 10 15 2.3707 0.2920
3 10 16 0.2014 -0.5218
3 10 17 -2.1538 -0.2196
3 10 18 -0.8344 0.2129
3 10 19 1.6515 0.1156
3 10 20 1.0497 -0.0121
3 10 21 -1.0658 -0.0941
3 10 22 -0.8751 -0.0207
3 10 23 0.5258 0.1817
3 10 24 0.4936 -0.0113
3 11 0 -0.4120 1.5635
3 11 1 1.0615 -2.3030
3 11 2 0.7515 -1.2116
3 11 3 -2.3238 2.0341
3 11 4 -0.6260 0.4151
3 11 5 2.6564 -1.6363
3 11 6 0.0487 0.3870
3 11 7 -2.0878 1.2259
3 11 8 0.5637 -0.7999
3 11 9 1.1060 -0.8696
3 11 10 -0.7569 0.7082
3 11 11 -0.2893 0.5719
3 11 12 0.4211 -0.2986
3 11 13 -0.0475 -0.3146
3 11 14 0.1565 -0.1138
3 11 15 -0.0469 0.1025
3 11 16 -0.5780 0.3038
3 11 17 0.3148 0.0299
3 11 18 0.6610 -0.2422
3 11 19 -0.5161 -0.0498
3 11 20 -0.5150 0.0476
3 11 21 0.5474 -0.0393
3 11 22 0.3549 0.1350
3 12 0 -0.0684 2.2616
3 12 1 0.1332 2.0958
3 12 2 0.0211 -2.2717
3 12 3 -0.5888 -1.1094
3 12 4 -0.1104 1.9810
3 12 5 1.1252 -0.2236
3 12 6 0.3876 -1.4433
3 12 7 -1.6080 1.1850
3 12 8 -0.7710 0.8222
3 12 9 1.8240 -1.4350
3 12 10 1.1057 -0.3367
3 12 11 -1.6350 1.1543
3 12 12 -1.2637 0.1364
3 12 13 1.0887 -0.7709
3 12 14 1.2097 -0.2028
3 12 15 -0.3985 0.5727
3 12 16 -0.9949 0.3710
3 12 17 -0.1825 -0.5466
3 12 18 0.7018 -0.4581
3 12 19 0.4940 0.5168
3 12 20 -0.3974 0.3889
3 13 0 -0.5571 -2.9683
3 13 1 0.5668 1.6706
3 13 2 -0.5555 2.7423
3 13 3 -0.9563 -1.6226
3 13 4 1.1542 -2.1909
3 13 5 0.9320 1.4655
3 13 6 -0.9807 1.4914
3 13 7 -0.6290 -1.1531
3 13 8 0.2472 -0.8312
3 13 9 0.3548 0.7303
3 13 10 0.5545 0.3329
3 13 11 -0.3013 -0.3279
3 13 12 -0.9957 -0.0291
3 13 13 0.4013 0.0770
3 13 14 0.9500 -0.1143
3 13 15 -0.4494 -0.0203
3 13 16 -0.5905 0.1556
3 13 17 0.3349 0.0947
3 13 18 0.2018 -0.1453
3 14 0 -0.1904 0.5530
3 14 1 0.3843 -0.8715
3 14 2 0.3257 -0.4292
3 14 3 -0.9213 0.8606
3 14 4 -0.3005 -0.0373
3 14 5 1.2392 -0.7532
3 14 6 0.0970 0.4234
3 14 7 -1.2752 0.5738
3 14 8 0.1837 -0.4087
3 14 9 1.0632 -0.4003
3 14 10 -0.3953 0.0152
3 14 11 -0.7210 0.3041
3 14 12 0.4418 0.4588
3 14 13 0.3926 -0.2775
3 14 14 -0.3233 -0.7140
3 14 15 -0.1749 0.2325
3 14 16 0.1126 0.6711
3 15 0 -0.2935 -0.1507
3 15 1 0.0198 1.5794
3 15 2 0.3217 0.0459
3 15 3 0.2884 -1.1846
3 15 4 -0.4364 0.1145
3 15 5 -0.2795 0.5746
3 15 6 0.6363 -0.2653
3 15 7 -0.0312 0.0013
3 15 8 -0.7741 0.3669
3 15 9 0.4270 -0.3438
3 15 10 0.7147 -0.4196
3 15 11 -0.6583 0.3884
3 15 12 -0.4793 0.4377
3 16 0 -0.2767 -0.8933
3 16 1 0.3166 -0.4567
3 16 2 0.1729 0.7931
3 16 3 -0.4739 0.3001
3 16 4 -0.0616 -0.6268
3 16 5 0.4259 -0.1139
3 16 6 -0.0210 0.4098
3 16 7 -0.2030 0.0681
4 0 0 -3.3276 1.0826
4 0 1 0.0496 0.0341
4 0 2 3.2244 -1.0086
4 0 3 -0.1525 -0.1392
4 0 4 -2.9730 0.7909
4 0 5 0.1849 0.3523
4 0 6 2.6494 -0.5014
4 0 7 -0.1370 -0.7423
4 0 8 -2.2275 0.2385
4 0 9 0.0457 1.2999
4 0 10 1.6012 -0.0750
4 0 11 0.0324 -1.8757
4 0 12 -0.7677 0.0238
4 0 13 -0.0597 2.2208
4 0 14 -0.0384 -0.0434
4 0 15 0.0408 -2.1319
4 0 16 0.4603 0.0751
4 0 17 -0.0089 1.5941
4 0 18 -0.3231 -0.0794
4 0 19 -0.0067 -0.8016
4 0 20 -0.1700 0.0490
4 0 21 0.0044 0.0393
4 0 22 0.5710 0.0026
4 0 23 -0.0045 0.4780
4 0 24 -0.5516 -0.0563
4 0 25 0.0234 -0.6876
4 0 26 0.1611 0.0960
4 0 27 -0.0544 0.6474
4 0 28 0.2576 -0.1097
4 0 29 0.0735 -0.4524
4 1 0 -4.1042 -0.0193
4 1 1 -5.9995 0.9576
4 1 2 3.3452 1.0203
4 1 3 5.1909 -1.8279
4 1 4 -1.9965 -1.7209
4 1 5 -3.8823 2.1095
4 1 6 0.5640 1.9002
4 1 7 2.5601 -1.6827
4 1 8 0.5178 -1.5257
4 1 9 -1.5771 0.7107
4 1 10 -1.0850 0.8289
4 1 11 1.0019 0.3784
4 1 12 1.2404 -0.2183
4 1 13 -0.6721 -1.0950
4 1 14 -1.1922 0.0219
4 1 15 0.3737 1.1840
4 1 16 1.0874 -0.2438
4 1 17 0.0012 -0.7845
4 1 18 -0.9557 0.5615
4 1 19 -0.4133 0.2996
4 1 20 0.7652 -0.5955
4 1 21 0.7412 -0.0706
4 1 22 -0.5057 0.2295
4 1 23 -0.8785 0.1331
4 1 24 0.2222 0.3018
4 1 25 0.7972 -0.2565
4 1 26 0.0102 -0.6271
4 1 27 -0.5566 0.2043
4 1 28 -0.1322 0.5507
4 1 29 0.2709 0.0423
4 2 0 -1.3005 1.1703
4 2 1 3.5423 -0.2715
4 2 2 1.0417 -0.8895
4 2 3 -3.4064 0.5097
4 2 4 -0.4003 0.6640
4 2 5 3.1369 -0.6488
4 2 6 -0.3855 -0.7157
4 2 7 -2.7880 0.6655
4 2 8 1.0321 1.1240
4 2 9 2.2820 -0.5597
4 2 10 -1.3157 -1.7387
4 2 11 -1.5076 0.3629
4 2 12 1.1557 2.2248
4 2 13 0.5294 -0.1389
4 2 14 -0.6406 -2.2526
4 2 15 0.3468 -0.0310
4 2 16 -0.0162 1.7169
4 2 17 -0.7784 0.0791
4 2 18 0.5750 -0.8188
4 2 19 0.6829 0.0181
4 2 20 -0.8733 -0.0621
4 2 21 -0.3241 -0.2262
4 2 22 0.8827 0.6075
4 2 23 0.0835 0.4654
4 2 24 -0.6926 -0.7328
4 2 25 -0.1327 -0.6431
4 2 26 0.4376 0.5775
4 2 27 0.3245 0.6914
4 2 28 -0.2231 -0.3546
4 2 29 -0.3913 -0.5939
4 3 0 -2.0096 0.1260
4 3 1 0.3334 0.8454
4 3 2 1.4865 -1.7461
4 3 3 0.2231 -1.9993
4 3 4 -0.6400 2.8399
4 3 5 -0.9611 2.5863
4 3 6 -0.2004 -3.0380
4 3 7 1.5823 -2.4392
4 3 8 0.7903 2.2531
4 3 9 -1.8996 1.6684
4 3 10 -1.0917 -0.7963
4 3 11 1.8895 -0.6756
4 3 12 1.2263 -0.7054
4 3 13 -1.6314 -0.0366
4 3 14 -1.3250 1.6333
4 3 15 1.2140 0.1728
4 3 16 1.4161 -1.7445
4 3 17 -0.6937 0.1649
4 3 18 -1.4371 1.2889
4 3 19 0.1199 -0.5814
4 3 20 1.3299 -0.7688
4 3 21 0.4244 0.7119
4 3 22 -1.1131 0.5404
4 3 23 -0.8255 -0.4876
4 3 24 0.8686 -0.5916
4 3 25 0.9905 0.1289
4 3 26 -0.6699 0.6569
4 3 27 -0.9040 0.0936
4 3 28 0.5314 -0.5197
4 3 29 0.6427 -0.0891
4 4 0 0.7407 0.6653
4 4 1 -0.6755 0.4069
4 4 2 -0.6743 0.0381
4 4 3 0.7263 -1.5809
4 4 4 0.5729 -0.7190
4 4 5 -0.8519 2.1620
4 4 6 -0.5992 1.2158
4 4 7 1.0738 -1.9623
4 4 8 0.7434 -1.3876
4 4 9 -1.3671 1.1388
4 4 10 -0.7693 1.1935
4 4 11 1.6553 -0.1352
4 4 12 0.4477 -0.7390
4 4 13 -1.8454 -0.5466
4 4 14 0.1654 0.2337
4 4 15 1.8760 0.6303
4 4 16 -0.7182 0.1209
4 4 17 -1.7427 -0.2140
4 4 18 0.8614 -0.2378
4 4 19 1.4828 -0.3253
4 4 20 -0.5654 0.1704
4 4 21 -1.1428 0.6055
4 4 22 0.1389 -0.0476
4 4 23 0.7621 -0.4886
4 4 24 0.0647 -0.0227
4 4 25 -0.3835 0.1287
4 4 26 0.0445 0.0102
4 4 27 0.0685 0.1900
4 4 28 -0.2614 0.0495
4 5 0 1.2888 -0.0147
4 5 1 1.2320 -0.1217
4 5 2 -1.3399 -0.9202
4 5 3 -0.8845 0.4424
4 5 4 1.3294 1.7207
4 5 5 0.4533 -0.8290
4 5 6 -1.2453 -2.1821
4 5 7 -0.0618 1.0974
4 5 8 1.0893 2.1053
4 5 9 -0.2754 -1.0261
4 5 10 -0.8908 -1.4902
4 5 11 0.6177 0.5937
4 5 12 0.7098 0.6259
4 5 13 -0.9807 -0.0364
4 5 14 -0.6123 0.0659
4 5 15 1.2640 -0.3496
4 5 16 0.6287 -0.3264
4 5 17 -1.3141 0.4657
4 5 18 -0.7255 0.2266
4 5 19 1.0699 -0.4656
4 5 20 0.8168 -0.0521
4 5 21 -0.6527 0.5549
4 5 22 -0.8153 0.0260
4 5 23 0.3011 -0.7514
4 5 24 0.6843 -0.1340
4 5 25 -0.2006 0.8540
4 5 26 -0.4553 0.1964
4 5 27 0.3479 -0.6511
4 5 28 0.2024 -0.0808
4 6 0 0.5700 0.1112
4 6 1 -1.0371 0.1216
4 6 2 -0.4092 -1.2447
4 6 3 0.2887 -0.7659
4 6 4 0.1360 1.8759
4 6 5 0.6885 1.3668
4 6 6 0.1433 -1.7343
4 6 7 -1.3249 -1.7483
4 6 8 -0.3379 0.9057
4 6 9 1.4241 1.7456
4 6 10 0.4183 0.2115
4 6 11 -1.2181 -1.3415
4 6 12 -0.4235 -1.1182
4 6 13 1.0362 0.7110
4 6 14 0.4300 1.4843
4 6 15 -0.9617 -0.1173
4 6 16 -0.5004 -1.3112
4 6 17 0.8182 -0.2587
4 6 18 0.6414 0.8803
4 6 19 -0.4502 0.4158
4 6 20 -0.7920 -0.5297
4 6 21 -0.0394 -0.4811
4 6 22 0.8541 0.4251
4 6 23 0.3548 0.5674
4 6 24 -0.7521 -0.4891
4 6 25 -0.2955 -0.6720
4 6 26 0.4895 0.5185
4 6 27 -0.0456 0.6973
4 7 0 1.7936 -0.0849
4 7 1 1.6013 0.4241
4 7 2 -1.5745 -0.3911
4 7 3 -0.9175 -1.0345
4 7 4 1.0806 0.5998
4 7 5 -0.0322 1.1549
4 7 6 -0.5043 -0.4868
4 7 7 0.8384 -0.9041
4 7 8 0.0078 0.2548
4 7 9 -1.2278 0.6245
4 7 10 0.3441 -0.1340
4 7 11 1.1808 -0.5389
4 7 12 -0.5467 0.1560
4 7 13 -0.8762 0.5720
4 7 14 0.5808 -0.1611
4 7 15 0.5321 -0.4907
4 7 16 -0.4033 0.0129
4 7 17 -0.2727 0.1889
4 7 18 0.0197 0.2230
4 7 19 0.1080 0.1873
4 7 20 0.4446 -0.3291
4 7 21 -0.0044 -0.3863
4 7 22 -0.7754 0.1623
4 7 23 -0.0441 0.2991
4 7 24 0.8012 0.1840
4 7 25 0.0134 -0.0537
4 7 26 -0.5211 -0.4503
4 8 0 -0.2015 -0.3686
4 8 1 -6.7016 -0.8915
4 8 2 -0.1499 1.1771
4 8 3 5.7820 2.1325
4 8 4 1.0043 -1.5518
4 8 5 -4.2494 -2.4437
4 8 6 -1.6975 1.3814
4 8 7 2.5597 1.7603
4 8 8 1.7628 -0.8759
4 8 9 -1.1077 -0.4877
4 8 10 -1.2702 0.3821
4 8 11 0.0976 -0.7436
4 8 12 0.6653 -0.1329
4 8 13 0.4587 1.4234
4 8 14 -0.3194 0.1322
4 8 15 -0.6595 -1.3986
4 8 16 0.2415 -0.2340
4 8 17 0.6255 0.8755
4 8 18 -0.1858 0.3092
4 8 19 -0.4549 -0.2214
4 8 20 -0.0219 -0.3381
4 8 21 0.2206 -0.2742
4 8 22 0.3006 0.3720
4 8 23 0.0194 0.5188
4 8 24 -0.4326 -0.4355
4 8 25 -0.2133 -0.5712
4 9 0 5.7788 -0.1225
4 9 1 -1.6060 -0.0899
4 9 2 -5.0078 -0.1199
4 9 3 1.8893 -0.0144
4 9 4 3.3182 0.0100
4 9 5 -2.2877 0.1899
4 9 6 -1.4035 0.4633
4 9 7 2.6236 -0.2648
4 9 8 -0.0664 -0.9188
4 9 9 -2.7153 0.0349
4 9 10 0.7712 0.9325
4 9 11 2.4646 0.5113
4 9 12 -0.8059 -0.4186
4 9 13 -1.9230 -1.1207
4 9 14 0.4930 -0.3091
4 9 15 1.2739 1.4467
4 9 16 -0.1266 0.8196
4 9 17 -0.7228 -1.3153
4 9 18 -0.1624 -0.9012
4 9 19 0.3750 0.8462
4 9 20 0.3701 0.6563
4 9 21 -0.1954 -0.3289
4 9 22 -0.5087 -0.3275
4 9 23 0.0785 -0.0113
4 9 24 0.5487 0.0735
4 10 0 -0.9740 -0.5911
4 10 1 -0.9450 0.2399
4 10 2 0.9048 1.8231
4 10 3 1.3067 -0.3827
4 10 4 -0.6557 -2.3756
4 10 5 -1.6213 0.3233
4 10 6 0.3928 2.0284
4 10 7 1.4967 -0.1505
4 10 8 -0.2429 -1.0314
4 10 9 -0.9300 0.0746
4 10 10 0.2013 -0.0721
4 10 11 0.3176 -0.2425
4 10 12 -0.1614 0.7747
4 10 13 -0.0895 0.6094
4 10 14 0.0238 -0.8698
4 10 15 0.3293 -0.9734
4 10 16 0.2181 0.4964
4 10 17 -0.7315 1.1302
4 10 18 -0.4803 0.0259
4 10 19 0.9020 -1.0083
4 10 20 0.6561 -0.4222
4 10 21 -0.6936 0.6863
4 10 22 -0.6816 0.5896
4 11 0 0.5996 -0.1856
4 11 1 -0.5870 -0.3379
4 11 2 -0.2770 0.9026
4 11 3 0.1625 0.7160
4 11 4 -0.2227 -1.2491
4 11 5 0.4117 -0.6919
4 11 6 0.6899 1.1553
4 11 7 -0.7908 0.4419
4 11 8 -0.9305 -0.8277
4 11 9 0.8051 -0.3356
4 11 10 0.8596 0.5489
4 11 11 -0.5472 0.5789
4 11 12 -0.5445 -0.4453
4 11 13 0.2568 -1.0231
4 11 14 0.1652 0.4249
4 11 15 -0.1195 1.3103
4 11 16 0.0942 -0.3150
4 11 17 0.1506 -1.1936
4 11 18 -0.1528 0.0481
4 11 19 -0.2356 0.7281
4 11 20 0.0641 0.2765
4 11 21 0.2588 -0.1848
4 12 0 1.1598 -0.6500
4 12 1 -0.2774 0.3505
4 12 2 -0.8249 0.3249
4 12 3 0.3515 -0.5274
4 12 4 0.1743 -0.0195
4 12 5 -0.3939 0.3908
4 12 6 0.2805 -0.2020
4 12 7 0.3439 -0.0016
4 12 8 -0.2167 0.3602
4 12 9 -0.2204 -0.4107
4 12 10 -0.2466 -0.4990
4 12 11 0.1057 0.6134
4 12 12 0.6894 0.6131
4 12 13 -0.0646 -0.5268
4 12 14 -0.7667 -0.6427
4 12 15 0.0841 0.2548
4 12 16 0.4689 0.5355
4 12 17 -0.0933 0.0131
4 12 18 -0.0617 -0.3077
4 12 19 0.0363 -0.1408
4 13 0 1.0810 -0.1697
4 13 1 0.1356 0.3469
4 13 2 -0.8333 0.7589
4 13 3 -0.1519 -1.0546
4 13 4 0.4609 -0.9464
4 13 5 0.1206 1.3514
4 13 6 -0.0070 0.6856
4 13 7 -0.0293 -1.2639
4 13 8 -0.4427 -0.2629
4 13 9 -0.1059 1.0171
4 13 10 0.7568 0.0312
4 13 11 0.2373 -0.8304
4 13 12 -0.8278 -0.1192
4 13 13 -0.3053 0.7558
4 13 14 0.6556 0.3716
4 13 15 0.2745 -0.6835
4 13 16 -0.3621 -0.5360
4 14 0 1.2077 -0.4694
4 14 1 -1.5594 0.0440
4 14 2 -1.0478 1.0281
4 14 3 1.0918 0.3599
4 14 4 0.7166 -1.4086
4 14 5 -0.4911 -0.5551
4 14 6 -0.3518 1.5441
4 14 7 0.1515 0.5088
4 14 8 0.0598 -1.4213
4 14 9 -0.2126 -0.3039
4 14 10 0.1287 1.0999
4 14 11 0.4920 0.0631
4 14 12 -0.2288 -0.7065
4 14 13 -0.6866 0.1250
4 15 0 1.9364 -0.0788
4 15 1 -0.3331 0.3060
4 15 2 -1.6935 0.0377
4 15 3 0.3243 -0.5801
4 15 4 1.2073 -0.0580
4 15 5 -0.3159 0.5021
4 15 6 -0.6418 0.1320
4 15 7 0.2805 -0.1548
4 15 8 0.1667 -0.1615
4 15 9 -0.2265 -0.2071
5 0 1 0.1397 -2.5343
5 0 2 -1.7869 -0.1516
5 0 3 -0.0835 1.7558
5 0 4 2.7735 0.2040
5 0 5 0.0085 -0.6935
5 0 6 -2.6491 -0.1975
5 0 7 0.0485 -0.0494
5 0 8 1.7241 0.1448
5 0 9 -0.0664 0.1874
5 0 10 -0.6496 -0.0656
5 0 11 0.0460 0.1251
5 0 12 -0.0342 -0.0150
5 0 13 -0.0053 -0.5155
5 0 14 0.1826 0.0684
5 0 15 -0.0308 0.7014
5 0 16 -0.0081 -0.0750
5 0 17 0.0431 -0.6167
5 0 18 -0.1750 0.0403
5 0 19 -0.0287 0.3279
5 0 20 0.1909 0.0026
5 0 21 0.0027 0.0837
5 0 22 -0.0713 -0.0128
5 0 23 0.0121 -0.5340
5 0 24 -0.0365 -0.0275
5 0 25 -0.0027 0.8864
5 0 26 0.0090 0.0964
5 0 27 -0.0235 -0.9748
5 0 28 0.1684 -0.1476
5 1 0 -0.6714 2.9571
5 1 1 -0.0460 -1.1230
5 1 2 1.0593 -2.4608
5 1 3 0.3891 0.5424
5 1 4 -1.3512 1.3641
5 1 5 -0.7268 0.3670
5 1 6 1.6092 -0.1567
5 1 7 1.0879 -1.1489
5 1 8 -1.9140 -0.7182
5 1 9 -1.4444 1.5106
5 1 10 2.2321 1.0977
5 1 11 1.6408 -1.4565
5 1 12 -2.3666 -1.1057
5 1 13 -1.4639 1.1918
5 1 14 2.0882 0.9716
5 1 15 0.8320 -0.9162
5 1 16 -1.3498 -0.8357
5 1 17 0.0746 0.6888
5 1 18 0.3796 0.6888
5 1 19 -0.8915 -0.4481
5 1 20 0.4521 -0.4545
5 1 21 1.3096 0.1302
5 1 22 -0.8820 0.1065
5 1 23 -1.2701 0.2398
5 1 24 0.9003 0.2823
5 1 25 0.9500 -0.5520
5 1 26 -0.6870 -0.5829
5 1 27 -0.5765 0.6908
5 1 28 0.4301 0.6922
5 2 0 0.4884 -0.5136
5 2 1 -0.6836 0.4774
5 2 2 -0.0283 0.1492
5 2 3 1.7798 -0.2911
5 2 4 -0.3340 0.4604
5 2 5 -2.0497 0.0853
5 2 6 0.4621 -0.8442
5 2 7 1.5286 -0.0158
5 2 8 -0.3277 0.7155
5 2 9 -0.6941 0.1575
5 2 10 0.0175 -0.1925
5 2 11 0.0909 -0.4568
5 2 12 0.3143 -0.3403
5 2 13 0.0237 0.7750
5 2 14 -0.5248 0.5649
5 2 15 0.2326 -0.9846
5 2 16 0.5469 -0.4349
5 2 17 -0.5531 1.0418
5 2 18 -0.4067 0.1089
5 2 19 0.7009 -0.9877
5 2 20 0.1914 0.2496
5 2 21 -0.6405 0.8898
5 2 22 0.0058 -0.5759
5 2 23 0.4903 -0.7836
5 2 24 -0.1253 0.8450
5 2 25 -0.3863 0.6605
5 2 26 0.1497 -0.9841
5 2 27 0.3807 -0.5030
5 3 0 -0.4404 -2.1926
5 3 1 0.7620 -3.0187
5 3 2 -0.1648 1.9020
5 3 3 -1.6641 2.3512
5 3 4 0.6471 -0.9279
5 3 5 2.0124 -1.3105
5 3 6 -0.8198 -0.2188
5 3 7 -1.8683 0.3648
5 3 8 0.6023 1.0295
5 3 9 1.5159 0.1863
5 3 10 -0.1215 -1.2776
5 3 11 -1.1911 -0.3402
5 3 12 -0.3138 1.0724
5 3 13 0.9277 0.2895
5 3 14 0.4044 -0.6957
5 3 15 -0.6391 -0.2206
5 3 16 -0.0813 0.3785
5 3 17 0.3062 0.1902
5 3 18 -0.4407 -0.1844
5 3 19 -0.0464 -0.1511
5 3 20 0.8343 0.0472
5 3 21 -0.0038 0.0550
5 3 22 -0.9056 0.1113
5 3 23 -0.1487 0.0839
5 3 24 0.6997 -0.2954
5 3 25 0.3353 -0.2063
5 3 26 -0.3997 0.4360
5 3 27 -0.3763 0.2654
5 4 0 0.5759 3.7992
5 4 1 0.3164 1.3918
5 4 2 0.8959 -3.7200
5 4 3 -0.8510 -0.5042
5 4 4 -1.7518 3.3538
5 4 5 1.2479 -0.5918
5 4 6 1.6993 -2.8631
5 4 7 -1.4288 1.2282
5 4 8 -0.9898 2.4054
5 4 9 1.3529 -1.1261
5 4 10 0.1781 -2.0382
5 4 11 -1.0536 0.5117
5 4 12 0.2738 1.7191
5 4 13 0.6371 0.1627
5 4 14 -0.2492 -1.3873
5 4 15 -0.2326 -0.5838
5 4 16 -0.0550 1.0434
5 4 17 -0.0692 0.7077
5 4 18 0.3484 -0.7530
5 4 19 0.2402 -0.6271
5 4 20 -0.4548 0.5763
5 4 21 -0.2918 0.4015
5 4 22 0.3732 -0.4976
5 4 23 0.2408 -0.0430
5 4 24 -0.2087 0.4274
5 4 25 -0.1027 -0.3766
5 4 26 0.0682 -0.2784
5 4 27 -0.0861 0.6833
5 5 0 -0.1541 -3.4792
5 5 1 0.1500 3.9999
5 5 2 -1.2491 3.1421
5 5 3 0.2044 -3.3719
5 5 4 2.1251 -1.9322
5 5 5 -0.5427 2.3827
5 5 6 -2.2682 0.3892
5 5 7 0.7081 -1.3605
5 5 8 1.8753 0.9293
5 5 9 -0.6075 0.5419
5 5 10 -1.3018 -1.7300
5 5 11 0.3372 0.0150
5 5 12 0.7700 2.0290
5 5 13 -0.1450 -0.3889
[truncated: 65,362 more chars]
